# Supplementary material for: In-depth phenotyping of lymphoblastoid cells suggests selective cellular vulnerability in Marinesco-Sjögren syndrome
Source: Oncotarget. 2017 Jul 28;8(40):68493–516. doi: 10.18632/oncotarget.19663 (PMC5620273; doi:10.18632/oncotarget.19663)
Supplement: Supplementary file 2 [file oncotarget-08-68493-s002.xlsx]

## Sheet: all proteins
																																															iTRAQ data
	label free			iTRAQ									0.965454	0.988376	0.954232			0.82607	1.15515			0.90472	1.05473			0.929135	1.02701			0.959512	0.994497			1.00796	0.946696			1.00638	0.948185							normalized abundance values (NAV)
Accession	T-Test < 0.05	ratio MSS / control	# quantified peptides	T-Test < 0.05	ratio MSS / control	# quantified spectra	Description	ΣCoverage	Σ# Proteins	Σ# Unique Peptides	Σ# Peptides	Σ# PSMs	A4: 114/113	A4: 114/113 Count			A4: 114/113 Variability [%]	A4: 115/113	A4: 115/113 Count		A4: 115/113 Variability [%]	A4: 116/113	A4: 116/113 Count		A4: 116/113 Variability [%]	A4: 117/113	A4: 117/113 Count		A4: 117/113 Variability [%]	A4: 118/113	A4: 118/113 Count		A4: 118/113 Variability [%]	A4: 119/113	A4: 119/113 Count		A4: 119/113 Variability [%]	A4: 121/113	A4: 121/113 Count		A4: 121/113 Variability [%]	Score A2	Coverage A2	# Peptides A2	# PSM A2	Ctrl 1	Ctrl 2	Ctrl 3	Ctrl 4
P08631		2.83802	2		2.01413	2	Tyrosine-protein kinase HCK	19.96	1	5	9	29	4.202	2	0.954232	4.15316	1.55156	1.86607	2	2.15559	15.1412	4.14478	2	4.37161	0.235028	11.9769	2	12.3004	20.2585	8.51766	2	8.47078	19.006	21.3886	2	20.2485	21.1128	4.35876	2	4.13292	3.29245	463.542	18.63	8	17	0.48128	0.482456	1.03744	1.88278
P40121	1	2.82174	10		1.89131	14	Macrophage-capping protein	31.32	1	9	9	24	0.283992	14	0.954232	0.280691	53.513	0.328215	14	0.379136	47.6116	0.448323	14	0.472858	28.1049	1.07976	14	1.10893	18.1998	0.900319	14	0.895365	6.25978	0.894901	14	0.847199	13.9884	0.666482	14	0.631948	22.7906	352.17	27.59	7	10	1.04314	0.336058	0.395494	1.32767
P35580	1	2.62479	26		1.67982	51	Myosin-10	39.07	1	48	70	237	1.21111	51	0.954232	1.19703	21.1587	1.07584	51	1.24275	21.8319	2.48212	51	2.61796	63.7045	1.82338	51	1.87263	43.7146	3.26101	51	3.24306	65.0022	1.86878	51	1.76917	58.858	2.76216	51	2.61904	70.8438	4260.85	34.67	58	119	0.827291	0.543849	1.02812	0.850793
Q53G44	1	2.5961	6	1	2.29301	9	Interferon-induced protein 44-like	24.56	1	8	8	18	0.898016	9	0.954232	0.887578	4.75102	0.607199	9	0.701403	29.4592	2.21219	9	2.33325	18.2384	1.14505	9	1.17598	6.08157	1.80025	9	1.79035	33.4278	2.14598	9	2.03159	38.064	2.08995	9	1.98166	28.4673	369.48	22.79	7	9	0.875947	0.524197	0.614392	0.694527
Q8TCB0	1	2.44062	4	1	1.71122	19	Interferon-induced protein 44	25	1	11	11	31	0.93643	19	0.954232	0.925545	10.4722	0.762374	19	0.880653	12.672	1.53138	19	1.61518	14.1608	1.04326	19	1.07144	11.5416	1.51922	19	1.51086	13.2286	1.73619	19	1.64364	19.5251	1.69451	19	1.60671	14.2544	517.51	21.85	8	14	0.907663	0.650646	0.799337	0.753211
Q14005	1	1.96058	12		1.19466	23	Pro-interleukin-16	13.44	1	14	14	50	1.1904	23	0.954232	1.17657	10.8699	0.567674	23	0.655746	25.0574	0.940868	23	0.992358	10.9752	1.42043	23	1.45879	12.3627	1.6721	23	1.6629	11.1802	2.0283	23	1.92018	17.0012	1.20967	23	1.14699	5.60068	636.962	12.91	13	23	0.938211	0.837735	0.615228	1.05047
Q6WKZ4	1	2.431	2		1.13584	8	Rab11 family-interacting protein 1	11.38	1	9	9	20	1.02043	8	0.954232	1.00857	9.53239	0.973988	8	1.1251	11.3133	1.12162	8	1.183	19.2645	1.70772	8	1.75384	20.1844	1.85421	8	1.84401	17.1857	2.29193	8	2.16976	35.0928	1.38006	8	1.30856	12.3528	413.44	9.35	7	9	0.880862	0.580203	0.991057	1.00894
Q8IZQ5	1	2.37807	5		1.32302	5	Selenoprotein H	24.59	1	3	3	7	0.796528	5	0.954232	0.78727	15.723	0.654851	5	0.756449	22.4327	0.882556	5	0.930855	0.840406	1.4506	5	1.48978	13.8199	1.18136	5	1.17486	10.7495	1.31549	5	1.24537	2.71041	1.18478	5	1.12339	17.8985	95.14	24.59	3	3	0.966435	0.662107	0.731058	1.25293
Q13576	1	1.75394	13		1.1661	39	Ras GTPase-activating-like protein IQGAP2	28.76	1	33	35	87	0.710818	39	0.954232	0.702556	19.0807	0.442783	39	0.511479	46.4215	0.733652	39	0.773803	19.4897	1.13683	39	1.16753	15.3589	0.925129	39	0.920038	10.1382	1.04971	39	0.99376	12.9998	1.2484	39	1.18372	14.2921	1474.42	24	27	41	1.00157	0.70586	0.512281	1.17302
P06340	1	2.03205	4	1	1.56347	3	HLA class II histocompatibility antigen, DO alpha chain	8	1	2	2	3	1.03081	3	0.954232	1.01883	32.8226	0.792629	3	0.915603	13.6705	1.04765	3	1.10498	5.73843	2.09241	3	2.14893	3.9516	2.09358	3	2.08206	7.66057	1.56387	3	1.48051	6.68045	1.38802	3	1.3161	7.36756	91.63	8	2	3	0.922877	0.672422	0.844989	1.41829
P51159		2.0625	2		1.32165	14	Ras-related protein Rab-27A	30.77	1	7	7	25	0.818852	14	0.954232	0.809334	7.88072	0.668106	14	0.77176	11.7159	0.588764	14	0.620985	16.5926	0.896665	14	0.920884	7.98977	1.02621	14	1.02056	6.60475	2.02924	14	1.92107	17.7566	1.44351	14	1.36871	15.2709	342.145	26.7	6	12	0.994938	0.797044	0.767854	0.906901
P06239	1	1.78551	8		1.78364	22	Tyrosine-protein kinase Lck	37.52	1	12	14	49	0.593053	22	0.954232	0.586159	43.1386	0.654746	22	0.756327	25.2723	1.19078	22	1.25594	18.3859	1.88568	22	1.93662	25.9677	1.36606	22	1.35854	12.468	1.62715	22	1.54042	18.7255	1.4201	22	1.34651	16.4722	814.653	33.01	12	25	0.922599	0.399836	0.697787	1.32102
P04839		1.62143	3		1.30801	17	Cytochrome b-245 heavy chain	18.07	1	10	10	39	0.634558	17	0.954232	0.627182	12.4747	0.559324	17	0.6461	14.6119	0.601413	17	0.634327	19.794	1.17889	17	1.21074	11.4822	0.759647	17	0.755466	11.9304	0.862562	17	0.816584	11.2897	1.69163	17	1.60398	19.2713	788.32	16.67	8	19	1.05731	0.73008	0.683129	1.40937
P28068	1	2.7559	6	1	1.43365	3	HLA class II histocompatibility antigen, DM beta chain	28.9	1	4	4	9	0.905308	3	0.954232	0.894785	15.6578	0.843279	3	0.97411	24.5312	0.705205	3	0.743798	3.87409	1.69359	4	1.73933	21.685	1.56553	4	1.55691	20.0471	1.52156	4	1.44046	9.26469	1.17442	4	1.11357	5.28117	132.32	25.1	3	4	0.902987	0.632711	0.879609	1.2299
P07203	1	1.55684	8		1.16976	18	Glutathione peroxidase 1	56.16	1	9	9	37	0.828333	18	0.954232	0.818704	13.0547	0.691897	18	0.799242	19.4456	1.0135	18	1.06896	8.63206	1.54933	18	1.59118	9.49591	1.53438	18	1.52594	9.67243	2.0557	18	1.94612	11.273	1.26561	18	1.20003	15.8517	546.99	51.72	8	18	0.916929	0.550772	0.732848	1.07044
P36969		1.72761	3		1.61247	7	Phospholipid hydroperoxide glutathione peroxidase, mitochondrial	32.99	1	7	7	21	0.638725	7	0.954232	0.631301	16.1634	0.523692	7	0.60494	15.2798	1.09013	7	1.14979	14.7483	1.31726	7	1.35284	9.99413	1.3648	7	1.35729	6.01335	1.2611	7	1.19388	14.8405	1.29446	7	1.22739	15.8033	338.59	28.43	5	11	0.926236	0.482997	0.560317	1.03503
P09917	1	1.48669	7	1	1.81615	14	Arachidonate 5-lipoxygenase	25.96	1	12	12	39	0.542159	14	0.954232	0.535857	29.3257	0.620677	14	0.716973	19.1763	0.839111	14	0.885033	10.2807	1.62477	15	1.66865	20.5757	0.926927	15	0.921826	11.6778	1.57841	14	1.49427	13.5077	1.18942	14	1.12779	9.13513	836.589	21.36	10	18	0.970846	0.488991	0.696071	1.52271
O95571	1	1.76247	7		1.16747	12	Protein ETHE1, mitochondrial	53.54	1	9	9	33	0.906104	12	0.954232	0.895572	18.9754	0.889864	12	1.02792	11.3177	0.827028	12	0.872288	24.1797	1.22562	12	1.25873	11.9456	1.6512	12	1.64211	19.7505	1.84601	12	1.74761	15.7551	1.20859	12	1.14596	13.766	662.17	51.18	8	16	0.95599	0.712073	0.982684	1.00082
Q99536		1.2735	4		1.47768	5	Synaptic vesicle membrane protein VAT-1 homolog	18.58	1	8	8	21	0.84107	5	0.954232	0.831293	8.37844	0.86482	5	0.998994	11.9555	0.991506	5	1.04577	6.21536	0.806098	5	0.827871	10.758	1.491	5	1.48279	7.15602	1.85383	5	1.75502	6.57362	1.17748	5	1.11647	0.58796	342.06	16.03	5	9	0.973222	0.764513	0.972243	0.761366
Q15080		1.21197	2		1.27958	9	Neutrophil cytosol factor 4	25.37	1	7	7	20	1.16277	9	0.954232	1.14925	7.88349	0.717728	9	0.829081	11.0936	1.20404	9	1.26994	8.08857	0.968041	9	0.994189	13.2888	1.29781	9	1.29067	11.1304	1.55252	9	1.46976	14.8135	1.86873	9	1.7719	22.9113	327.36	23.3	6	11	0.940339	0.885838	0.779618	0.816246
P09382	1	1.81402	5	1	1.3186	50	Galectin-1	97.78	1	13	13	107	0.809169	50	0.954232	0.799763	18.4451	0.774409	50	0.894555	18.8633	1.05758	50	1.11546	22.1487	0.963089	50	0.989103	28.8577	1.44544	50	1.43748	22.7418	1.50987	50	1.42939	25.1218	1.32767	50	1.25888	30.2061	1850	93.33	10	53	0.945804	0.66973	0.846074	0.828285
Q6NVY1	1	1.67598	10		1.33116	12	3-hydroxyisobutyryl-CoA hydrolase, mitochondrial	38.86	1	14	14	45	0.533	12	0.954232	0.526804	5.84327	0.546769	12	0.631598	13.0562	0.532245	12	0.561373	6.18546	0.741044	12	0.76106	12.5146	0.972431	12	0.967079	13.1795	0.862646	12	0.816663	13.5249	0.993925	12	0.942425	12.9388	783.398	35.23	12	24	1.05068	0.629305	0.663607	0.90914
P00387		1.34654	9	1	1.37111	20	NADH-cytochrome b5 reductase 3	59.8	1	14	14	66	0.904863	20	0.954232	0.894345	9.01165	0.701651	20	0.81051	18.7482	0.981428	20	1.03514	16.2439	1.36581	20	1.4027	18.1231	1.39081	20	1.38315	8.69709	1.1373	20	1.07667	15.9519	1.15097	20	1.09133	14.7333	970.02	42.52	7	26	0.978631	0.80741	0.79319	1.26635
Q8WYJ6		1.55807	10	1	1.38132	41	Septin-1	58.04	1	18	18	93	1.1229	41	0.954232	1.10985	15.2501	0.874621	41	1.01031	17.818	0.931106	41	0.982063	13.6541	1.58554	41	1.62836	25.4941	1.20297	41	1.19635	16.0756	1.66621	41	1.57739	23.9672	1.53146	41	1.4521	20.7152	1551.06	52.59	15	45	0.892863	0.748315	0.902073	1.09793
Q99829	1	1.46789	11		1.28226	29	Copine-1	24.02	1	12	12	54	0.907142	29	0.954232	0.896598	15.8802	0.673777	28	0.77831	12.8988	0.920876	28	0.971273	16.8101	1.21669	29	1.24955	17.8168	1.04322	29	1.03748	16.1347	1.24584	29	1.17943	20.4542	1.20499	28	1.14256	24.1084	1018.74	18.62	8	24	0.958012	0.788014	0.745631	1.09823
P02751	1	2.08755	3		1.22324	6	Fibronectin	3.56	1	6	6	11	0.799284	6	0.954232	0.789994	12.7573	0.69448	6	0.802226	16.7712	0.728801	6	0.768686	26.3271	1.12351	6	1.15386	17.2333	1.09126	6	1.08525	21.239	1.08287	6	1.02515	8.91124	1.27163	6	1.20574	22.387	190.27	2.68	4	5	0.98596	0.738154	0.790963	1.07814
Q9UBB4		1.37178	13		1.301	23	Ataxin-10	45.47	1	18	18	66	0.918573	23	0.954232	0.907896	14.7523	0.803576	23	0.928248	15.1511	1.02462	23	1.08069	9.50577	1.63381	23	1.67794	20.6423	1.26182	23	1.25488	15.3197	1.32721	23	1.25646	16.0611	1.71791	23	1.62889	20.8135	1241.41	42.95	17	33	0.946228	0.684158	0.878334	1.26444
P46952	1	1.58737	2		1.13266	5	3-hydroxyanthranilate 3,4-dioxygenase	20.63	1	5	5	11	0.898602	5	0.954232	0.888157	20.2087	0.840131	5	0.970474	7.60742	0.960203	5	1.01275	16.8192	1.30308	5	1.33827	7.45031	1.07531	5	1.06939	6.11538	1.48914	5	1.40976	12.5974	1.26111	5	1.19577	3.41843	213.97	14.34	3	5	0.954098	0.748193	0.925927	1.12738
P41218	1	1.40431	11		1.21468	23	Myeloid cell nuclear differentiation antigen	40.29	1	20	20	42	0.728972	23	0.954232	0.720499	12.3474	0.825494	23	0.953567	10.7198	0.85352	23	0.90023	20.6861	1.6429	23	1.68727	22.3039	1.10735	23	1.10125	22.1854	1.24275	23	1.17651	17.5138	1.17736	23	1.11636	21.9487	489.425	31.45	11	17	0.972174	0.631717	0.927033	1.47936
Q5R372	1	1.56016	8		1.24162	24	Rab GTPase-activating protein 1-like	28.47	1	19	20	61	0.819925	24	0.954232	0.810395	17.6024	0.68333	24	0.789346	20.0186	0.601623	24	0.634548	13.7646	1.03995	24	1.06804	14.9421	1.12177	24	1.11559	32.4208	1.00038	24	0.947058	29.3254	1.14097	24	1.08185	22.5321	995.443	20.86	13	27	0.983815	0.771047	0.77657	1.01618
P16070		1.1996	4		1.51916	18	CD44 antigen	11.73	1	9	9	41	0.572264	18	0.954232	0.565612	38.0609	0.326856	18	0.377566	36.6221	1.07341	18	1.13215	35.1986	1.25839	18	1.29238	39.4524	0.954772	18	0.949518	26.1614	1.05859	18	1.00216	23.2851	1.04757	18	0.993287	26.2284	585.814	11.73	9	19	1.00169	0.568474	0.378203	1.29892
P13765	1	1.62233	3		0.987928	8	HLA class II histocompatibility antigen, DO beta chain	38.46	1	11	11	19	0.994264	8	0.954232	0.982706	16.6877	1.06086	8	1.22544	11.865	0.934998	8	0.986168	25.5966	1.52599	8	1.56721	15.7849	1.76084	8	1.75115	29.2876	1.47798	8	1.3992	35.9539	1.34775	8	1.27791	40.6516	254.09	31.87	9	10	0.873867	0.641553	1.07088	1.02314
B0I1T2	1	1.55589	33	1	1.31404	82	Unconventional myosin-Ig	50.69	1	38	40	170	0.852825	82	0.954232	0.842912	15.8558	0.7965	82	0.920073	14.5565	0.867615	82	0.915097	16.6505	1.30324	82	1.33845	17.0648	1.03072	82	1.02505	15.7471	1.20444	82	1.14024	15.2571	1.35533	82	1.2851	19.6641	3021.1	42.73	32	71	0.968277	0.753872	0.890886	1.19706
Q99439		1.26971	5		1.23832	8	Calponin-2	48.54	1	10	12	45	0.750156	8	0.954232	0.741436	50.459	0.7134	8	0.824081	12.191	0.865792	8	0.913174	18.7602	1.20973	8	1.2424	30.2155	0.967853	8	0.962527	11.2367	1.28078	8	1.21251	24.8537	1.03925	8	0.985403	17.2083	880.723	40.45	9	22	1.00369	0.749643	0.827122	1.25616
O00151	1	1.3905	23		1.10668	52	PDZ and LIM domain protein 1	61.4	1	18	18	107	0.81152	52	0.954232	0.802088	14.1688	0.803429	52	0.928078	11.2479	0.981961	52	1.0357	9.05593	1.06342	52	1.09214	13.0481	1.2928	52	1.28568	15.108	1.59279	52	1.50789	15.873	1.0739	52	1.01826	10.6486	2080.53	56.23	15	51	0.982795	0.747051	0.912111	1.0172
O43491	1	1.63874	15		1.0959	20	Band 4.1-like protein 2	23.98	1	19	19	47	0.879215	20	0.954232	0.868995	11.4001	0.995786	20	1.15028	22.1844	0.910457	20	0.960284	23.6305	1.17102	20	1.20266	31.263	1.32316	20	1.31587	33.1409	1.42168	20	1.3459	36.5859	1.33712	20	1.26784	30.1247	784.21	19.1	15	24	0.900478	0.633485	1.0358	0.876718
Q8N6F7	1	1.30236	2	1	1.34232	3	Germinal center B-cell-expressed transcript 2 protein	43.82	1	5	5	16	1.0932	3	0.954232	1.08049	28.0834	0.82157	3	0.949034	6.097	0.977537	3	1.03103	9.99634	1.01016	3	1.03745	16.0699	1.51224	3	1.50392	6.58058	1.49508	3	1.41538	16.9335	1.35165	3	1.28162	10.2478	412.59	32.02	4	8	0.932857	0.853428	0.885313	0.834639
Q53QZ3	1	1.306	7	1	1.20466	6	Rho GTPase-activating protein 15	22.95	1	9	10	22	0.886372	6	0.954232	0.876069	15.8944	0.806134	6	0.931203	6.87112	0.878774	6	0.926866	21.1608	1.18928	6	1.2214	17.3446	1.24798	6	1.24111	21.3039	1.35388	6	1.28171	14.3008	1.33096	6	1.262	4.61128	317.89	17.26	7	8	0.948953	0.675203	0.883667	0.941356
P45954	1	1.56731	8	1	1.30778	13	Short/branched chain specific acyl-CoA dehydrogenase, mitochondrial	32.87	1	10	10	26	1.11606	13	0.954232	1.10309	10.4939	1.04737	13	1.20987	12.4235	0.9666	13	1.0195	8.88147	1.13985	13	1.17063	15.6939	1.67102	13	1.66183	14.5307	1.68207	13	1.59241	6.65449	1.40353	13	1.33081	20.0844	491.977	25.69	7	11	0.875116	0.759899	1.05878	0.806431
Q8IV04	1	2.03293	4		1.22197	8	Carabin	18.83	1	5	5	16	1.16242	8	0.954232	1.14891	13.208	0.867543	8	1.00214	16.2153	0.882331	8	0.930618	15.9818	1.14955	8	1.1806	19.8638	1.0318	8	1.02613	17.3111	1.44756	8	1.3704	12.6722	1.37593	8	1.30464	14.0623	476.84	12.33	3	7	0.965186	0.952056	0.96725	1.03275
Q9UPR0	1	3.16009	2	1	1.10749	2	Inactive phospholipase C-like protein 2	3.64	1	3	3	5	1.15382	2	0.954232	1.14041	17.0868	0.946544	2	1.0934	2.09993	0.896866	2	0.945949	1.81941	1.13108	2	1.16163	19.3983	1.28513	2	1.27806	81.6826	1.27757	2	1.20947	31.0966	1.23691	2	1.17282	17.0592	111.59	3.64	3	3	0.924305	0.90307	1.01063	0.919872
O15228				1	1.29735	2	Dihydroxyacetone phosphate acyltransferase	9.85	1	4	4	7	1.08485	2	0.954232	1.07224	70.1038	0.675072	2	0.779807	147.017	1.09783	2	1.15791	21.9193	1.22769	2	1.26086	12.8493	1.38658	2	1.37895	65.4392	1.35444	2	1.28224	42.9573	1.49085	2	1.41361	54.8718	161.19	9.85	4	4	0.925399	0.780348	0.721633	0.917619
P08134	1	1.42726	2		1.12118	8	Rho-related GTP-binding protein RhoC	54.92	1	3	10	62	0.978031	8	0.954232	0.966663	17.8179	0.858171	8	0.991313	10.1618	1.1282	8	1.18994	12.8528	1.30568	8	1.34094	8.33072	1.41731	8	1.40951	19.8059	1.77282	8	1.67832	11.556	1.3429	8	1.27332	25.6709	836.26	54.4	9	28	0.927335	0.685792	0.919279	0.951323
P04818	1	0.638375	3		0.969204	4	Thymidylate synthase	31.63	1	7	7	13	0.875769	4	0.954232	0.865589	26.044	0.636703	4	0.735485	10.2479	0.768109	4	0.810145	33.7784	0.64081	4	0.658119	35.3344	0.698899	4	0.695052	29.0653	0.750257	4	0.710265	34.2899	0.677273	4	0.64218	35.4166	113.89	17.57	3	3	1.1396	1.36458	0.838158	1.03751
Q86UK7		0.775394	2	1	0.756626	10	Zinc finger protein 598	7.85	1	7	7	15	0.801909	10	0.954232	0.792588	31.431	0.805035	10	0.929934	10.3503	0.732891	10	0.773	24.7835	0.660507	10	0.678348	14.3064	0.765614	10	0.7614	19.639	0.717696	10	0.67944	34.8335	0.647536	10	0.613984	41.8376	201.97	5.53	4	6	1.10552	1.1277	1.02806	0.886786
Q9Y5M8	1	0.687956	8	1	0.776254	21	Signal recognition particle receptor subunit beta	39.48	1	10	10	39	1.08566	21	0.954232	1.07304	5.63389	0.907409	21	1.04819	12.853	0.774039	21	0.8164	12.436	0.751792	21	0.772098	13.4999	0.773212	21	0.768957	7.27096	0.884199	21	0.837067	10.6251	0.826315	21	0.7835	9.11716	647.862	39.48	10	19	1.04736	1.22353	1.09783	0.880383
P09326	1	0.708689	9	1	0.820604	16	CD48 antigen	28.81	1	9	9	34	1.05879	16	0.954232	1.04648	17.6834	0.953618	16	1.10157	14.1186	0.733868	16	0.77403	33.5946	0.772042	16	0.792896	22.9517	0.890746	16	0.885844	30.8852	0.773918	16	0.732665	39.7181	0.874355	16	0.829051	31.6283	425.712	25.51	6	17	1.03121	1.14447	1.13595	0.867138
Q13485	1	0.606599	2		0.899441	2	Mothers against decapentaplegic homolog 4	7.43	1	3	3	7	1.12409	2	0.954232	1.11103	18.0436	1.02445	2	1.18339	9.73791	1.03341	2	1.08997	6.2726	0.877792	2	0.901502	10.3878	1.05002	2	1.04424	22.5776	1.08054	2	1.02294	10.6962	0.972052	2	0.921685	7.16418	163.89	7.43	3	4	0.991808	1.06611	1.17369	0.865058
Q8NCA5	1	0.633551	4	1	0.806697	7	Protein FAM98A	15.41	1	5	8	21	1.03283	7	0.954232	1.02083	7.2344	1.01475	7	1.17218	7.03316	0.885247	7	0.933694	26.0994	0.789726	7	0.811057	23.6855	0.840604	7	0.835978	14.5	0.874043	7	0.827453	13.2794	0.926937	7	0.878908	13.5559	241.52	9.25	3	7	1.0362	1.12595	1.21461	0.894579
Q16555		0.809989	12		0.899987	21	Dihydropyrimidinase-related protein 2	46.5	1	17	17	64	0.850452	21	0.954232	0.840566	9.18655	0.818621	21	0.945626	21.3504	1.34915	21	1.42298	10.1655	0.630457	21	0.647486	28.0255	0.968136	21	0.962808	15.0635	0.512992	21	0.485647	47.8558	0.886593	21	0.840655	10.6985	1262.83	41.78	16	33	1.06002	0.99762	1.00238	0.727539
P29966		0.797759	13	1	0.686646	4	Myristoylated alanine-rich C-kinase substrate	20.78	1	4	4	9	1.06121	4	0.954232	1.04887	30.1664	0.748868	4	0.865052	24.5486	0.729522	4	0.769447	16.6823	0.760992	4	0.781547	20.4452	0.584255	4	0.58104	56.369	0.665037	4	0.629587	44.698	0.572076	4	0.542435	32.2601	173.89	15.66	3	4	1.10233	1.40435	0.953573	1.04643
P46977	1	0.693094	7		0.782861	18	Dolichyl-diphosphooligosaccharide--protein glycosyltransferase subunit STT3A	20.43	1	14	15	42	1.07573	18	0.954232	1.06323	10.9002	0.796058	18	0.919563	10.0912	0.72698	18	0.766765	23.5506	0.689015	18	0.707625	21.2254	0.737398	18	0.73334	28.3885	0.838862	18	0.794147	21.8534	0.999119	18	0.94735	10.1612	614.89	16.31	11	20	1.0419	1.18675	0.958096	0.789836
Q8TB72				1	0.73027	3	Pumilio homolog 2	5.72	1	2	6	7	0.815671	3	0.954232	0.80619	4.20628	0.832012	3	0.961096	0.00798897	0.725636	3	0.765347	2.05348	0.666601	3	0.684607	3.69914	0.680576	3	0.676831	13.0495	0.678396	3	0.642235	0.295459	0.709796	3	0.673019	2.96276	171.03	5.72	6	7	1.11539	1.20636	1.072	0.928
P30043	1	0.619154	2	1	0.80508	13	Flavin reductase (NADPH)	44.66	1	7	7	32	0.783903	13	0.954232	0.774791	14.3995	0.752019	13	0.868692	17.1585	0.71705	13	0.756291	17.9252	0.934537	13	0.959779	18.0973	0.742528	13	0.738441	9.3371	0.799981	13	0.757338	12.4724	0.73161	13	0.693702	10.8236	621.31	40.29	6	14	1.10402	1.04094	0.959056	1.16984
Q9H0S4	1	0.693479	8	1	0.782317	33	Probable ATP-dependent RNA helicase DDX47	39.34	1	16	16	67	1.13688	33	0.954232	1.12366	14.782	0.922676	33	1.06583	16.5548	0.964352	33	1.01713	17.8124	0.76872	33	0.789484	21.2516	0.909025	33	0.904022	9.51093	0.872413	33	0.825909	15.921	0.887179	33	0.84121	12.5814	987.464	35.6	14	35	1.02586	1.21082	1.09338	0.850721
Q8NHV4				1	0.713797	3	Protein NEDD1	13.79	1	7	7	20	1.13034	3	0.954232	1.1172	31.1792	0.985739	3	1.13867	29.7506	0.949054	3	1.00099	16.4718	0.832057	3	0.854531	6.17582	0.917435	3	0.912386	11.7493	0.760056	3	0.719542	8.48294	0.752746	3	0.713743	22.2495	384.723	13.79	7	11	1.02344	1.19578	1.16537	0.914633
Q8IUX4				1	0.729231	6	DNA dC->dU-editing enzyme APOBEC-3F	18.23	1	4	6	15	0.771052	6	0.954232	0.762089	24.7383	0.834022	6	0.963417	17.134	0.639979	6	0.675003	31.9965	0.732273	6	0.752052	16.071	0.632815	6	0.629333	30.2868	0.787847	6	0.745851	27.662	0.651372	6	0.617622	49.7308	187.22	16.35	5	6	1.08683	1.09404	1.04708	0.952924
Q9Y3U8				1	0.777431	13	60S ribosomal protein L36	46.67	1	9	9	68	0.826127	13	0.954232	0.816525	13.5609	0.902556	13	1.04258	10.0483	0.726255	13	0.766	27.9671	0.720385	13	0.739843	28.1335	0.715603	13	0.711665	35.7614	0.766289	13	0.725442	29.493	0.542021	13	0.513936	34.5296	866.758	40	8	33	1.08081	1.13406	1.12683	0.919194
P12235		0.742475	4		0.702237	7	ADP/ATP translocase 1	64.09	1	5	22	197	1.44985	7	0.954232	1.433	14.3301	1.12812	7	1.30315	34.4087	1.13661	7	1.19881	5.71334	0.810487	7	0.832379	8.83217	1.04137	7	1.03564	6.88895	0.936279	7	0.886371	16.2491	1.20677	7	1.14424	12.7605	3535.04	57.72	19	103	0.967461	1.27197	1.26074	0.738843
Q8NEW0		0.816788	2	1	0.794243	4	Zinc transporter 7	9.57	1	3	3	8	0.905458	4	0.954232	0.894933	3.26579	0.910056	4	1.05125	8.23485	0.6529	4	0.688631	6.06409	0.741419	4	0.761445	3.63673	0.642502	4	0.638966	14.232	0.729242	4	0.69037	18.7945	0.848719	4	0.804743	26.3799	150.441	9.57	3	4	1.06786	1.12452	1.12259	0.901089
Q9BWU0	1	0.636498	2	1	0.836552	8	Kanadaptin	7.66	1	5	5	11	0.862535	8	0.954232	0.85251	12.1091	0.792003	8	0.914879	5.8659	0.673166	8	0.710007	23.9587	0.765696	8	0.786378	18.0074	0.725071	8	0.721081	18.3524	0.733816	8	0.6947	19.8686	0.810687	8	0.768682	28.3612	80.57	2.14	2	3	1.08734	1.13122	0.994788	1.00521
Q8N543				1	0.750102	2	2-oxoglutarate and iron-dependent oxygenase domain-containing protein 1	2.95	1	2	2	2	1.02227	2	0.954232	1.01038	14.5022	0.897177	2	1.03637	7.04229	0.736663	2	0.776978	38.6787	0.720061	2	0.73951	30.2229	0.653619	2	0.650022	20.4056	0.670955	2	0.63519	55.0888	0.81282	2	0.770704	54.3365					1.08703	1.24054	1.12656	0.907965
O60869	1	0.749152	5	1	0.761538	12	Endothelial differentiation-related factor 1	24.32	1	6	6	17	0.827938	12	0.954232	0.818314	23.1963	0.777885	12	0.898571	13.0737	0.697474	12	0.735644	11.9162	0.695613	12	0.714402	15.4092	0.676259	12	0.672537	18.7411	0.656607	12	0.621607	16.7591	0.630345	12	0.597684	28.8756	157.68	13.51	3	6	1.12083	1.19682	1.00715	0.992854
Q14978	1	0.71183	8	1	0.798304	21	Nucleolar and coiled-body phosphoprotein 1	20.17	1	14	14	34	0.872575	21	0.954232	0.862433	11.4909	0.760752	21	0.87878	16.5991	0.769381	21	0.811487	25.3822	0.608199	21	0.624627	27.8658	0.802633	21	0.798216	20.9527	0.79609	21	0.753655	18.2425	0.734411	21	0.696358	28.4989	536.88	15.02	11	17	1.09245	1.1347	0.960027	0.813809
Q92896	1	0.711814	7		0.836191	16	Golgi apparatus protein 1	29.01	1	26	26	55	1.02098	16	0.954232	1.00912	8.85925	0.813224	16	0.939392	10.1735	0.791461	16	0.834775	14.0805	0.647329	16	0.664814	15.2549	0.668371	16	0.664693	12.8906	0.827273	16	0.783176	15.6402	0.705329	16	0.668783	11.7152	885.47	26.29	23	26	1.08184	1.26753	1.01627	0.835057
Q6ZVM7				1	0.698497	2	TOM1-like protein 2	3.16	1	2	2	2	0.881909	2	0.954232	0.871658	28.1338	0.902343	2	1.04234	4.27826	0.906269	2	0.955866	42.2264	0.836504	2	0.859099	9.15699	0.663813	2	0.66016	13.9172	0.838356	2	0.793668	37.6585	0.62813	2	0.595584	29.2546	60.39	3.16	2	2	1.03939	1.04693	1.08339	0.960612
Q9Y221				1	0.750299	3	60S ribosome subunit biogenesis protein NIP7 homolog	27.22	1	5	5	15	0.894708	3	0.954232	0.884309	10.2892	0.79857	3	0.922465	2.18807	0.633251	3	0.667907	0.920293	0.661702	3	0.679575	1.4885	0.631368	3	0.627893	3.44113	0.593254	3	0.561631	6.64322	0.686837	3	0.651249	10.2621	336.14	27.22	5	8	1.1294	1.27725	1.04183	0.958168
Q8N4Q1	1	0.621126	4	1	0.772511	2	Mitochondrial intermembrane space import and assembly protein 40	10.56	1	2	2	2	0.943836	2	0.954232	0.932865	8.42329	0.814798	2	0.941211	6.15942	0.763644	2	0.805436	13.4286	0.72618	2	0.745795	15.304	0.90127	2	0.89631	20.8152	0.768399	2	0.72744	22.3907	0.724504	2	0.686964	26.7848	39.06	10.56	2	2	1.04342	1.06427	0.982078	0.846985
P08243	1	0.615937	7	1	0.704173	20	Asparagine synthetase [glutamine-hydrolyzing]	34.76	1	17	17	55	1.10785	20	0.954232	1.09498	11.8293	0.994576	20	1.14888	10.6913	0.7532	20	0.79442	9.24098	0.882832	20	0.906678	14.6415	0.872311	20	0.86751	9.83418	0.74133	20	0.701814	12.7207	0.733852	20	0.695828	11.9882	808.25	27.81	13	25	1.02509	1.17738	1.1777	0.974914
Q96EB1				1	0.754365	4	Elongator complex protein 4	7.78	1	4	4	5	0.976355	4	0.954232	0.965006	31.5933	1.03028	4	1.19012	8.61272	0.839812	4	0.885772	17.7507	0.929409	4	0.954513	19.678	0.750722	4	0.74659	24.5755	0.778809	4	0.737295	38.1246	0.780013	4	0.739597	58.8874	50.96	4.95	3	3	1.01177	1.0173	1.20413	0.988227
Q96AQ6		0.707376	4		0.94669	9	Pre-B-cell leukemia transcription factor-interacting protein 1	15.05	1	9	9	14	1.23699	9	0.954232	1.22261	16.7785	1.35803	9	1.56873	20.7951	0.795049	9	0.83856	24.5327	0.629394	9	0.646394	24.2593	0.807799	9	0.803353	9.14984	1.10116	9	1.04246	31.67	0.92903	9	0.880893	15.7834	209.36	11.49	6	6	0.989712	1.18487	1.55259	0.626444
P83876				1	0.736419	3	Thioredoxin-like protein 4A	32.39	1	4	4	17	0.893569	3	0.954232	0.883182	1.64109	0.938283	3	1.08385	16.5023	0.736467	3	0.776771	46.8954	0.661958	3	0.679838	54.5329	0.706717	3	0.702828	28.2719	0.671325	3	0.63554	22.3365	0.734703	3	0.696635	30.3402	342.44	32.39	4	10	1.11205	1.23851	1.2053	0.88795
Q3KQU3				1	0.704292	4	MAP7 domain-containing protein 1	6.66	1	6	7	11	0.84881	4	0.954232	0.838944	12.9863	0.876914	4	1.01296	10.0529	0.760018	4	0.801611	5.1307	0.700757	4	0.719685	2.58697	0.811882	4	0.807414	11.6911	0.706949	4	0.669266	11.7208	0.631222	4	0.598516	21.5549	82.9	3.33	3	4	1.05627	1.0765	1.06997	0.841185
Q9NYL4	1	0.421817	3		0.902137	5	Peptidyl-prolyl cis-trans isomerase FKBP11	23.38	1	4	4	10	1.09384	5	0.954232	1.08113	3.4698	0.641461	5	0.740981	9.52728	0.676896	5	0.713941	6.22258	0.538231	5	0.552769	16.1953	0.580095	5	0.576902	11.2219	0.596467	5	0.564673	10.8459	0.718336	5	0.681115	9.55641	153.24	23.38	4	5	1.20227	1.82801	0.890857	0.934642
P55145		0.588941	11		0.795745	6	Mesencephalic astrocyte-derived neurotrophic factor	22.53	1	5	5	9	0.98821	6	0.954232	0.976723	8.2232	0.648497	6	0.749109	8.17307	0.582676	6	0.614564	5.71246	0.596704	6	0.612821	2.45715	0.526207	6	0.523311	12.0238	0.611689	6	0.579084	5.652	0.657675	6	0.623598	7.38359	105.59	17.58	3	3	1.21033	1.72238	0.906672	1.08067
P11021		0.607774	34	1	0.653723	106	78 kDa glucose-regulated protein	51.83	1	31	34	338	1.0027	106	0.954232	0.991048	12.0446	0.651235	106	0.752272	21.1504	0.595881	106	0.628492	31.8331	0.791285	106	0.812658	12.0355	0.579611	106	0.576422	24.84	0.64467	106	0.610306	24.4283	0.744899	106	0.706302	19.904	5889.56	38.99	24	160	1.10732	1.40251	0.833008	1.15005
Q5T6F2					0.752044	3	Ubiquitin-associated protein 2	6.17	1	6	6	14	0.752675	3	0.954232	0.743926	9.93022	0.692724	3	0.800197	8.77747	0.605012	3	0.638122	21.2809	0.587343	3	0.603208	12.0714	0.574894	3	0.57173	37.3031	0.560805	3	0.530911	50.7703	0.587911	3	0.557449	34.3042	229.44	4.83	5	7	1.20494	1.33081	0.96419	1.03581
P61457	1	0.338316	2	1	0.693044	5	Pterin-4-alpha-carbinolamine dehydratase	35.58	1	4	4	10	0.609088	5	0.954232	0.602008	6.91207	0.846498	5	0.977829	1.58575	0.940951	5	0.992446	3.11139	0.788226	5	0.809516	10.4774	0.545988	5	0.542983	22.0857	0.673553	5	0.63765	16.1496	0.703875	5	0.667404	18.6908	107.82	28.85	3	4	1.11542	0.909312	1.09069	1.1115
Q8WV28		0.771009	3	1	0.632179	11	B-cell linker protein	13.6	1	9	9	15	0.723983	11	0.954232	0.715568	13.5722	0.811531	11	0.937438	17.5057	0.817372	11	0.862104	20.0356	0.771769	11	0.792615	13.5284	0.522986	11	0.520108	14.8699	0.630576	11	0.596964	18.2338	0.553816	11	0.52512	11.6646	92.99	7.24	4	6	1.07891	1.02379	1.01141	0.988592
Q9BZK7	1	0.669413	7		0.765366	5	F-box-like/WD repeat-containing protein TBL1XR1	12.65	1	4	4	11	1.24178	5	0.954232	1.22735	9.42755	1.10015	5	1.27083	3.88255	1.03332	5	1.08987	17.0763	0.821182	5	0.843362	8.09065	0.984603	5	0.979185	6.04523	1.01193	5	0.95799	6.95008	0.914798	5	0.867398	7.63924	288.13	12.65	4	5	1.00529	1.24681	1.27755	0.856737
P13598	1	0.523661	2		0.839002	7	Intercellular adhesion molecule 2	12.36	1	3	3	10	0.980602	7	0.954232	0.969203	13.9222	0.697558	6	0.805782	8.70401	0.818584	6	0.863383	13.1421	0.760251	7	0.780786	21.341	0.771984	7	0.767736	24.5476	0.676252	7	0.640205	52.43	0.765366	7	0.725709	21.1671	215.632	9.45	2	6	1.08575	1.32653	0.874881	1.06865
Q9Y617	1	0.626101	9	1	0.705087	21	Phosphoserine aminotransferase	40.81	1	13	13	44	0.797014	21	0.954232	0.78775	17.2118	0.815433	21	0.941944	17.2823	0.746405	21	0.787254	8.01013	0.611835	21	0.628361	16.786	0.723164	21	0.719185	15.1439	0.628909	21	0.595385	20.0954	0.645367	21	0.611927	19.321	630.61	34.32	10	19	1.11807	1.16894	1.05316	0.845873
Q9HCD5				1	0.66682	12	Nuclear receptor coactivator 5	25.56	1	12	12	21	0.840199	12	0.954232	0.830432	14.5312	0.737914	12	0.852399	14.638	0.669525	12	0.706166	20.6525	0.742269	12	0.762318	14.9748	0.616114	12	0.612723	14.8584	0.683174	12	0.646758	32.0638	0.558691	12	0.529743	21.8794	350.28	22.63	9	11	1.11321	1.16081	0.948896	1.0511
Q8NFC6				1	0.64603	3	Biorientation of chromosomes in cell division protein 1-like 1	1.25	1	3	3	5	0.815424	3	0.954232	0.805946	5.01706	0.756637	3	0.874026	3.20809	0.746245	3	0.787085	38.2072	0.72569	3	0.745291	7.84603	0.641655	3	0.638124	5.93143	0.632657	3	0.598934	14.878	0.50465	3	0.478502	10.9074	72.4	0.72	2	2	1.1145	1.15808	0.974102	1.0259
Q9P0J7				1	0.734135	2	E3 ubiquitin-protein ligase KCMF1	8.92	1	4	4	14	0.742579	2	0.954232	0.733947	14.9861	0.905968	2	1.04653	0.680677	0.63228	2	0.666882	9.24159	0.661017	2	0.678871	15.599	0.635034	2	0.63154	19.6703	0.722183	2	0.683687	37.91	0.510687	2	0.484226	30.8054	308.56	4.72	2	7	1.10717	1.14642	1.15868	0.892832
P57088		0.691326	2		0.870491	20	Transmembrane protein 33	34.82	1	9	9	36	1.04318	20	0.954232	1.03106	9.48345	1.11442	20	1.28732	8.8776	0.779702	20	0.822372	15.4279	0.843533	20	0.866318	11.5093	0.756504	20	0.75234	13.758	0.837075	20	0.792455	5.65717	0.905205	20	0.858303	10.9711	401.851	20.65	6	17	1.03714	1.14595	1.33514	0.962855
Q9H1K1				1	0.681054	3	Iron-sulfur cluster assembly enzyme ISCU, mitochondrial	14.37	1	3	3	5	0.683356	3	0.954232	0.675413	4.22648	0.749344	3	0.865601	11.0798	0.592497	3	0.624923	19.957	0.673571	3	0.691764	4.01122	0.621942	3	0.618519	9.16583	0.572619	3	0.542096	27.4472	0.587863	3	0.557403	40.9882					1.14026	1.12663	0.987015	1.01299
Q5VTL8				1	0.648086	3	Pre-mRNA-splicing factor 38B	6.59	1	4	4	8	0.76533	3	0.954232	0.756434	4.73413	0.696033	3	0.80402	1.14992	0.721124	3	0.760588	22.3631	0.651917	3	0.669526	0.874723	0.616496	3	0.613103	15.1925	0.585547	3	0.554335	7.72891	0.507013	3	0.480742	16.6617	66.26	2.75	2	3	1.16771	1.23888	0.938865	1.06113
Q9NW64				1	0.681225	9	Pre-mRNA-splicing factor RBM22	23.33	1	8	8	14	0.886719	9	0.954232	0.876412	15.5136	0.87951	9	1.01596	6.0354	0.71188	9	0.750839	41.1317	0.700782	9	0.719711	29.5893	0.680998	9	0.67725	40.953	0.66258	9	0.627262	47.9652	0.679228	9	0.644035	64.3509	195.707	9.29	3	4	1.08872	1.19561	1.1061	0.911277
Q9Y2X7		0.792053	3	1	0.582665	7	ARF GTPase-activating protein GIT1	17.48	1	6	10	22	0.779968	7	0.954232	0.770901	14.2437	0.928452	7	1.0725	6.45508	0.729385	8	0.769302	32.7447	0.402217	7	0.413081	14.6195	0.805677	8	0.801243	31.8317	0.683463	7	0.647031	18.909	0.621612	7	0.589403	12.4422	357.127	11.96	6	9	1.06383	1.0433	1.14096	0.493226
Q9HCN8		0.657967	6	1	0.728759	12	Stromal cell-derived factor 2-like protein 1	20.81	1	5	5	17	1.00647	12	0.954232	0.994767	15.8688	0.677363	12	0.782453	14.6803	0.547527	12	0.577491	23.8698	0.633682	12	0.650798	19.6734	0.51366	12	0.510833	18.14	0.573255	12	0.542698	12.7832	0.636928	12	0.603926	22.1168	122.59	12.67	3	5	1.18302	1.64218	0.925654	1.07435
P10124		0.558711	3		0.580961	2	Serglycin	24.05	1	4	4	8	1.73422	2	0.954232	1.71406	13.6566	1.42046	2	1.64084	16.5186	0.853885	2	0.900615	25.2295	0.860705	2	0.883953	1.24054	0.798231	2	0.793838	10.1998	1.25156	2	1.18484	40.5559	1.31699	2	1.24875	35.3299	140.6	18.99	3	4	0.947591	1.33484	1.55484	0.688386
P00734	1	0.619715	4		0.841211	5	Prothrombin	7.88	1	5	5	27	1.47903	5	0.954232	1.46183	5.49683	0.736338	5	0.850578	41.2617	0.867	5	0.914448	22.4254	0.553526	5	0.568477	2.01455	0.715181	5	0.711245	14.2931	0.674883	5	0.638909	31.0566	1.10398	5	1.04677	39.1853	618.46	7.88	5	13	1.08074	1.70743	0.919257	0.663985
Q9BYX4	1	0.453929	2	1	0.74506	9	Interferon-induced helicase C domain-containing protein 1	18.44	1	14	14	37	0.925614	9	0.954232	0.914855	14.0389	0.982489	9	1.13492	14.0718	1.06673	9	1.12511	17.6861	0.976132	9	1.0025	11.2759	0.647601	9	0.644037	24.0645	0.743567	9	0.703932	12.3813	0.868553	9	0.823549	7.90521	521.532	15.8	11	16	1.02274	0.977262	1.16072	1.04861
O75794	1	0.374228	2	1	0.78938	4	Cell division cycle protein 123 homolog	10.71	1	3	3	7	1.18607	4	0.954232	1.17228	3.81893	0.947218	4	1.09418	16.0277	0.923948	4	0.974513	8.73263	0.832923	4	0.855421	2.97044	0.745417	4	0.741315	5.05406	0.755961	4	0.715665	7.30475	0.876648	4	0.831225	4.72796	155.7	10.71	3	4	1.04054	1.31486	1.13853	0.959459
Q5JTD0				1	0.657028	3	Tight junction-associated protein 1	8.26	1	4	4	9	0.791733	3	0.954232	0.78253	25.2235	0.861584	3	0.995256	2.02624	0.602991	3	0.635991	34.8676	0.829443	3	0.851847	11.4026	0.655479	3	0.651872	11.2818	0.66695	3	0.631399	51.707	0.589548	3	0.559001	56.1451	159.81	7	3	4	1.0531	1.00844	1.04811	0.991561
Q01650	1	0.467076	2	1	0.649991	6	Large neutral amino acids transporter small subunit 1	6.31	1	3	3	10	0.790815	6	0.954232	0.781623	2.72062	0.862917	6	0.996795	12.0457	0.590389	6	0.622699	7.32554	0.580362	6	0.596038	3.23113	0.676493	6	0.67277	7.34178	0.628923	6	0.595399	12.4577	0.578123	6	0.548168	6.10255	225.27	6.31	3	6	1.12152	1.20546	1.11793	0.80077
P56378				1	0.726437	3	6.8 kDa mitochondrial proteolipid	48.28	1	3	3	9	0.731426	3	0.954232	0.722924	0.0113312	0.801752	3	0.926141	11.1248	0.558425	3	0.588986	7.22461	0.649474	3	0.667017	5.38866	0.601348	3	0.598038	3.79378	0.595422	3	0.563683	10.4912	0.441529	3	0.418651	10.4365	126.62	27.59	2	6	1.13411	1.17973	1.05035	0.949651
Q9P0B6				1	0.65193	2	Coiled-coil domain-containing protein 167	15.46	1	2	2	2	0.836711	2	0.954232	0.826985	5.76901	0.758835	2	0.876566	0.0146489	0.586681	2	0.618788	6.91531	0.750385	2	0.770653	10.6791	0.624726	2	0.621288	2.63341	0.595173	2	0.563448	4.51848	0.601482	2	0.570317	1.58355					1.10359	1.1425	0.967369	1.03263
P62158	1	0.778162	2	1	0.416394	3	Calmodulin	38.26	1	6	6	16	0.809591	3	0.954232	0.80018	71.6538	0.56409	3	0.651607	29.5202	0.646051	3	0.681407	92.2774	0.658122	3	0.675898	51.7812	0.430882	3	0.428511	5.77105	0.338232	3	0.320203	6.97554	0.379497	3	0.359834	49.545	222.12	38.26	6	8	1.21094	1.45984	0.789058	1.2331
P28908				1	0.657856	4	Tumor necrosis factor receptor superfamily member 8	5.04	1	3	3	4	0.855225	4	0.954232	0.845284	2.83405	0.829708	4	0.958434	5.01005	0.730772	4	0.770764	5.98395	0.553818	4	0.568777	5.14855	0.51572	4	0.512882	15.3135	0.472911	4	0.447703	8.20743	0.639084	4	0.60597	7.40596	94.009	5.04	3	4	1.18653	1.38219	1.13721	0.862786
P51397				1	0.671551	3	Death-associated protein 1	15.69	1	2	2	4	0.774123	3	0.954232	0.765125	16.146	0.929117	3	1.07327	2.929	0.681122	3	0.718397	7.94562	0.588331	3	0.604222	2.64325	0.630625	3	0.627154	4.08134	0.614797	3	0.582026	17.5606	0.427944	3	0.40577	39.1369					1.14766	1.26139	1.23175	0.852338
P28074				1	0.613087	9	Proteasome subunit beta type-5	42.21	1	9	10	29	1.05463	9	0.954232	1.04237	11.2123	1.03397	9	1.19438	13.8981	0.697252	9	0.735411	6.86166	0.731849	9	0.751617	15.8334	0.740917	9	0.73684	17.4738	0.659915	9	0.624739	20.2661	0.597278	9	0.56633	40.298	391.369	38.78	8	14	1.07631	1.28101	1.28553	0.923688
Q9UKE5	1	0.480793	4	1	0.666322	4	TRAF2 and NCK-interacting protein kinase	12.5	1	7	12	28	1.04293	4	0.954232	1.03081	16.0915	1.10357	4	1.27479	0.544121	0.562967	4	0.593777	34.9082	0.558017	4	0.57309	25.7349	0.514191	4	0.511361	33.2565	0.782121	4	0.74043	42.0486	0.776511	4	0.736276	85.0017	312.37	6.18	6	10	1.08058	1.27999	1.37751	0.711628
O75369		0.582909	17		0.777267	47	Filamin-B	23.83	1	44	49	111	1.14565	47	0.954232	1.13233	11.9696	1.05004	47	1.21295	14.3459	0.65242	47	0.688125	16.1199	0.917247	47	0.942022	16.2203	0.938138	47	0.932975	12.0115	0.541569	47	0.512701	31.3029	0.393753	47	0.373351	42.3559	1864.37	20.25	40	53	1.01515	1.18381	1.23133	0.984847
P63218				1	0.594705	2	Guanine nucleotide-binding protein G(I)/G(S)/G(O) subunit gamma-5	23.53	1	2	2	5	1.06746	2	0.954232	1.05505	0.943349	1.05533	2	1.21906	31.6613	0.862403	2	0.909599	24.2348	0.714523	2	0.733823	17.0409	0.833101	2	0.828516	13.1199	0.604817	2	0.572577	23.0242	0.605712	2	0.574328	11.757					1.0492	1.21077	1.27903	0.842132
Q969H8	1	0.521908	4		0.810755	6	UPF0556 protein C19orf10	21.39	1	4	4	10	0.900558	6	0.954232	0.89009	5.95825	0.746781	6	0.862642	8.39678	0.510296	6	0.538223	11.8216	0.543434	6	0.558113	7.43403	0.541703	6	0.538722	10.0594	0.591505	6	0.559976	9.11875	0.677827	6	0.642706	10.3896	111.85	10.4	2	3	1.20196	1.4214	1.03686	0.891263
O00193				1	0.569639	2	Small acidic protein	16.94	1	3	3	3	0.839597	2	0.954232	0.829838	23.6233	0.756843	2	0.874264	0.412341	0.667365	2	0.703888	2.41255	0.733761	2	0.75358	23.0122	0.583672	2	0.580459	19.9698	0.579421	2	0.548535	28.5394	0.417449	2	0.395819	52.5357					1.11103	1.16454	0.971336	1.02866
O75326		0.554777	6		0.544109	12	Semaphorin-7A	19.97	1	12	12	26	0.675168	12	0.954232	0.66732	16.1682	1.01927	12	1.1774	17.8564	0.897633	12	0.946757	23.1221	0.87615	12	0.899816	25.315	0.330395	12	0.328577	35.0796	0.79412	12	0.75179	30.823	0.543805	12	0.515628	32.9351	390.84	16.07	10	12	1.09195	0.882389	1.28566	1.1506
Q10589	1	0.631228	3	1	0.600756	3	Bone marrow stromal antigen 2	15.56	1	3	3	4	1.121	3	0.954232	1.10797	11.8453	1.08968	3	1.25874	0.896811	0.819663	3	0.86452	19.8047	1.06086	3	1.08951	6.84019	0.590876	3	0.587624	20.2944	0.632247	3	0.598546	0.824547	0.781362	3	0.740876	10.6558	58.85	10.56	2	2	0.972045	1.03086	1.22355	1.02796
Q9NNW7				1	0.598996	3	Thioredoxin reductase 2, mitochondrial	11.64	1	4	5	11	0.886799	3	0.954232	0.876491	17.2761	0.927982	3	1.07196	4.77893	0.752859	3	0.794061	11.6554	0.715496	3	0.734822	4.38107	0.675172	3	0.671457	41.7403	0.570268	3	0.53987	16.7312	0.566101	3	0.536769	66.2405	202.45	9.73	4	5	1.08275	1.17795	1.16066	0.917247
P27701	1	0.618033	3	1	0.740622	6	CD82 antigen	20.6	1	5	5	25	0.969343	6	0.954232	0.958076	12.3766	0.886853	6	1.02444	17.4247	1.04411	6	1.10126	21.484	0.719004	6	0.738425	15.3811	0.524195	6	0.52131	16.8042	0.693088	6	0.656144	7.20466	0.75762	6	0.718364	19.4899	551.83	20.6	5	12	1.08135	1.22136	1.10779	0.918646
O43175	1	0.614577	10		0.782208	29	D-3-phosphoglycerate dehydrogenase	40.9	1	17	17	64	1.31978	29	0.954232	1.30444	9.83366	0.836636	29	0.966437	12.9376	1.04449	29	1.10165	8.76197	0.665273	29	0.683242	10.1383	0.746626	29	0.742517	8.16995	0.320557	29	0.30347	48.3803	0.498567	29	0.472734	24.3222	1200.99	37.52	15	30	1.10661	1.68935	1.06947	0.884849
Q13885	1	0.472915	2	1	0.559538	3	Tubulin beta-2A chain	61.12	1	3	27	671	1.33394	3	0.954232	1.31844	5.81809	1.08179	3	1.24963	7.12487	0.951844	3	1.00394	36.6984	1.12916	3	1.15966	33.1022	0.796019	3	0.791639	24.122	0.699198	3	0.661927	81.3637	0.635995	3	0.603041	86.7357	10676.1	61.12	27	336	0.964353	1.17744	1.20508	1.03565
P50416	1	0.429646	6	1	0.658751	11	Carnitine O-palmitoyltransferase 1, liver isoform	21.73	1	12	12	28	1.36055	11	0.954232	1.34474	12.3137	0.759885	11	0.877779	12.7372	0.719042	11	0.758393	19.5263	0.64363	11	0.661015	7.53393	0.522599	11	0.519723	30.8093	0.458929	11	0.434466	19.2441	0.645011	11	0.61159	11.3938	515.46	21.73	12	13	1.15147	2.01252	1.01073	0.989266
Q9UGC7				1	0.500974	2	Peptide chain release factor 1-like, mitochondrial	5.79	1	2	2	3	0.990314	2	0.954232	0.978803	68.0062	0.903698	2	1.0439	41.0758	0.910632	2	0.960468	58.9224	0.916279	2	0.941029	68.2206	0.535375	2	0.532428	8.26135	0.505853	2	0.478889	19.7562	0.527474	2	0.500143	2.74313					1.01543	1.0354	1.06001	0.984575
P04732					0.497203	3	Metallothionein-1E	34.43	1	3	3	4	1.08013	3	0.954232	1.06758	5.92068	0.882662	3	1.0196	15.5666	0.394604	3	0.4162	10.439	0.433175	3	0.444875	6.63694	0.315377	3	0.313641	16.0187	0.339566	3	0.321466	60.0129	0.446649	3	0.423506	1.55355					1.23778	1.82912	1.26204	0.762221
P09936	1	0.179107	4		0.620564	13	Ubiquitin carboxyl-terminal hydrolase isozyme L1	47.53	1	8	8	25	0.591881	13	0.954232	0.585001	13.1333	0.689459	13	0.796426	15.2296	0.988576	13	1.04268	5.51426	0.489999	13	0.503234	14.5365	0.188072	13	0.187037	73.827	0.16132	13	0.152721	81.8033	0.613344	13	0.581564	10.8483	370.314	37.22	6	10	1.28351	1.28729	1.02222	0.937461
P02792				1	0.460525	3	Ferritin light chain	20.57	1	4	4	5	1.3174	3	0.954232	1.30209	26.8557	1.0638	3	1.22885	3.83481	0.600785	3	0.633664	16.372	0.683143	3	0.701595	14.2414	0.388293	3	0.386156	39.6731	0.427938	3	0.405127	22.6032	0.518481	3	0.491616	9.96015	93.56	16.57	3	3	1.09611	1.67752	1.34695	0.903889
P21266	1	0.213593	2	1	0.554352	3	Glutathione S-transferase Mu 3	33.78	1	5	7	18	2.32369	3	0.954232	2.29668	15.3604	0.739086	3	0.853752	22.7205	0.996487	3	1.05102	9.14083	0.994218	3	1.02107	35.3183	0.395167	3	0.392992	65.6354	0.648776	3	0.614193	19.0687	0.539277	3	0.511335	11.7552	262.77	33.78	7	8	1.07889	2.67336	0.921107	1.18854
Q9UI08	1	1.32191	9		1.23145	19	Ena/VASP-like protein	38.7	1	17	17	72	1.23964	19	0.954232	1.22523	11.3191	0.914139	19	1.05596	18.1156	1.04336	19	1.10046	15.5195	1.40445	19	1.44238	17.3865	1.39834	19	1.39064	23.6666	1.50435	19	1.42416	30.9454	1.57036	19	1.48899	34.4556	1214.02	32.45	12	33	0.912094	0.794037	0.963138	0.934763
O00584	1	1.3217	5		1.30913	2	Ribonuclease T2	16.02	1	3	3	10	0.860104	2	0.954232	0.850107	0.1197	0.742206	2	0.857357	2.79535	1.29008	2	1.36068	20.5574	1.34301	2	1.37928	8.05045	1.20768	2	1.20104	6.43779	1.26028	2	1.1931	9.4305	1.24551	2	1.18097	12.3205	169.61	16.02	3	5	0.945076	0.676824	0.810267	1.09814
Q14699	1	1.31824	17		1.15561	28	Raftlin	26.82	1	14	14	54	0.869939	28	0.954232	0.859827	14.5764	0.798227	28	0.922069	14.6512	0.913904	28	0.963919	20.8351	1.51757	28	1.55856	21.8052	1.21229	28	1.20562	18.3096	1.09923	28	1.04064	24.5717	1.18218	28	1.12093	24.0572	1004.65	22.66	11	26	0.971004	0.772492	0.895333	1.40025
P05114		0.977076	3	1	0.6076	7	Non-histone chromosomal protein HMG-14	41	1	5	5	12	0.724707	7	0.954232	0.716283	21.0239	0.704595	7	0.81391	30.4643	0.619055	7	0.652934	15.9962	0.745184	7	0.765312	18.8734	0.632534	7	0.629053	14.3686	0.557743	7	0.528013	22.5262	0.454995	7	0.431419	25.5028	177.38	32	3	5	1.12308	1.08591	0.914085	1.08852
Q9NP77				1	0.731567	5	RNA polymerase II subunit A C-terminal domain phosphatase SSU72	11.86	1	2	2	10	0.810338	5	0.954232	0.800918	29.6967	0.821286	5	0.948706	1.84992	0.791972	5	0.835314	14.9377	0.771314	5	0.792148	19.7246	0.745056	5	0.740955	2.93351	0.714618	5	0.676526	23.0304	0.623416	5	0.591114	6.76943	172.13	11.86	2	5	1.07598	1.0819	1.02079	0.979213
P16219	1	1.66761	3	1	1.28072	7	Short-chain specific acyl-CoA dehydrogenase, mitochondrial	33.74	1	9	9	31	1.10004	7	0.954232	1.08725	11.0648	0.776363	7	0.896812	9.07254	0.617287	7	0.651069	12.6983	1.27876	7	1.3133	10.3076	1.00171	7	0.996195	10.4021	1.34669	7	1.27491	10.9975	1.4432	7	1.36843	8.86082	575.61	31.55	8	14	0.92825	0.854505	0.832466	1.07175
P18085	1	0.687522	5		1.00965	15	ADP-ribosylation factor 4	67.78	1	6	11	73	1.23263	15	0.954232	1.2183	4.8081	0.723772	15	0.836062	6.45073	0.957998	15	1.01043	6.90543	0.62155	15	0.638339	16.6037	0.744056	15	0.739962	6.48957	0.818168	15	0.774556	13.2476	0.812413	15	0.770318	20.0675	1385.24	66.67	10	43	1.11325	1.68417	0.93075	0.882435
Q15758		0.761317	3		0.80266	10	Neutral amino acid transporter B(0)	12.2	1	5	5	19	0.964608	10	0.954232	0.953396	16.2991	0.77704	10	0.897595	16.1416	0.850227	10	0.896758	19.9279	0.697571	10	0.716412	42.6003	0.726061	10	0.722065	35.2883	0.914297	10	0.865562	28.9848	0.75268	10	0.71368	14.8886	354.2	7.95	4	9	1.06415	1.15085	0.955179	0.864783
Q14141	1	1.39259	11	1	1.28758	15	Septin-6	46.77	1	9	16	73	1.06771	15	0.954232	1.0553	20.1404	0.721329	15	0.83324	17.6588	1.06158	15	1.11968	21.7601	1.29723	15	1.33227	12.1121	1.02308	15	1.01745	21.4542	1.27288	15	1.20503	25.9587	1.40128	15	1.32867	15.0681	1425.05	41.47	12	45	0.954188	0.890982	0.795068	1.14398
P13674	1	0.73815	17		0.806743	33	Prolyl 4-hydroxylase subunit alpha-1	39.33	1	17	17	50	1.17371	33	0.954232	1.16006	10.1034	0.971649	33	1.1224	16.8364	0.956437	33	1.00878	20.1893	0.667369	32	0.685395	21.0201	0.946249	33	0.941042	16.3638	0.825006	32	0.781029	21.7243	0.949128	33	0.89995	20.1565	711.41	30.15	12	23	1.01542	1.21373	1.13971	0.717105
Q9BYT8	1	0.711662	2	1	0.812285	13	Neurolysin, mitochondrial	20.88	1	13	13	30	0.878664	13	0.954232	0.868451	13.6634	0.78137	13	0.902597	7.53091	0.825568	13	0.870749	8.17494	0.622023	13	0.638824	9.09204	0.974442	13	0.96908	15.052	0.828522	13	0.784359	7.39902	0.820809	13	0.778279	10.3537	482.2	18.61	11	15	1.06196	1.04148	0.958519	0.724915
Q14213				1	0.776751	10	Interleukin-27 subunit beta	24.89	1	6	6	17	1.09333	10	0.954232	1.08062	16.9601	1.10295	10	1.27407	9.82681	1.08872	10	1.1483	25.2905	0.951741	10	0.977448	26.4792	0.822573	10	0.818046	15.1338	0.786852	10	0.744909	31.4567	0.861632	9	0.816987	17.123	240.4	14.41	2	7	1.00573	1.09921	1.28137	0.994265
Q8TEQ0	1	0.59093	2		1.05875	5	Sorting nexin-29	8.61	1	7	7	13	1.04973	5	0.954232	1.03752	14.2175	0.784046	5	0.905688	7.40384	1.07724	5	1.13619	9.39784	0.82128	5	0.843464	9.56814	0.936593	5	0.931438	7.26311	1.03221	5	0.977193	8.76518	1.00628	5	0.95414	6.8706	176.29	7.5	6	6	1.01453	1.09002	0.918848	0.886144
Q92882	1	1.52486	3		1.37541	10	Osteoclast-stimulating factor 1	31.31	1	5	5	22	0.747785	10	0.954232	0.739093	13.2306	0.711438	10	0.821814	10.4986	0.867742	10	0.915231	13.5196	1.26946	10	1.30375	17.1999	0.926597	10	0.921497	7.96085	1.32164	10	1.25119	12.5681	1.23608	10	1.17204	23.7548	404.24	27.57	4	10	0.9573	0.651493	0.786723	1.14923
Q9H223		0.825564	8	1	0.747013	33	EH domain-containing protein 4	46.03	1	22	24	98	1.14984	33	0.954232	1.13648	10.3138	0.925816	33	1.06945	12.6935	0.891488	33	0.940276	17.0351	1.05492	33	1.08341	16.3891	0.801438	32	0.797027	11.1639	0.849145	33	0.803882	12.7172	0.903958	33	0.85712	15.0246	1517.21	40.11	19	45	0.977014	1.07309	1.04487	1.02299
P16989	1	0.595573	5		1.00142	3	DNA-binding protein A	17.47	1	2	5	11	1.07064	3	0.954232	1.05819	9.45511	0.738589	3	0.853178	6.79789	0.929442	3	0.980307	8.42913	0.708738	3	0.727881	3.00844	0.897563	3	0.892623	18.2478	0.626967	3	0.593547	2.07334	0.815407	3	0.773157	15.444	232.64	13.71	3	4	1.07923	1.30831	0.920773	0.89993
P19823	1	1.68356	2		1.11951	7	Inter-alpha-trypsin inhibitor heavy chain H2	4.23	1	4	4	12	1.36445	7	0.954232	1.34859	17.1801	0.738598	7	0.853189	6.72439	0.854273	7	0.901024	6.96181	1.24366	7	1.27725	16.0714	1.48161	7	1.47346	16.8288	1.33511	7	1.26394	5.30298	2.0832	7	1.97526	20.1221	260.755	2.33	2	5	0.938741	0.964245	0.800923	0.943656
O75131	1	1.44172	15	1	1.30019	25	Copine-3	36.5	1	16	16	63	0.814607	25	0.954232	0.805138	14.3311	0.707619	25	0.817404	8.8347	0.848433	25	0.894865	12.0988	1.1447	25	1.17562	7.18763	0.994737	25	0.989263	7.6965	1.12089	25	1.06114	7.15822	1.29327	25	1.22626	7.46283	1170.1	36.5	16	34	0.985385	0.769838	0.805458	1.12408
P07858		1.40373	2	1	1.37487	2	Cathepsin B	7.67	1	2	2	3	1.07462	2	0.954232	1.06213	14.0813	1.03336	2	1.19368	12.7662	0.823514	2	0.868582	3.25086	1.25793	2	1.29191	3.61359	1.68061	2	1.67136	6.28607	1.45609	2	1.37848	0.390716	1.68971	2	1.60216	1.48787	126.93	7.67	2	3	0.869775	0.691897	1.03824	0.841579
Q9UHD1	1	0.762019	7	1	0.791497	7	Cysteine and histidine-rich domain-containing protein 1	38.25	1	8	8	21	0.964161	7	0.954232	0.952954	29.0674	0.830836	7	0.959738	14.7411	0.951647	7	1.00373	7.96792	0.864006	7	0.887343	36.4599	0.6999	7	0.696048	31.2164	0.763254	7	0.722569	10.3136	0.844929	7	0.80115	17.3151	360.63	28.01	6	9	1.04137	1.0785	0.999444	1.00056
O43707	1	1.42984	29	1	1.24434	65	Alpha-actinin-4	58.07	1	35	51	246	0.949952	65	0.954232	0.93891	12.0858	0.777101	65	0.897665	14.6546	0.969301	65	1.02235	14.6333	1.09237	65	1.12188	16.8977	1.22195	65	1.21522	12.2709	1.32985	64	1.25897	20.6189	1.00791	64	0.955685	12.0901	3763.77	47.86	40	117	0.972082	0.860272	0.872604	1.02792
Q9Y2B0	1	0.713164	4	1	0.789187	7	Protein canopy homolog 2	35.16	1	6	6	16	1.09843	7	0.954232	1.08566	3.02947	0.891865	7	1.03023	16.7315	0.927857	7	0.978636	9.60298	0.780733	7	0.801821	11.0976	0.772067	7	0.767818	17.6861	1.01068	7	0.95681	6.52091	0.911224	7	0.864009	14.6012	312.33	30.22	4	7	1.01116	1.122	1.04173	0.828663
Q12965	1	1.47353	15		1.17982	40	Unconventional myosin-Ie	37.18	1	30	31	102	0.685947	40	0.954232	0.677973	11.6902	0.693391	39	0.800968	12.9573	0.967366	40	1.02031	9.7091	1.29066	40	1.32552	13.587	1.03145	40	1.02577	12.3812	1.31476	40	1.24468	12.3741	1.34403	40	1.27439	14.2185	1880.85	30.32	24	52	0.930917	0.555958	0.745635	1.08697
Q9Y3L3	1	1.55183	5		1.06469	12	SH3 domain-binding protein 1	27.96	1	15	15	38	0.949343	12	0.954232	0.938308	12.5765	0.935697	12	1.08087	8.06129	1.14434	12	1.20696	6.66302	1.27523	12	1.30967	10.5967	1.40702	12	1.39928	7.55786	1.53047	12	1.44889	12.1338	1.22435	12	1.16091	10.4259	661.729	22.68	12	17	0.934107	0.709534	1.00965	0.990355
P61916	1	0.609204	2		0.899878	6	Epididymal secretory protein E1	38.41	1	4	4	16	0.948532	6	0.954232	0.937506	6.53015	0.988078	6	1.14137	12.0319	0.851591	6	0.898196	14.4903	0.831496	6	0.853955	2.19294	0.883524	6	0.878661	4.84413	0.829098	6	0.784904	17.8029	0.781365	6	0.740879	10.0581	242.33	38.41	4	8	1.0414	1.07514	1.18863	0.946746
Q13501		0.897641	10		0.734993	10	Sequestosome-1	27.27	1	7	7	16	0.999616	10	0.954232	0.987997	6.44923	1.06364	10	1.22866	18.1382	1.02944	10	1.08578	19.0503	0.73085	10	0.750591	24.6749	0.91686	10	0.911814	14.7351	0.849452	10	0.804173	30.6314	0.818224	10	0.775828	32.386	184.8	24.32	5	5	1.02361	1.06466	1.25766	0.80375
P99999		1.23547	3		1.24719	18	Cytochrome c	43.81	1	7	7	47	0.9308	18	0.954232	0.91998	8.11921	0.737625	18	0.852065	11.3063	1.1447	18	1.20735	9.9389	1.2594	18	1.29342	15.8079	1.87934	18	1.869	22.3165	1.766	18	1.67186	26.1364	1.26316	18	1.19771	13.8884	689.73	42.86	6	25	0.948023	0.700214	0.807776	0.984444
Q9UJ70	1	1.36177	11		1.21546	22	N-acetyl-D-glucosamine kinase	52.62	1	16	16	55	0.832215	22	0.954232	0.822542	14.5421	0.824268	22	0.95215	10.8464	0.944981	22	0.996696	24.1083	1.11142	22	1.14144	15.3479	1.27349	22	1.26649	15.0184	1.50196	22	1.4219	13.2825	0.910222	22	0.863059	9.02634	970.231	50	15	27	0.968032	0.743657	0.921712	1.03197
P48735	1	1.31048	19		1.24014	55	Isocitrate dehydrogenase [NADP], mitochondrial	54.65	1	22	22	146	0.850265	55	0.954232	0.840382	12.7722	0.679109	55	0.78447	20.637	0.838158	55	0.884028	15.3681	1.11772	55	1.14791	21.9994	1.06228	55	1.05644	15.2122	1.03813	55	0.982793	19.4072	1.15758	55	1.0976	22.9608	2201.34	48.01	18	67	0.986464	0.806255	0.773851	1.1013
Q8IWD4				1	0.747472	2	Coiled-coil domain-containing protein 117	8.24	1	2	2	4	0.821445	2	0.954232	0.811897	7.70149	0.790135	2	0.912722	29.4545	0.591291	2	0.62365	1.71754	0.657049	2	0.674796	1.62067	0.752141	2	0.748001	4.81737	0.646237	2	0.61179	18.0188	0.664146	2	0.629734	14.921	83.09	8.24	2	2	1.12373	1.16976	1.02566	0.913206
P11836	1	0.746767	6	1	0.767291	8	B-lymphocyte antigen CD20	26.94	1	8	8	45	1.12223	8	0.954232	1.10918	6.21975	0.820072	8	0.947303	10.661	0.824314	8	0.869426	21.6633	0.968734	8	0.9949	18.5978	0.782022	8	0.777719	30.5468	0.808592	8	0.76549	23.7465	0.713947	8	0.676954	28.645	890.299	24.92	7	19	1.02706	1.1731	0.972938	1.05223
Q9HD40				1	0.743795	2	O-phosphoseryl-tRNA(Sec) selenium transferase	10.58	1	4	4	11	0.942752	2	0.954232	0.931794	0.443491	0.840874	2	0.971332	2.37797	0.783993	2	0.826899	10.6298	0.73963	2	0.759608	4.49208	0.812525	2	0.808053	2.82847	0.70278	2	0.665319	22.6195	0.678105	2	0.642969	16.9409	183.16	10.58	4	6	1.07711	1.15372	1.04624	0.919626
Q8IW45	1	1.62066	2		1.07179	8	ATP-dependent (S)-NAD(P)H-hydrate dehydratase	36.89	1	8	8	15	1.15004	8	0.954232	1.13667	10.0169	1.19186	8	1.37677	18.378	1.14577	8	1.20848	18.65	1.19314	8	1.22536	25.7067	1.29475	8	1.28763	11.0006	1.53025	8	1.44868	8.02457	1.27858	8	1.21233	6.01559	300.239	31.41	6	6	0.947251	0.856918	1.30415	0.923781
Q92522		1.20442	3		1.43461	15	Histone H1x	35.21	1	9	9	22	1.13323	15	0.954232	1.12006	8.28817	0.793031	15	0.916067	13.6497	1.18523	15	1.25009	32.7573	1.31947	15	1.35511	28.0446	1.65586	15	1.64675	26.892	1.68253	15	1.59284	30.5392	1.15707	15	1.09712	31.3118	360.59	27.7	5	8	0.950025	0.859808	0.870287	1.04997
P01903	1	1.45707	8		1.03637	70	HLA class II histocompatibility antigen, DR alpha chain	35.04	1	9	9	146	0.883201	70	0.954232	0.872935	23.7416	0.867277	70	1.00183	27.7113	1.09672	70	1.15674	19.2275	1.26079	70	1.29484	26.8188	1.35299	70	1.34554	40.6238	1.28614	70	1.21758	23.6764	1.18552	70	1.12409	21.0334	2743.8	35.04	8	73	0.945684	0.70507	0.947416	1.04584
Q9Y2H6				1	0.812205	2	Fibronectin type-III domain-containing protein 3A	4.42	1	4	4	6	0.863274	2	0.954232	0.85324	33.1951	0.75083	2	0.867318	30.0062	0.624239	2	0.658402	14.4851	0.727673	2	0.747328	28.2993	0.678556	2	0.674822	19.796	0.691034	2	0.654199	18.5339	0.743195	2	0.704687	20.5191	88.59	3.09	3	3	1.11545	1.18926	0.967447	1.03255
Q14161	1	1.53458	2		1.10364	7	ARF GTPase-activating protein GIT2	16.47	1	7	11	22	0.974618	7	0.954232	0.963289	5.95648	0.832192	7	0.961303	13.6371	0.937507	7	0.988814	10.3985	1.07211	7	1.10107	6.19249	1.05969	7	1.05386	16.3757	1.21916	7	1.15417	9.17705	1.22197	7	1.15866	16.8401	422.222	14.23	9	11	0.981691	0.877664	0.943703	1.0032
O00461				1	0.799783	9	Golgi integral membrane protein 4	10.92	1	6	6	16	1.04962	9	0.954232	1.03742	27.9903	0.963073	9	1.11249	7.83041	0.647577	9	0.683017	24.5424	0.8088	9	0.830647	13.1377	0.608357	9	0.605009	30.0138	0.874121	9	0.827527	27.4042	0.825663	9	0.782882	38.3008	253.77	9.91	5	8	1.0485	1.18836	1.16644	0.951502
Q96C19	1	1.40785	10		1.01574	20	EF-hand domain-containing protein D2	44.17	1	15	15	37	0.923673	20	0.954232	0.912937	11.4254	1.01842	20	1.17643	12.3857	0.861107	20	0.908232	17.5073	1.16247	20	1.19387	21.1048	1.18682	20	1.18029	19.3111	1.46088	20	1.38301	28.3273	1.40946	20	1.33643	21.4231	561.6	38.75	12	16	0.916527	0.704867	1.07823	0.921772
Q29974					3.64714	3	HLA class II histocompatibility antigen, DRB1-16 beta chain	59.4	1	1	12	43	1.11699	3	0.954232	1.104	8.78161	0.970632	3	1.12122	2.00364	1.04399	3	1.10113	5.86507	0.69585	3	0.714645	11.6065	10.9598	3	10.8995	1.96166	1.19712	3	1.1333	6.37107	14.1531	3	13.4197	6.1534					0.940477	0.921072	1.05448	0.596229
P09488					0.333036	4	Glutathione S-transferase Mu 1	44.5	1	3	9	16	6.92645	4	0.954232	6.84594	17.5926	6.2385	4	7.20638	24.6174	11.8365	4	12.4843	19.4958	0.508522	4	0.522258	12.3307	5.89202	4	5.85959	8.84672	1.06956	4	1.01255	1.86452	1.01491	4	0.962326	19.204					0.535974	1.46403	3.86243	0.149526
P0CG38					0.36398	2	POTE ankyrin domain family member I	9.49	1	3	10	243	7.72443	2	0.954232	7.63464	14.9532	7.08996	2	8.18994	20.167	1.04354	2	1.10065	12.0855	1.17213	2	1.20379	15.0082	1.08627	2	1.08029	6.88231	1.52197	2	1.44084	14.2494	1.42378	2	1.35001	1.62999					0.92345	5.05238	7.563	0.79663
P01880	1	0.169397	7	1	0.329329	9	Ig delta chain C region	32.03	1	9	9	17	1.53386	9	0.954232	1.51603	34.1082	0.914379	9	1.05624	13.62	1.19988	9	1.26554	43.4363	0.342602	9	0.351856	41.9313	0.375547	8	0.373481	94.3412	2.74095	9	2.59484	88.8361	0.495849	9	0.470157	51.197	257.897	20.83	5	7	0.972649	1.43423	1.02735	0.332872
P01871	1	0.0785188	7		0.528839	86	Ig mu chain C region	43.58	1	17	17	180	4.44959	86	0.954232	4.39787	31.1443	0.742526	86	0.857727	15.9955	0.675438	86	0.712402	14.0342	0.327007	84	0.33584	66.9877	0.334286	83	0.332446	74.1348	0.864383	86	0.818307	12.1829	0.383901	83	0.364009	66.1179	2503.87	40.27	15	85	1.09039	5.72231	0.935256	0.43698
Q8N5G2					0.372822	4	Macoilin	2.71	1	2	2	4	17.5798	4	0.954232	17.3754	6.95984	12.7425	4	14.7194	4.86177	24.0058	4	25.3196	20.7776	4.91587	4	5.04866	4.19856	1.61832	4	1.60941	43.7678	3.52703	4	3.33902	49.2035	0.919944	4	0.872278	26.5467					0.716276	3.39162	10.5432	0.98548
Q9H173					0.401603	6	Nucleotide exchange factor SIL1	6.07	1	3	3	10	1.44586	6	0.954232	1.42906	18.2681	0.872445	6	1.0078	5.21791	0.717917	6	0.757207	26.5126	0.356829	6	0.366467	17.7086	0.277572	6	0.276044	24.1083	0.293237	5	0.277606	10.3039	0.24388	5	0.231243	71.1288	144.36	4.34	2	5	1.30177	2.72279	1.31192	0.698232
P68431				1	0.384828	9	Histone H3.1	62.5	1	3	12	293	0.508654	9	0.954232	0.502742	3.476	0.441129	9	0.509569	17.203	0.396888	9	0.418608	9.5536	0.465316	9	0.477885	12.896	0.297118	9	0.295483	7.01829	0.319856	9	0.302806	10.7016	0.266466	9	0.25266	17.5976	3035.41	56.62	8	129	1.35365	1.38797	0.68978	1.31022
P01889					1.73748	6	HLA class I histocompatibility antigen, B-7 alpha chain	51.1	1	4	16	102	0.88366	6	0.954232	0.873388	36.4208	0.758542	5	0.876227	5.98698	3.18662	6	3.36102	382.182	0.496035	5	0.509434	39.6342	5.89104	6	5.85862	105.921	0.864639	6	0.81855	22.5807	3.56605	6	3.38127	259.067	1808.2	40.61	12	46	1.03573	0.96427	0.907534	0.546488
P04083		2.98335	6		1.94341	23	Annexin A1	55.49	1	16	17	45	0.398488	23	0.954232	0.393856	37.0533	0.416955	23	0.481644	32.963	0.267152	23	0.281772	56.8988	3.29265	23	3.38159	22.7993	0.444636	23	0.442189	17.9482	0.721004	23	0.682572	17.5662	2.34235	23	2.22099	24.7436	891.928	48.27	14	23	1.10415	0.51692	0.531808	4.4382
P24557		0.0986149	2		0.865301	3	Thromboxane-A synthase	5.63	1	3	3	4	1.68078	3	0.954232	1.66124	7.30506	0.422982	3	0.488606	22.3576	1.04738	3	1.1047	1.97271	0.477198	3	0.490088	13.7086	0.584636	3	0.581418	28.4046	1.8633	3	1.76397	5.60214	0.440909	3	0.418064	25.8725	47.24	3	2	2	1.16422	2.44598	0.568846	0.721593
Q15417		2.54098	3		1.81559	3	Calponin-3	32.83	1	7	9	26	1.05912	3	0.954232	1.04681	12.5392	0.566857	3	0.654802	10.4092	2.41283	3	2.54487	40.2456	5.35143	3	5.49598	42.4122	2.17633	3	2.16435	41.1669	1.69507	3	1.60472	28.5356	2.11724	3	2.00754	27.7615	444.96	27.96	7	13	0.853492	0.494673	0.558868	2.59714
Q9NZI8		2.8633	9		1.4354	16	Insulin-like growth factor 2 mRNA-binding protein 1	28.08	1	13	15	52	0.949508	16	0.954232	0.938471	15.2727	0.846302	16	0.977603	9.83465	4.32204	16	4.55857	68.1041	1.55722	16	1.59928	23.9847	4.50976	16	4.48495	61.1613	2.85398	16	2.70185	53.5551	1.29438	16	1.22731	17.9472	915.78	27.73	14	25	0.920737	0.611398	0.900115	1.0419
Q6XQN6		3.62127	8		1.43962	15	Nicotinate phosphoribosyltransferase	37.55	1	13	13	35	0.516138	15	0.954232	0.510139	40.0399	0.342184	15	0.395273	42.5723	0.497947	15	0.525198	70.0975	1.10773	15	1.13765	17.1019	0.705991	15	0.702106	20.8768	0.76334	15	0.72265	19.7813	1.19637	15	1.13438	14.6701	702.5	29	9	15	1.10184	0.652589	0.435528	1.45532
P06400		0.311473	4		0.588394	7	Retinoblastoma-associated protein	12.18	1	9	9	17	0.465146	7	0.954232	0.459739	3.18497	0.373294	7	0.431209	22.0097	0.641888	7	0.677016	5.77803	1.32749	7	1.36334	11.7029	0.315061	7	0.313327	22.0513	0.413885	7	0.391824	10.5039	0.380057	7	0.360365	6.08207	345.113	11.31	8	9	1.29449	1.33594	0.558195	2.46621
Q08209				1	0.388632	2	Serine/threonine-protein phosphatase 2B catalytic subunit alpha isoform	20.54	1	3	8	16	0.789397	2	0.954232	0.780221	18.9822	0.57187	2	0.660594	16.1053	0.430886	2	0.454467	40.5018	1.04477	2	1.07299	28.2415	0.379411	2	0.377323	24.3915	0.456056	2	0.431747	20.3247	0.295383	2	0.280078	17.2787	184.347	13.82	6	7	1.20439	1.30439	0.795611	1.55642
P04229		0.0547893	3		0.366979	2	HLA class II histocompatibility antigen, DRB1-1 beta chain	56.02	1	1	11	64	4.06221	2	0.954232	4.01499	6.12318	11.0846	2	12.8043	3.29406	0.636125	2	0.670938	14.2232	0.774545	2	0.795466	0.602979	0.702125	2	0.698261	20.7386	5.61406	2	5.3148	5.06734	0.867006	2	0.822083	17.3046	866.75	34.96	6	21	0.666667	1.78444	8.53623	0.35354
P20039		4.14094	3		1.60587	5	HLA class II histocompatibility antigen, DRB1-11 beta chain	56.02	1	2	11	38	4.22699	5	0.954232	4.17785	149.317	0.948855	5	1.09607	21.3001	0.945806	5	0.997567	30.7685	5.66224	5	5.81518	189.92	7.8248	5	7.78173	175.918	1.33693	5	1.26567	33.8913	1.07443	5	1.01876	27.5988					0.760154	1.16682	0.833178	3.15672
P48163	1	0.312327	5		0.577329	7	NADP-dependent malic enzyme	23.95	1	10	10	30	1.43471	7	0.954232	1.41803	11.4875	3.30229	7	3.81463	16.5753	1.538	7	1.62217	21.3551	2.09423	7	2.15079	36.3331	1.1206	7	1.11443	13.2889	0.78525	7	0.743393	7.36914	0.711468	7	0.674603	20.7484	528.819	18.88	8	13	0.943448	1.05655	3.5989	1.81636
P37840					1.66905	2	Alpha-synuclein	17.14	1	2	2	2	0.780308	2	0.954232	0.771238	28.8017	0.652107	2	0.753279	38.914	0.701407	2	0.739793	9.66856	0.75418	2	0.774551	3.91	2.09728	2	2.08574	98.9748	4.60966	2	4.36394	125.95	0.989229	2	0.937972	20.4871					1.01626	0.808867	0.76553	0.812342
P01591		0.196539	4		0.858579	3	Immunoglobulin J chain	21.38	1	3	3	5	1.10111	3	0.954232	1.08831	3.67907	0.255729	3	0.295404	22.1253	0.152161	3	0.160489	10.513	0.136594	3	0.140283	3.92539	0.20179	3	0.20068	1.2196	0.294716	3	0.279007	3.66561	0.504848	3	0.478689	14.5945	66.93	11.95	2	2	1.34692	3.78731	0.397885	0.488185
Q9Y6E2					0.521595	4	Basic leucine zipper and W2 domain-containing protein 2	18.85	1	4	7	13	1.9551	4	0.954232	1.93238	17.8802	1.63365	4	1.88711	17.3376	0.999329	4	1.05402	1.28533	0.377065	4	0.38725	30.551	0.806268	4	0.801831	10.2705	0.755117	4	0.714866	4.18909	1.04236	4	0.988352	5.21896	191.49	14.32	5	8	1.00294	1.94941	1.89265	0.390663
P05534		6.39751	3		2.33305	16	HLA class I histocompatibility antigen, A-24 alpha chain	50.96	1	6	18	140	0.124131	16	0.954232	0.122688	235.258	0.119167	15	0.137655	222.486	0.125289	13	0.132146	159.925	0.785802	16	0.807027	13.9048	0.82833	16	0.823771	11.7751	0.148203	16	0.140303	163.633	0.128962	16	0.12228	168.688	2514.5	32.33	11	61	1.58854	0.41146	0.21867	2.40514
P01876		0.71181	5	1	0.177861	4	Ig alpha-1 chain C region	43.91	1	4	11	35	0.0776951	4	0.954232	0.076792	31.4669	0.0531015	4	0.06134	35.6062	0.0411409	4	0.0433924	5.85274	0.0428645	4	0.0440223	40.862	0.0428984	4	0.0426623	27.7547	0.0509336	4	0.0482186	45.336	0.0885568	4	0.0839682	21.2343	610.44	41.64	9	16	2.39968	2.66812	0.147197	1.45401
P04181					0.793205	5	Ornithine aminotransferase, mitochondrial	6.61	1	3	3	5	2.4416	5	0.954232	2.41322	4.21893	1.47052	5	1.69867	18.836	1.14856	5	1.21142	11.4793	0.345927	5	0.35527	28.7257	0.745234	5	0.741133	7.25711	0.714664	5	0.676569	18.2465	0.984154	5	0.933161	0.606324	114.75	6.61	3	5	1.01759	2.54058	1.72855	0.37402
O60343				1	2.08887	7	TBC1 domain family member 4	4.62	1	5	5	17	1.12403	7	0.954232	1.11096	33.0243	0.588988	7	0.680367	36.5422	0.961775	7	1.01441	29.5422	0.769305	7	0.790084	18.2756	1.38399	7	1.37637	21.046	2.09797	7	1.98614	46.6878	1.90914	7	1.81022	34.5169	435.625	4.01	4	8	0.92662	0.827745	0.630442	0.616156
P32456		0.631481	4		0.440272	8	Interferon-induced guanylate-binding protein 2	28.6	1	10	13	43	1.03676	8	0.954232	1.02471	19.6193	0.968623	7	1.1189	4.20058	0.628508	7	0.662904	19.1046	0.256252	7	0.263173	42.5259	1.21819	8	1.21148	9.91621	0.804316	8	0.761442	14.9704	0.382132	8	0.362332	27.0972	1045.58	24.2	10	23	0.993936	1.00606	1.11212	0.259991
P21333	1	0.500702	61	1	0.594948	96	Filamin-A	32.98	1	66	71	201	1.01625	96	0.954232	1.00443	12.1368	0.897226	96	1.03643	12.5877	0.763743	96	0.80554	19.3624	1.21435	96	1.24715	22.9048	0.555411	96	0.552354	29.6158	0.671628	96	0.635828	20.2892	0.65562	96	0.62165	26.3076	3299.39	27.88	55	88	0.998895	1.0011	1.03528	1.2444
P10412				1	0.498996	8	Histone H1.4	46.58	1	3	14	177	0.611851	8	0.954232	0.604739	16.5349	0.339127	8	0.391741	17.0053	0.521901	8	0.550462	11.4694	0.569047	8	0.584418	8.27309	0.48536	8	0.482689	4.62538	0.521279	8	0.493493	7.62878	0.307434	8	0.291505	7.76091	2825.64	36.07	10	90	1.21478	1.36305	0.475879	1.31725
P30536				1	0.505482	2	Translocator protein	23.08	1	3	3	4	0.787197	2	0.954232	0.778047	6.68185	0.425605	2	0.491636	6.14868	0.602812	2	0.635802	12.2667	0.78074	2	0.801828	11.3198	0.537145	2	0.534189	0.453879	0.358249	2	0.339152	7.64551	0.550509	2	0.521985	1.0916	109.531	23.08	3	4	1.17898	1.39808	0.579629	1.41516
Q9UJY5				1	0.567136	2	ADP-ribosylation factor-binding protein GGA1	6.26	1	3	3	9	0.401448	2	0.954232	0.396782	164.976	0.359025	2	0.414727	174.881	0.347594	2	0.366617	274.528	0.344312	2	0.353612	196.775	0.409517	2	0.407263	220.003	0.384019	2	0.363549	262.713	0.388191	2	0.368077	227.402	184.99	6.26	3	4	1.33407	1.31668	0.553275	1.14781
P01766					0.774907	4	Ig heavy chain V-III region BRO	25	1	2	2	7	2.40498	4	0.954232	2.37703	545.049	0.273155	4	0.315534	198.817	1.36697	4	1.44178	9.47429	1.1109	4	1.1409	124.207	0.514117	4	0.511288	26.049	0.640051	4	0.605934	29.9867	0.674103	4	0.639175	16.7331	181.26	25	2	3	1.14988	3.33496	0.362825	1.60068
Q9P0V9					1.4319	3	Septin-10	11.23	1	2	5	10	2.71306	3	0.954232	2.68153	20.4919	1.68208	3	1.94305	0.0878889	3.37706	3	3.56187	23.9855	1.68388	3	1.72937	12.3797	4.73745	3	4.71138	38.938	1.85659	3	1.75763	14.652	5.72847	3	5.43165	12.5964	157.29	8.59	3	4	0.644592	0.747524	1.25248	0.602449
P16403				1	0.528427	7	Histone H1.2	43.66	1	3	14	88	0.572615	7	0.954232	0.565959	7.65904	0.261899	7	0.302532	33.0577	0.541449	7	0.57108	10.0513	0.640461	7	0.65776	19.7911	0.494128	7	0.491409	9.02264	0.540877	7	0.512046	8.675	0.354011	7	0.335668	29.2635					1.21213	1.27275	0.366707	1.36311
P21980		2.42669	3		1.6103	8	Protein-glutamine gamma-glutamyltransferase 2	9.02	1	6	6	15	0.424003	8	0.954232	0.419074	21.0579	0.495492	8	0.572366	8.85352	1.13431	8	1.19638	11.8011	1.83984	8	1.88954	20.7918	0.875711	8	0.870892	8.00322	0.757734	8	0.717344	14.1631	1.60825	8	1.52492	10.7302	322.17	7.28	5	8	1.03574	0.464004	0.592821	2.09212
P01834		0.681217	5		0.433727	16	Ig kappa chain C region	61.32	1	4	4	30	0.38324	16	0.954232	0.378785	19.4588	0.181036	16	0.209123	34.3649	0.286596	16	0.30228	28.9573	0.384895	16	0.395292	32.0643	0.164422	14	0.163517	63.6687	0.725579	16	0.686903	10.8113	0.191632	16	0.181703	53.1071	653.55	48.11	3	15	1.17664	1.15155	0.246063	0.85958
Q15493					0.717335	2	Regucalcin	11.37	1	3	3	4	2.26624	2	0.954232	2.2399	24.9583	1.10454	2	1.27591	13.9498	0.782456	2	0.825277	31.8623	0.695343	2	0.714124	19.144	0.769654	2	0.765418	19.9588	0.806492	2	0.763503	14.6399	1.18151	2	1.12029	13.0791					0.972417	2.05454	1.24071	0.65503
Q8NBS9	1	0.356464	18		1.11309	39	Thioredoxin domain-containing protein 5	46.06	1	20	20	60	0.970446	39	0.954232	0.959166	9.18571	0.565479	39	0.653211	14.7669	0.437897	39	0.461862	12.8077	0.30048	39	0.308596	23.5877	0.451608	39	0.449122	11.6689	0.532525	39	0.504139	11.9836	0.702139	39	0.665758	10.3316	730.75	35.42	12	20	1.19048	1.73145	0.777633	0.557067
Q96AC1					1.34877	3	Fermitin family homolog 2	7.5	1	4	4	10	1.16531	3	0.954232	1.15177	39.7765	0.879007	3	1.01538	17.241	1.37906	3	1.45453	31.7205	2.73441	3	2.80826	71.3188	2.40409	3	2.39086	45.7651	2.4018	3	2.27378	27.2602	3.81835	3	3.62051	41.2764	191.22	5.88	3	5	0.775501	0.382965	0.78743	0.933755
Q9NQ48				1	1.54473	2	Leucine zipper transcription factor-like protein 1	8.7	1	2	2	4	1.19301	2	0.954232	1.17914	7.79988	0.648684	2	0.749325	31.1514	0.764837	2	0.806694	17.014	0.700669	2	0.719594	23.9284	1.39488	2	1.38721	9.61407	1.6173	2	1.53109	4.96858	1.75964	2	1.66846	10.0971	74.04	8.7	2	2	0.924983	0.84999	0.693113	0.55765
P05204				1	0.566326	9	Non-histone chromosomal protein HMG-17	28.89	1	3	3	12	0.60358	9	0.954232	0.596564	16.9634	0.542398	9	0.626549	7.45978	0.535954	9	0.565285	15.068	0.706462	9	0.725544	14.3674	0.497814	9	0.495074	21.8331	0.559875	9	0.530031	30.6312	0.385736	9	0.365749	37.5413	103.08	20	2	3	1.22161	1.19166	0.765399	1.31105
P06454					0.703173	6	Prothymosin alpha	21.62	1	3	3	10	0.637529	6	0.954232	0.630118	20.8175	0.452028	6	0.522159	31.7386	0.416717	6	0.439523	17.2048	0.323447	6	0.332183	28.4624	0.38516	6	0.38304	10.8651	0.319165	6	0.302152	17.5764	0.373348	6	0.354003	35.6388	193.17	21.62	3	6	1.48828	2.07202	0.77712	1.09232
P09601					0.650509	7	Heme oxygenase 1	45.49	1	9	9	20	1.39307	7	0.954232	1.37687	22.0759	1.23765	7	1.42966	31.9839	0.629715	7	0.664178	16.8054	0.71018	7	0.729362	26.9993	0.888786	7	0.883895	11.965	0.838153	7	0.793476	14.867	0.564031	7	0.534806	19.4509	378.59	35.76	7	9	1.03179	1.50821	1.47512	0.798932
Q9NR19	1	3.90332	2		1.06722	3	Acetyl-coenzyme A synthetase, cytoplasmic	5.71	1	3	3	5	0.984106	3	0.954232	0.972667	3.55612	0.957919	3	1.10654	6.38164	1.01816	3	1.07388	0.784446	1.40201	3	1.43988	5.33915	1.22331	3	1.21658	11.0693	1.48433	3	1.4052	4.50415	3.16161	3	2.9978	8.4202	112.28	5.71	3	3	0.907058	0.673027	1.00369	0.996307
Q99880				1	0.613856	112	Histone H2B type 1-L	58.73	1	4	10	486	0.585216	112	0.954232	0.578414	10.7716	0.5355	112	0.61858	11.7389	0.575637	112	0.607139	9.58628	0.670227	112	0.68833	9.0661	0.53048	112	0.52756	9.27502	0.542523	112	0.513604	10.4548	0.480832	112	0.455918	11.333					1.2254	1.18428	0.758006	1.2908
Q9NX02					0.450941	2	NACHT, LRR and PYD domains-containing protein 2	3.01	1	2	2	4	0.594698	2	0.954232	0.587785	3.60884	1.84737	2	2.13398	0.863755	0.553077	2	0.583345	14.2604	2.71232	2	2.78558	1.97885	0.517014	2	0.514168	14.8773	2.00843	2	1.90137	0.353635	0.748177	2	0.70941	7.00908	93.47	3.01	2	2	0.86555	0.350702	1.84707	1.66201
Q9BT23				1	0.566568	2	LIM domain-containing protein 2	13.39	1	2	2	2	0.805648	2	0.954232	0.796283	10.9451	0.521504	2	0.602413	50.7646	0.581651	2	0.613483	17.4718	0.902031	2	0.926395	2.0054	0.683541	2	0.679779	16.502	0.540926	2	0.512092	26.0401	0.43508	2	0.412537	66.7991	45.8	13.39	2	2	1.10536	1.1926	0.665883	1.27508
P28907		0.577027	2	1	0.567055	7	ADP-ribosyl cyclase 1	20	1	6	6	13	0.665588	7	0.954232	0.657852	17.5477	0.422623	7	0.488192	36.6049	0.403959	7	0.426066	31.1749	0.52978	7	0.544089	15.4941	0.367739	7	0.365715	29.1428	0.436968	7	0.413676	18.8374	0.622974	7	0.590695	13.9418	199.29	16.67	5	6	1.16191	1.34716	0.567235	1.11419
Q9Y4K1		1.78999	4		1.30807	15	Absent in melanoma 1 protein	9.63	1	11	11	29	1.08755	15	0.954232	1.07491	12.5826	1.07835	15	1.24565	13.0857	1.03558	15	1.09226	12.0857	0.933713	15	0.958933	16.6072	1.95049	15	1.93976	24.2801	1.59153	15	1.5067	16.5894	2.81661	15	2.67067	32.2697	649.11	8.3	9	14	0.840137	0.656219	1.04652	0.585417
Q9Y2C2					2.29765	2	Uronyl 2-sulfotransferase	3.2	1	2	2	2	3.30983	2	0.954232	3.27136	10.8208	0.796541	2	0.920121	4.47969	2.13629	2	2.2532	8.74845	0.489871	2	0.503102	3.97869	3.39393	2	3.37525	18.3418	3.74943	2	3.54957	16.9039	1.18691	2	1.12541	7.12799	29.8	3.2	2	2	0.666667	1.3956	0.613414	0.214629
Q9BY50	1	0.548079	3	1	0.619213	11	Signal peptidase complex catalytic subunit SEC11C	19.79	1	5	5	14	1.08787	11	0.954232	1.07523	9.46796	0.811081	11	0.936917	12.4069	0.538981	11	0.568478	13.1016	0.636682	11	0.653879	10.7441	0.544161	11	0.541166	16.7425	0.632875	11	0.59914	12.9209	0.996355	11	0.944729	11.6484	176.03	13.54	3	7	1.03257	1.18008	0.967431	0.717643
O00625	1	0.547591	3		0.70334	5	Pirin	25.17	1	6	6	15	1.2226	5	0.954232	1.20839	20.3337	1.4037	5	1.62148	25.2576	1.42218	5	1.50002	4.89823	1.56277	5	1.60498	15.8129	0.829549	5	0.824983	5.5576	0.823774	5	0.779863	18.3747	1.12644	5	1.06808	6.64187	208.8	20.69	5	7	0.968682	1.02839	1.5707	1.46002
Q7L513		1.75697	8		1.10179	4	Fc receptor-like A	13.37	1	4	4	12	0.695927	4	0.954232	0.687837	37.8676	0.690045	4	0.797103	19.9708	0.757146	4	0.798582	26.1831	0.980364	4	1.00684	8.62416	0.879739	4	0.874898	21.5962	0.797602	4	0.755086	16.5989	2.31455	4	2.19462	23.1961	189.33	13.37	4	6	1.03451	0.759057	0.824615	1.11109
Q9Y6A5				1	0.616265	2	Transforming acidic coiled-coil-containing protein 3	4.3	1	3	3	5	0.929781	2	0.954232	0.918973	16.1699	0.597049	2	0.689679	11.4567	0.527111	2	0.555959	42.8331	0.773381	2	0.794271	23.3754	0.565622	2	0.562509	30.4887	0.653499	2	0.618665	46.8914	0.585662	2	0.555317	46.0209	91.05	3.22	2	2	1.15454	1.42996	0.796264	1.23592
P16402				1	0.587919	3	Histone H1.3	34.84	1	2	13	172	0.50309	3	0.954232	0.497242	8.12926	0.431168	3	0.498062	7.81537	0.480892	3	0.50721	1.6562	0.660579	3	0.678422	2.14661	0.577097	3	0.573921	0.557654	0.490751	3	0.464592	1.37365	0.407584	3	0.386465	16.7718	2797.66	28.51	10	89	1.18196	1.09651	0.588689	1.28059
P30711					1.44255	3	Glutathione S-transferase theta-1	13.75	1	2	2	3	1.20559	3	0.954232	1.19158	1.33883	0.946399	3	1.09323	8.05936	1.66538	3	1.75652	27.5407	2.02251	3	2.07714	51.1778	1.16809	3	1.16166	1.19156	2.2725	3	2.15137	44.7582	2.22538	3	2.11008	19.1152	157.11	13.75	2	3	0.84179	0.613732	0.92027	1.07973
P20248				1	0.599879	2	Cyclin-A2	3.94	1	2	2	2	0.823036	2	0.954232	0.813469	9.89818	0.529446	2	0.611587	5.9847	0.465708	2	0.491194	0.167947	0.680546	2	0.698928	1.62833	0.59552	2	0.592243	15.557	0.519189	2	0.491514	20.7642	0.624766	2	0.592394	29.2523	56.02	3.94	2	2	1.15275	1.43108	0.705007	1.22958
Q96C23		1.66155	2	1	1.64174	6	Aldose 1-epimerase	17.84	1	4	4	12	0.529925	6	0.954232	0.523766	14.1355	0.673578	6	0.778081	13.0175	0.47877	6	0.504971	12.7843	0.509866	6	0.523637	8.38619	1.09599	6	1.08996	11.4373	1.02841	6	0.973587	14.3989	0.845389	6	0.801585	6.75959	243.71	17.84	4	6	1.05828	0.62449	0.823424	0.624337
Q13217					0.730652	12	DnaJ homolog subfamily C member 3	36.11	1	13	13	27	1.04974	12	0.954232	1.03754	12.0824	0.589629	12	0.681107	14.5125	0.549841	12	0.579932	30.6243	0.668058	12	0.686103	16.9021	0.492311	12	0.489602	15.2799	0.571059	12	0.540619	25.0959	0.652436	12	0.61863	20.2082	479.08	32.14	11	14	1.15209	1.74858	0.784695	1.1563
Q8WZA0				1	1.56307	5	Protein LZIC	21.58	1	3	3	9	0.994642	5	0.954232	0.98308	18.0577	0.786935	5	0.909025	25.9968	0.949084	5	1.00102	7.79116	0.979989	5	1.00646	3.70292	1.35713	5	1.34966	0.803413	1.71648	5	1.62498	5.81888	1.58563	5	1.50347	4.01253	155.12	21.58	3	5	0.930746	0.776698	0.846072	0.795169
P04114					1.25264	9	Apolipoprotein B-100	1.53	1	7	8	18	0.798263	9	0.954232	0.788984	12.8785	0.660969	9	0.763516	20.8051	0.900038	9	0.949294	8.01288	1.13111	9	1.16167	40.489	1.34291	9	1.33552	34.5915	1.47233	9	1.39385	35.6342	2.02291	9	1.91809	88.7396	223.68	1.38	7	12	0.932985	0.589553	0.712349	0.868031
O75881					0.805232	5	25-hydroxycholesterol 7-alpha-hydroxylase	11.07	1	4	4	12	1.87627	5	0.954232	1.85446	17.0045	2.275	5	2.62796	44.1818	1.21648	5	1.28305	36.8932	1.23095	5	1.2642	1.89633	1.00176	5	0.996244	40.9212	0.78149	5	0.739833	12.3728	1.07704	5	1.02123	11.6277	275.53	11.07	4	7	0.949528	1.54095	2.49532	1.05047
Q13643				1	0.700734	3	Four and a half LIM domains protein 3	9.64	1	2	2	6	1.39941	3	0.954232	1.38314	34.471	0.947627	3	1.09465	32.2291	1.00647	3	1.06155	36.9333	1.47314	3	1.51294	31.4281	0.952086	3	0.946847	18.0531	0.787909	3	0.74591	15.0158	0.858179	3	0.813713	28.0457	75.42	9.64	2	3	0.954814	1.26097	1.04519	1.3793
Q5TFE4	1	0.656931	13	1	0.741935	18	5'-nucleotidase domain-containing protein 1	36.92	1	12	12	44	0.846353	18	0.954232	0.836515	16.6666	0.754033	18	0.871018	21.0784	0.781551	18	0.824322	17.5317	1.14444	18	1.17536	19.3007	0.682792	18	0.679034	10.3269	0.639524	18	0.605434	31.8859	0.709643	17	0.672873	24.1872	707.38	26.37	8	19	1.08061	1.05877	0.941228	1.37248
Q96EY5				1	0.647607	3	Multivesicular body subunit 12A	16.12	1	3	3	10	0.922805	3	0.954232	0.912079	58.9067	0.832201	3	0.961314	29.3327	0.602405	3	0.635373	38.8778	0.543555	3	0.558237	55.214	1.07244	3	1.06654	42.6327	0.805195	3	0.762274	10.3148	0.546827	3	0.518494	61.1304	227.16	16.12	3	5	1.03357	1.00641	0.993589	0.596351
P84101				1	0.685009	5	Small EDRK-rich factor 2	32.2	1	3	3	9	0.76737	5	0.954232	0.75845	3.92453	0.83455	5	0.964027	6.53442	0.837565	5	0.883403	3.36782	0.597284	5	0.613417	13.3932	0.748545	5	0.744425	2.37295	0.628258	5	0.594769	15.5394	0.649075	5	0.615444	21.2104	104.08	32.2	3	4	1.08963	1.0998	1.05043	0.782458
P13760		0.807176	4	1	0.344148	3	HLA class II histocompatibility antigen, DRB1-4 beta chain	40.23	1	3	10	31	0.136385	3	0.954232	0.1348	47.8445	0.135017	3	0.155965	28.0989	0.0825898	4	0.0871097	88.2064	0.0920487	4	0.094535	66.7278	0.149063	3	0.148242	6.75768	0.129164	3	0.122279	17.4308	0.137836	3	0.130694	19.997					1.9943	1.89959	0.31104	1.23949
P02774				1	1.51251	4	Vitamin D-binding protein	8.02	1	4	4	6	1.21144	4	0.954232	1.19735	29.5628	0.792393	4	0.91533	39.2417	1.09972	4	1.1599	42.4212	1.8188	4	1.86793	48.9354	1.22551	4	1.21876	23.9482	1.67592	4	1.58658	31.6849	1.83881	4	1.74353	33.7073	82.61	6.12	2	2	0.857746	0.732193	0.785121	1.14225
P01909		1.23023	6		1.5142	16	HLA class II histocompatibility antigen, DQ alpha 1 chain	24.41	1	6	6	27	3.22603	16	0.954232	3.18853	305.626	0.783234	10	0.90475	54.7321	0.553615	10	0.583912	62.8428	4.69965	16	4.82659	224.244	5.3786	16	5.349	147.27	0.978645	16	0.926479	234.625	0.835567	14	0.792273	228.495	401.38	24.41	6	13	0.792863	1.20714	0.717342	3.03415
Q9ULZ3		1.68344	5	1	1.48253	11	Apoptosis-associated speck-like protein containing a CARD	46.15	1	7	7	24	0.742115	11	0.954232	0.733489	15.0825	0.628271	11	0.725745	12.3229	0.857185	11	0.904096	9.19551	1.35026	11	1.38673	9.86571	1.04987	11	1.04409	12.7715	1.32826	11	1.25746	15.369	0.815093	11	0.772859	24.938	356.7	46.15	7	13	0.98933	0.71001	0.718001	1.34234
P20749				1	0.640272	3	B-cell lymphoma 3 protein	4.19	1	2	2	3	0.670473	3	0.954232	0.662679	38.391	0.857274	3	0.990277	3.58472	0.607938	3	0.641208	33.2612	0.907625	3	0.932141	40.0923	0.598592	3	0.595297	22.9044	0.72962	3	0.690728	62.0534	0.508294	3	0.481957	38.0928	66.82	4.19	2	3	1.10684	0.903926	1.09607	1.17991
Q8N3Z6				1	0.666035	3	Zinc finger CCHC domain-containing protein 7	3.87	1	2	2	3	0.727309	3	0.954232	0.718855	0.0293204	0.664875	3	0.768028	5.81521	0.616275	3	0.650002	14.6273	0.654039	3	0.671705	17.7033	0.65394	3	0.650341	5.07693	0.558108	3	0.528358	4.03019	0.52956	3	0.502121	6.18119	116.36	3.87	2	3	1.17569	1.21556	0.902965	1.09704
Q03013					1.1945	3	Glutathione S-transferase Mu 4	54.13	1	3	10	30	1.72527	3	0.954232	1.70521	10.1259	1.36564	3	1.57751	18.8151	1.37813	3	1.45355	13.535	1.13383	3	1.16446	3.97576	12.8936	3	12.8226	67.4008	2.7486	3	2.60209	59.8317	0.843851	3	0.800128	11.2025	479.781	48.62	9	14	0.764406	0.794143	1.20586	0.649256
Q9NWZ8					0.626923	2	Gem-associated protein 8	8.68	1	2	2	2	0.968386	2	0.954232	0.95713	4.10375	0.967682	2	1.11781	19.7347	0.784446	2	0.827377	13.8608	1.03242	2	1.06031	11.2076	0.763524	2	0.759322	6.98936	0.440739	2	0.417246	98.2473	0.753752	2	0.714696	3.87151					1.01107	0.988926	1.13019	1.08392
P02545		1.40239	30		1.11332	86	Prelamin-A/C	61.3	1	45	47	174	0.492237	86	0.954232	0.486516	33.3482	0.626485	86	0.723682	19.2055	0.632633	86	0.667255	14.7811	1.74289	86	1.78997	20.1684	0.49642	85	0.493688	25.1356	0.997048	86	0.943901	15.6449	0.943758	86	0.894858	11.0263	2477.78	51.96	37	72	1.02854	0.544279	0.744332	2.00249
Q5TEJ8		0.632164	10	1	0.615165	16	Protein THEMIS2	27.53	1	12	12	43	1.34672	16	0.954232	1.33106	16.4777	1.26879	16	1.46564	14.2094	0.922123	16	0.972588	15.0554	1.47813	16	1.51805	17.9843	0.715915	16	0.711975	20.3676	1.02061	16	0.96621	31.081	1.02693	16	0.973723	19.063	978.93	27.53	12	21	0.933697	1.0663	1.36846	1.32342
P15056				1	0.702512	3	Serine/threonine-protein kinase B-raf	9.53	1	4	7	12	0.731214	3	0.954232	0.722714	22.0522	0.867127	3	1.00166	25.9619	0.779147	3	0.821787	44.5369	0.886659	3	0.910608	12.0026	0.67177	3	0.668073	66.1619	0.737427	3	0.698119	53.5949	0.665139	3	0.630675	26.9163	144.964	8.36	6	6	1.06103	0.938971	1.06279	1.07618
Q9NY65					0.790595	4	Tubulin alpha-8 chain	37.64	1	2	15	420	2.55466	4	0.954232	2.52497	5.77644	3.54071	4	4.09004	4.69665	3.64854	4	3.84822	5.52452	1.06895	4	1.09782	6.86601	2.00799	4	1.99694	15.0087	1.42924	4	1.35306	7.72623	1.06049	4	1.00554	2.71668	9497.74	36.3	12	199	0.83465	1.25819	3.41375	0.640655
P07305					1.11913	2	Histone H1.0	15.98	1	3	3	6	1.02729	2	0.954232	1.01535	9.87696	0.388166	2	0.448388	4.8193	0.655803	2	0.691693	16.4486	0.742164	2	0.762211	15.7575	1.17972	2	1.17323	16.1904	1.27568	2	1.20768	18.5559	2.1465	2	2.03528	33.0158	95.75	15.98	3	3	0.961673	0.892301	0.431203	0.67457
Q15032				1	0.770389	2	R3H domain-containing protein 1	3	1	2	2	2	0.780218	2	0.954232	0.771149	24.2763	0.903102	2	1.04321	21.883	0.729141	2	0.769045	10.7225	0.588574	2	0.604472	1.01579	0.516137	2	0.513297	4.73394	0.823715	2	0.779807	7.88679	0.770305	2	0.730392	6.69476	91.23	3	2	2	1.06754	1.06159	1.11368	0.727417
Q9H6A0				1	1.52756	3	DENN domain-containing protein 2D	7.22	1	2	2	6	0.956349	3	0.954232	0.945233	0.591453	0.591608	3	0.683394	14.8604	1.40358	3	1.48039	6.37801	1.62387	3	1.66773	2.35694	1.33253	3	1.3252	8.03947	1.23284	3	1.16713	2.79475	1.47805	3	1.40146	10.7005	172.86	7.22	2	3	0.947906	0.719001	0.647793	1.26858
Q9Y6M7				1	0.698113	5	Sodium bicarbonate cotransporter 3	8.15	1	6	6	16	0.89641	5	0.954232	0.88599	4.25259	0.867199	5	1.00174	10.2721	0.705058	5	0.743643	13.0824	0.622581	5	0.639397	9.20904	0.726785	5	0.722785	8.13287	0.670549	5	0.634806	10.5119	0.70453	5	0.668025	31.6313	264.62	7.5	5	7	1.09308	1.20397	1.09498	0.811372
Q9BYC5	1	2.05674	2		1.36101	4	Alpha-(1,6)-fucosyltransferase	8	1	4	4	7	0.718394	4	0.954232	0.710044	7.39902	0.74163	4	0.856691	8.72949	0.812673	4	0.857148	27.8503	1.28809	4	1.32288	17.6217	0.727594	4	0.72359	3.72403	1.14298	4	1.08205	11.9545	1.23149	4	1.16768	15.3501	125.1	6.43	3	3	0.980676	0.668882	0.840136	1.2462
P61927				1	0.673541	8	60S ribosomal protein L37	22.68	1	3	3	9	0.664833	8	0.954232	0.657105	4.89902	0.629046	8	0.72664	7.38031	0.616436	8	0.650171	10.0533	0.615346	8	0.631967	12.928	0.606203	8	0.602867	10.3624	0.607261	8	0.574891	17.3833	0.494562	8	0.468937	39.5873	82.8349	16.49	2	4	1.20628	1.2298	0.876528	1.12222
P16152	1	0.512442	4		0.67449	19	Carbonyl reductase [NADPH] 1	53.43	1	13	13	50	1.12511	19	0.954232	1.11203	10.8764	0.86497	19	0.999167	6.60874	0.680223	19	0.717449	16.5153	0.572411	19	0.587872	29.2641	0.528347	19	0.525439	31.4123	1.04003	19	0.984597	10.6206	1.12829	19	1.06982	14.1046	761.94	53.43	13	26	1.00042	1.11296	0.999583	0.588362
P13645		0.894396	13		0.496466	17	Keratin, type I cytoskeletal 10	35.45	1	17	21	47	0.780995	17	0.954232	0.771917	12.3158	0.3444	17	0.397833	22.0606	0.385794	17	0.406907	24.8341	0.464297	17	0.476838	16.1708	0.338245	17	0.336384	29.8865	0.5272	17	0.499098	16.3089	0.520741	17	0.493759	15.915	712.85	29.28	14	19	1.21625	1.89119	0.483862	1.16825
Q96PE3				1	1.47662	4	Type I inositol 3,4-bisphosphate 4-phosphatase	12.18	1	6	6	11	0.865566	4	0.954232	0.855505	14.9951	0.642306	4	0.741958	5.4727	0.652593	4	0.688307	11.8106	1.45021	4	1.48939	1.48029	0.837885	4	0.833274	5.92551	1.48947	4	1.41008	12.6333	1.33522	4	1.26603	19.1897	268.464	10.13	5	6	0.939805	0.709617	0.697296	1.2354
Q9NRP2				1	0.674168	2	COX assembly mitochondrial protein 2 homolog	29.11	1	3	3	3	0.594633	2	0.954232	0.587721	25.3478	0.844684	2	0.975734	17.832	0.471739	2	0.497556	31.1402	0.514681	2	0.528583	29.7941	0.700945	2	0.697088	1.32315	0.66411	2	0.62871	6.35711	0.512934	2	0.486357	1.36984					1.13191	1.00354	1.10444	0.75559
O43805					0.680245	4	Sjoegren syndrome nuclear autoantigen 1	26.89	1	4	4	7	0.904023	4	0.954232	0.893515	16.2234	0.560953	4	0.647983	5.53544	0.682661	4	0.720021	26.0511	0.847657	4	0.870553	23.5346	0.546772	4	0.543763	26.5596	0.602066	4	0.569973	33.0916	0.831148	4	0.788083	40.937	101.22	17.65	3	3	1.06299	1.14528	0.6888	1.11584
P48723					0.782004	3	Heat shock 70 kDa protein 13	8.28	1	3	3	7	1.08111	3	0.954232	1.06854	8.38427	0.658808	3	0.76102	15.2122	0.487445	3	0.514121	8.63725	0.763732	3	0.784361	6.1109	0.672143	3	0.668444	27.1108	0.629116	3	0.595582	54.3039	0.682892	3	0.647509	8.58045	168.61	8.28	3	4	1.13571	1.57055	0.864295	1.15286
Q14764		1.70412	30		1.37442	59	Major vault protein	54.54	1	36	36	133	0.907206	59	0.954232	0.896661	14.2852	0.802105	59	0.926548	17.1774	0.876949	59	0.924941	21.2567	1.49795	59	1.53841	22.5051	1.14694	59	1.14062	22.0982	0.969743	59	0.918051	19.2009	1.41201	59	1.33884	22.9373	2441.65	49.5	32	66	0.968198	0.811115	0.897082	1.39164
P01857		1.87665	7		0.937002	27	Ig gamma-1 chain C region	43.33	1	10	10	49	0.213195	27	0.954232	0.210717	97.1745	0.136852	26	0.158084	126.795	0.224251	27	0.236524	74.4164	1.1641	27	1.19554	14.4264	0.662165	27	0.658521	15.5638	0.152959	26	0.144806	83.2209	0.150691	26	0.142883	72.2908	783.15	29.7	8	23	1.34695	0.653046	0.212932	2.81687
P42357					0.799791	2	Histidine ammonia-lyase	3.81	1	2	2	4	1.84367	2	0.954232	1.82224	8.80285	1.01227	2	1.16932	25.3563	0.851515	2	0.898116	15.8842	0.864365	2	0.887712	25.0426	0.843427	2	0.838785	6.78204	0.914096	2	0.86537	7.41905	1.25402	2	1.18904	16.274	81.8	3.81	2	2	0.95409	1.60288	1.11563	0.780852
P31483				1	0.700577	2	Nucleolysin TIA-1 isoform p40	16.06	1	3	5	14	0.99074	2	0.954232	0.979224	11.4454	0.90905	2	1.05009	1.48191	0.672844	2	0.709666	11.2605	0.658617	2	0.676407	4.0606	0.747249	2	0.743137	21.8492	0.683614	2	0.647175	16.0229	0.728489	2	0.690742	24.2592	268.78	11.66	3	5	1.08883	1.23808	1.14337	0.845022
Q14145				1	0.714564	2	Kelch-like ECH-associated protein 1	4.65	1	2	2	4	0.930653	2	0.954232	0.919835	2.77297	0.762443	2	0.880734	34.0815	0.752345	2	0.793519	3.82637	0.844733	2	0.867549	40.8418	0.648621	2	0.645052	33.6924	0.698264	2	0.661043	0.0495224	0.771596	2	0.731616	24.094	100.42	4.65	2	2	1.0677	1.12351	0.940356	1.05964
Q0PNE2				1	0.723912	2	Elongator complex protein 6 homolog	13.91	1	3	3	9	0.646326	2	0.954232	0.638813	61.8179	0.526154	2	0.607785	70.7159	0.551147	2	0.58131	59.4077	0.65145	2	0.669046	48.9256	0.569969	2	0.566833	68.3624	0.661352	2	0.6261	55.8175	0.682342	2	0.646986	42.7151	183.33	9.4	2	3	1.15034	1.14303	0.699161	1.16962
P35908		0.996207	5		0.430887	11	Keratin, type II cytoskeletal 2 epidermal	23.32	1	10	14	26	0.68116	11	0.954232	0.673242	13.6849	0.259298	11	0.299527	34.9635	0.36333	11	0.383214	17.9438	0.401057	11	0.411889	24.7892	0.314301	11	0.312571	29.0035	0.45214	11	0.428039	21.6762	0.416658	11	0.395069	25.8176	462.499	16.59	9	11	1.26443	2.02701	0.378732	1.24012
P14625		0.698792	38	1	0.65985	140	Endoplasmin	58.78	1	47	49	344	0.997852	140	0.954232	0.986253	12.0759	0.678436	140	0.783693	20.4698	0.58273	140	0.61462	19.905	0.928629	140	0.953712	23.4932	0.573627	140	0.57047	20.9421	0.566074	140	0.5359	26.5151	0.845808	139	0.801983	23.7097	4625.63	48.82	36	152	1.05814	1.18881	0.829256	1.14958
P42773					1.051	2	Cyclin-dependent kinase 4 inhibitor C	10.71	1	2	2	2	0.628396	2	0.954232	0.621092	5.54236	0.311684	2	0.360041	31.6378	0.888061	2	0.936662	0.786633	0.528239	2	0.542507	18.5995	0.724436	2	0.72045	7.27814	1.18565	2	1.12245	3.12679	0.955008	2	0.905525	4.30729	47.81	10.71	2	2	1.07349	0.820107	0.386501	0.697672
Q9NXJ5					1.46585	3	Pyroglutamyl-peptidase 1	22.49	1	3	3	12	1.01234	3	0.954232	1.00058	2.48186	0.925633	3	1.06924	4.6669	1.32531	3	1.39784	8.66896	1.02158	3	1.04917	6.55934	1.69953	3	1.69018	3.11499	1.86363	3	1.76429	10.3271	1.31827	3	1.24997	5.65035	261.34	11.48	2	7	0.93146	0.80372	0.995956	0.842753
Q96LR5				1	0.733984	2	Ubiquitin-conjugating enzyme E2 E2	32.34	1	3	4	4	0.959002	2	0.954232	0.947855	0.867841	0.904107	2	1.04438	16.9237	0.906089	2	0.955677	7.45095	0.665452	2	0.683426	23.6987	0.847493	2	0.842829	10.0328	0.791574	2	0.74938	22.0418	0.760381	2	0.720982	22.4768					1.04454	1.10581	1.0909	0.774753
Q70UQ0					0.793484	3	Inhibitor of nuclear factor kappa-B kinase-interacting protein	9.43	1	3	4	5	1.44496	3	0.954232	1.42817	3.01476	0.878108	3	1.01434	31.0128	0.772591	3	0.814872	35.6837	0.649345	3	0.666885	61.602	0.608001	3	0.604655	63.1215	0.779919	3	0.738346	39.4882	0.89942	3	0.852817	47.0258	60.52	5.71	2	2	1.04136	1.60538	1.0563	0.749635
P25325	1	0.666955	2	1	0.704324	5	3-mercaptopyruvate sulfurtransferase	12.79	1	3	3	9	1.14727	5	0.954232	1.13394	15.3125	1.0002	5	1.15538	7.62142	1.21201	5	1.27834	18.2516	0.608342	5	0.624773	18.2887	0.838867	5	0.83425	4.7929	1.29666	5	1.22755	19.347	0.926743	5	0.878724	6.45933	198.79	9.76	2	4	0.969573	1.03043	1.12022	0.587331
Q08AF3		1.7433	8		1.15088	14	Schlafen family member 5	18.97	1	12	13	28	0.98002	14	0.954232	0.968629	5.76855	0.327857	13	0.378723	41.7536	0.24307	13	0.256373	140.389	2.58469	14	2.6545	19.404	0.738148	13	0.734086	15.0967	0.338474	12	0.320432	50.7907	1.73289	14	1.6431	22.6954	433.67	15.49	11	14	1.00803	0.991968	0.381764	2.69731
Q9UGI8		0.815156	10	1	0.683231	8	Testin	35.63	1	12	12	41	1.18653	8	0.954232	1.17274	15.2773	0.977384	8	1.12902	15.6884	0.941195	8	0.992704	21.6826	0.622213	8	0.639019	15.8034	1.11439	8	1.10826	17.1378	0.811865	8	0.768589	11.3691	0.92938	8	0.881224	27.4107	712.25	35.39	11	21	0.974968	1.08467	1.10076	0.591032
O43819				1	0.716532	4	Protein SCO2 homolog, mitochondrial	22.18	1	4	4	9	0.72227	4	0.954232	0.713874	4.58802	0.79867	4	0.922581	4.40503	0.651447	4	0.687099	7.74994	0.606611	4	0.622996	4.32898	0.841302	4	0.836672	12.5449	0.62752	4	0.594071	5.5691	0.664759	4	0.630315	15.4187	99.43	10.9	3	3	1.08496	0.999036	1.00096	0.769201
Q9Y2S2				1	1.46179	7	Lambda-crystallin homolog	24.14	1	7	7	15	1.03471	7	0.954232	1.02268	51.3163	0.82374	7	0.95154	30.7977	1.05585	7	1.11363	24.8192	1.78864	7	1.83695	36.3134	1.0744	7	1.06849	35.6776	1.72489	7	1.63295	48.3979	1.53785	7	1.45817	51.4822	273.65	15.99	4	6	0.888411	0.719179	0.845359	1.2918
P35527		1.01453	8		0.770627	12	Keratin, type I cytoskeletal 9	30.02	1	16	17	37	1.16422	12	0.954232	1.15069	15.1389	0.468474	12	0.541156	32.9654	0.615732	12	0.649429	13.7895	0.680096	12	0.698465	17.5747	0.431081	12	0.428709	36.6013	0.643055	12	0.608777	28.7889	0.667834	12	0.63323	28.3711	571.065	24.24	13	17	1.14581	1.98014	0.620063	1.20194
Q16222				1	0.672628	5	UDP-N-acetylhexosamine pyrophosphorylase	17.24	1	6	8	19	1.10268	5	0.954232	1.08986	14.1559	0.869237	5	1.0041	9.25283	0.936272	5	0.987511	8.50284	0.55815	5	0.573226	22.0318	0.899408	5	0.894458	27.8879	0.701838	5	0.664427	11.876	0.854351	5	0.810083	4.93319	278.36	15.71	7	10	1.02865	1.18354	1.03287	0.622501
Q16706					0.803407	8	Alpha-mannosidase 2	8.3	1	8	8	15	0.895301	8	0.954232	0.884894	3.08421	0.692677	8	0.800143	6.0632	0.414704	8	0.4374	22.3159	0.761877	8	0.782456	14.1959	0.30571	8	0.304027	23.5333	0.547072	8	0.517911	13.6516	0.858564	8	0.814078	12.4252	226.25	6.82	6	7	1.06251	1.16491	0.850159	1.03005
Q6P179		0.642968	7		0.586946	22	Endoplasmic reticulum aminopeptidase 2	18.65	1	17	17	51	0.96247	22	0.954232	0.951283	9.37672	0.698489	22	0.806857	12.7523	0.295412	22	0.311579	43.0234	1.08853	22	1.11793	8.62483	1.85873	22	1.8485	12.9584	0.382373	22	0.361991	38.9116	0.33855	22	0.321008	32.914	824.78	18.65	17	28	1.01264	0.987359	0.817057	1.14638
O43708		1.76158	2		1.15008	9	Maleylacetoacetate isomerase	22.22	1	4	4	20	0.843932	9	0.954232	0.834123	14.7054	0.797395	9	0.921107	19.4369	0.89309	9	0.941966	16.3806	1.40061	9	1.43844	25.3535	1.31288	9	1.30565	22.5959	0.920548	9	0.871479	29.8097	0.953869	9	0.904444	25.0007	381.82	22.22	4	10	1.03009	0.894502	0.948819	1.54257
P19793				1	0.74003	4	Retinoic acid receptor RXR-alpha	4.33	1	2	2	8	1.07023	4	0.954232	1.05779	27.7069	0.872552	4	1.00792	16.299	0.980432	4	1.03409	3.32897	1.06827	4	1.09713	3.97945	0.801012	4	0.796604	17.2412	0.820646	4	0.776902	19.0612	0.73941	4	0.701098	13.4141	127.48	4.33	2	4	0.996053	1.04945	1.00395	1.08849
Q8WU39		0.666336	4		0.916711	23	Plasma cell-induced resident endoplasmic reticulum protein	53.44	1	8	8	76	1.13318	23	0.954232	1.12	21.6972	0.671902	23	0.776145	18.4797	0.552714	23	0.582962	21.4176	0.597217	23	0.613348	36.4631	0.618659	23	0.615254	18.4377	0.647446	23	0.612935	17.6487	0.829942	23	0.786939	22.9159	1513.97	49.21	7	34	1.12058	1.60587	0.869732	0.879421
Q8NI35				1	0.744535	5	InaD-like protein	1.55	1	2	2	5	1.11943	5	0.954232	1.10641	13.3119	0.979158	5	1.13107	9.52835	0.769854	5	0.811985	5.53665	1.11232	5	1.14237	11.0639	0.83205	5	0.827471	1.01417	0.890025	4	0.842583	5.31461	0.891996	5	0.845777	11.0785	74.09	1.55	2	5	0.975363	1.02464	1.1032	1.08677
Q13422		0.722012	2	1	0.708458	2	DNA-binding protein Ikaros	15.8	1	5	9	15	1.19344	2	0.954232	1.17957	2.25425	0.776002	2	0.896396	9.02178	0.751554	2	0.792684	2.34032	0.941219	2	0.966641	3.91699	0.721567	2	0.717596	10.8814	0.636898	2	0.602949	37.6086	0.686008	2	0.650463	35.0146	198.03	10.98	5	5	1.05463	1.33546	0.945368	1.0944
Q13393				1	1.387	2	Phospholipase D1	1.86	1	2	2	2	1.16995	2	0.954232	1.15635	48.1924	0.817449	2	0.944273	25.1841	1.62575	2	1.71472	65.1767	1.53777	2	1.57931	62.9824	1.5589	2	1.55032	75.9904	1.56728	2	1.48373	76.4375	1.08499	2	1.02878	68.792	58.66	1.86	2	2	0.88607	0.776192	0.836692	1.11393
P24311				1	0.727154	2	Cytochrome c oxidase subunit 7B, mitochondrial	10	1	2	2	3	0.747099	2	0.954232	0.738415	10.1633	0.639194	2	0.738363	4.35632	0.654065	2	0.68986	11.6577	0.776456	2	0.797428	1.09678	0.700989	2	0.697131	7.20728	0.687389	2	0.650748	14.6046	0.651093	2	0.617357	9.53586					1.10984	1.10988	0.819467	1.15253
Q9NP58				1	0.704362	2	ATP-binding cassette sub-family B member 6, mitochondrial	5.94	1	3	4	10	1.50042	2	0.954232	1.48298	6.38546	1.25983	2	1.45528	6.99749	1.11422	2	1.1752	19.3405	1.43753	2	1.47636	8.12363	1.03774	2	1.03203	39.642	1.15591	2	1.09429	52.9896	1.00613	2	0.953998	72.9488	224.017	5.94	4	7	0.924507	1.07549	1.34542	1.20916
Q16204	1	1.73013	3		1.26696	8	Coiled-coil domain-containing protein 6	28.06	1	12	12	23	0.949117	8	0.954232	0.938085	3.64114	0.670476	8	0.774498	14.1393	1.08015	8	1.13926	18.6506	1.21211	8	1.24485	13.6536	1.05109	8	1.0453	10.5554	1.25062	8	1.18395	9.8491	0.735238	8	0.697142	11.0726	345.8	22.78	9	10	0.989047	0.907259	0.766014	1.20394
P04439		2.84578	4		0.921535	8	HLA class I histocompatibility antigen, A-3 alpha chain	50.68	1	4	18	143	1.00958	8	0.954232	0.997848	13.7551	5.56401	8	6.42724	123.859	0.726033	8	0.765767	24.4116	6.34364	8	6.51498	114.031	0.61092	7	0.607558	50.4447	5.74163	8	5.43558	114.709	1.03148	8	0.978038	21.2963	2696.23	38.9	13	67	0.661228	0.205049	4.24987	1.33877
P04066					1.19593	6	Tissue alpha-L-fucosidase	19.74	1	6	6	13	1.22923	6	0.954232	1.21494	7.06587	1.02948	6	1.1892	24.722	1.11417	6	1.17514	32.4788	2.55311	6	2.62207	35.7906	2.15158	6	2.13974	42.3716	3.69831	6	3.50117	44.4051	2.11395	6	2.00441	26.2071	211.977	15.67	5	7	0.77694	0.455549	0.923936	0.983163
P28161		0.315185	3		0.709894	8	Glutathione S-transferase Mu 2	55.96	1	6	10	22	1.32074	8	0.954232	1.30539	27.8149	1.29852	8	1.49998	38.9693	0.915771	8	0.965888	42.634	0.904691	8	0.929127	29.9693	0.865155	8	0.860394	24.7044	2.0212	8	1.91346	45.1962	0.510609	8	0.484152	64.2661	347.101	29.82	6	11	0.937881	1.06212	1.4068	0.81728
P52306	1	0.634142	5		0.805212	17	Rap1 GTPase-GDP dissociation stimulator 1	36.74	1	17	17	51	1.32478	17	0.954232	1.30938	11.0146	0.966948	17	1.11697	9.87089	0.726939	16	0.766722	11.4182	0.551725	17	0.566628	31.9679	0.848363	17	0.843695	15.0462	0.918945	17	0.869961	19.0312	1.20754	17	1.14497	15.3626	1082.64	30.64	13	24	0.960749	1.18848	1.07312	0.514309
Q9Y2C9					1.2184	2	Toll-like receptor 6	5.15	1	3	3	6	1.24744	2	0.954232	1.23294	15.2315	1.23586	2	1.4276	1.7408	1.46963	2	1.55005	2.95171	1.07925	2	1.1084	4.33806	1.4831	2	1.47494	10.2374	1.81221	2	1.71561	2.40013	2.31216	2	2.19235	20.8368	105.92	5.15	3	3	0.826344	0.702026	1.17968	0.631118
Q7Z422					0.834421	3	UPF0485 protein C1orf144	23.03	1	4	4	4	0.715925	3	0.954232	0.707604	5.40901	0.86722	3	1.00177	4.21216	0.693591	3	0.731549	1.95714	0.832556	3	0.855044	15.1845	0.704519	3	0.700642	17.981	0.754529	3	0.71431	13.7069	0.512356	3	0.485809	10.7957					1.06657	0.961805	1.06845	1.03819
P02647					1.43182	4	Apolipoprotein A-I	8.24	1	1	2	5	1.3455	4	0.954232	1.32987	17.8702	0.574143	4	0.663219	5.28742	1.0094	4	1.06464	5.11731	1.86592	4	1.91632	22.0995	1.61644	4	1.60755	13.4145	1.52807	4	1.44662	10.6512	1.93128	4	1.83122	21.261	252.133	8.24	2	5	0.842659	0.733832	0.558868	1.05744
Q16643		0.70052	5		0.558076	12	Drebrin	16.33	1	8	8	25	1.04906	12	0.954232	1.03687	17.8756	1.46626	12	1.69375	4.75183	1.7633	12	1.8598	16.3267	2.07033	12	2.12625	14.756	1.63106	12	1.62209	15.8146	0.774999	12	0.733688	18.5623	0.607817	12	0.576324	15.47	467.31	8.47	5	11	0.893901	0.697159	1.51404	1.44973
P06213					1.12121	5	Insulin receptor	7.81	1	7	7	16	1.00162	5	0.954232	0.989974	11.0593	0.694005	5	0.801678	14.1536	1.3887	5	1.4647	6.51115	1.12953	5	1.16004	19.6724	1.72641	5	1.71691	15.8203	1.55794	5	1.47489	25.8742	0.937243	5	0.88868	10.0386	257.69	4.49	5	8	0.964278	0.883883	0.77304	1.03572
P57729					1.55532	2	Ras-related protein Rab-38	15.17	1	2	3	6	1.22537	2	0.954232	1.21113	24.9611	1.00864	2	1.16513	29.2708	1.0535	2	1.11115	28.6621	2.24326	2	2.30385	23.4727	0.777435	2	0.773157	20.2045	2.26459	2	2.14388	4.43652	1.01461	2	0.962034	100.511	79.25	15.17	3	3	0.915547	0.933268	1.06673	1.93115
Q00765	1	1.50662	3		1.28269	5	Receptor expression-enhancing protein 5	25.4	1	4	4	17	0.749182	5	0.954232	0.740473	3.37487	0.661973	5	0.764676	5.73638	0.709205	5	0.748018	2.87394	1.01273	5	1.04009	23.1574	0.771167	5	0.766923	8.15626	1.04288	5	0.987294	23.6908	1.23951	5	1.17529	31.8161	248.852	21.16	3	8	1.00321	0.747598	0.767128	1.0501
P55263		0.605436	11		0.71654	20	Adenosine kinase	45.3	1	11	11	65	1.2059	20	0.954232	1.19188	7.92526	0.82531	19	0.953354	11.8991	1.07894	19	1.13799	5.52038	0.599104	19	0.615286	15.8014	1.09079	20	1.08479	8.33276	1.03835	20	0.982999	6.34623	0.681552	19	0.646238	10.8228	1230.16	45.3	11	33	1.00431	1.20727	0.957458	0.623233
Q8WWI5					0.826379	6	Choline transporter-like protein 1	10.65	1	6	6	13	0.865332	6	0.954232	0.855273	9.29126	0.667214	6	0.77073	9.72112	0.549123	6	0.579175	41.9923	0.383092	6	0.393439	25.9308	0.620932	6	0.617515	34.9802	0.546504	6	0.517373	24.7766	0.649376	6	0.615729	18.4979	224.383	10.65	6	7	1.20456	1.48421	0.928387	0.68276
Q13488				1	0.734768	3	V-type proton ATPase 116 kDa subunit a isoform 3	3.37	1	3	3	5	0.993147	3	0.954232	0.981603	5.95807	0.890713	3	1.0289	3.90681	0.912951	3	0.962914	6.64757	0.696379	3	0.715189	14.0393	0.712514	3	0.708593	3.09904	0.866678	3	0.82048	17.599	0.728978	3	0.691207	2.61877	49.99	2.41	2	2	1.05186	1.14591	1.08227	0.826464
Q96AZ6		0.819366	7		0.605844	9	Interferon-stimulated gene 20 kDa protein	53.04	1	8	8	29	0.714587	9	0.954232	0.70628	14.5239	0.458293	9	0.529395	18.1993	0.352388	9	0.371673	32.7093	0.578362	9	0.593984	4.1574	0.396546	9	0.394364	30.1894	0.477786	9	0.452318	24.874	1.15523	9	1.09538	14.3599	608.15	53.04	8	14	1.14595	1.24492	0.606659	0.854054
Q9H6W3		1.4149	4		1.35791	10	Lysine-specific demethylase NO66	25.12	1	12	12	23	1.1152	10	0.954232	1.10224	16.5019	1.07267	10	1.23909	9.77183	1.02731	10	1.08353	23.0645	1.03389	10	1.06181	12.6988	1.43097	10	1.42309	27.3214	1.74161	10	1.64878	25.115	1.40224	10	1.32959	13.0313	458.04	19.66	8	10	0.892464	0.765927	1.10584	0.737834
O75554				1	0.725332	2	WW domain-binding protein 4	12.5	1	4	4	9	0.970417	2	0.954232	0.959138	48.5865	0.735684	2	0.849822	46.1576	0.926654	2	0.977367	36.221	0.975339	2	1.00168	64.1924	0.767248	2	0.763025	28.2483	0.74732	2	0.707484	33.5959	0.6732	2	0.638318	48.7427	158.604	10.37	3	4	1.08119	1.14652	0.918815	1.17093
Q9H3H5				1	0.734155	2	UDP-N-acetylglucosamine--dolichyl-phosphate N-acetylglucosaminephosphotransferase	3.92	1	2	2	3	0.965216	2	0.954232	0.953996	7.7028	0.847842	2	0.979382	5.82303	0.625533	2	0.659767	0.379624	0.625061	2	0.641944	1.32052	0.67314	2	0.669436	0.996401	0.765515	2	0.72471	0.31674	0.891547	2	0.845352	1.10133					1.04936	1.11272	1.02772	0.73833
P32455		0.49077	3	1	0.66437	14	Interferon-induced guanylate-binding protein 1	27.7	1	12	15	49	1.294	14	0.954232	1.27896	24.8819	1.05018	14	1.21311	26.7706	0.768311	14	0.810358	16.1558	0.593592	14	0.609626	36.8485	1.30266	14	1.29549	23.0854	0.912712	14	0.864061	20.4073	0.990177	14	0.938872	20.3711	1150.3	23.65	12	24	0.927729	1.07227	1.12543	0.524694
P61009	1	0.660624	4		0.865707	8	Signal peptidase complex subunit 3	26.67	1	5	5	13	0.990562	8	0.954232	0.979048	5.25224	0.756069	8	0.87337	8.42001	0.673448	8	0.710304	8.60112	0.736266	8	0.756153	12.315	0.656766	8	0.653152	12.4983	0.771875	8	0.73073	15.7674	1.01085	8	0.95847	14.9715	220.42	17.78	3	7	1.06759	1.14118	0.932405	0.881371
Q86TX2					1.12435	3	Acyl-coenzyme A thioesterase 1	25.65	1	1	7	14	1.02758	3	0.954232	1.01563	7.96971	1.072	3	1.23832	7.79894	0.697315	3	0.735477	15.2239	1.59263	3	1.63565	11.2413	1.49467	3	1.48645	0.685629	2.02542	3	1.91746	5.13985	1.91114	3	1.81212	5.66991	602.799	25.65	7	14	0.858596	0.558611	1.06322	0.899629
O43566		1.70503	7		1.13525	10	Regulator of G-protein signaling 14	18.73	1	8	8	20	0.903596	10	0.954232	0.893093	9.469	0.878247	10	1.0145	11.1167	1.23064	10	1.29799	20.3823	1.63928	10	1.68356	21.836	0.98784	10	0.982403	10.9075	1.3744	10	1.30114	16.1864	1.33351	10	1.26442	11.6202	355.19	13.96	6	9	0.927475	0.726941	0.940927	1.37035
P49662					0.724157	3	Caspase-4	15.92	1	4	4	7	1.05352	3	0.954232	1.04128	12.3728	1.03683	3	1.1977	25.9208	0.860588	3	0.907686	10.5386	1.04559	3	1.07383	0.589542	0.629782	3	0.626316	19.2995	0.930643	3	0.881036	25.9492	0.788897	3	0.74802	32.6037	130.28	13.53	3	3	0.989991	1.01001	1.18571	1.05245
Q96LZ7				1	1.39885	2	Regulator of microtubule dynamics protein 2	6.1	1	2	2	4	1.10521	2	0.954232	1.09236	21.4131	1.00623	2	1.16235	51.4458	1.00602	2	1.06108	27.4796	1.26322	2	1.29734	0.408713	1.67472	2	1.6655	24.3275	1.66516	2	1.5764	7.85069	1.5748	2	1.49321	0.398669	65.22	6.1	2	2	0.833998	0.652938	0.969396	0.775461
Q15005	1	0.664161	8		0.809305	11	Signal peptidase complex subunit 2	35.4	1	9	9	21	0.838218	11	0.954232	0.828475	22.2145	0.679094	11	0.784453	24.5071	0.610116	11	0.643505	32.0109	0.676487	11	0.69476	23.3401	0.605923	11	0.602588	22.1254	0.705548	11	0.667939	38.4299	0.928723	11	0.880602	31.1839	297.755	27.43	5	8	1.0902	1.11996	0.855214	0.909796
Q9BQC3				1	0.770101	2	Diphthamide biosynthesis protein 2	8.38	1	2	2	4	1.0912	2	0.954232	1.07852	54.072	1.01294	2	1.1701	21.9335	0.903495	2	0.952941	17.17	1.11628	2	1.14643	6.30059	0.911655	2	0.906638	17.4715	0.848551	2	0.803319	12.3759	0.814023	2	0.771845	2.24818	132.63	8.38	2	2	0.981462	1.01854	1.14841	1.10432
Q96F15		1.02447	2		0.808261	2	GTPase IMAP family member 5	5.86	1	2	2	2	5.1793	2	0.954232	5.11909	57.5802	1.46139	2	1.68811	27.662	2.21258	2	2.33366	34.877	0.810784	2	0.832684	19.8233	2.13759	2	2.12583	43.0493	3.42889	2	3.24612	40.8034	1.55777	2	1.47705	13.9944	65.98	5.86	2	2	0.703999	1.9543	1.18843	0.31789
Q56VL3		0.782191	2	1	0.747226	5	OCIA domain-containing protein 2	12.99	1	2	2	5	1.20925	5	0.954232	1.19519	13.9469	0.801007	5	0.925281	11.0777	0.805338	5	0.849411	9.46289	1.00382	5	1.03094	16.3752	0.730066	5	0.726049	19.8633	0.678054	5	0.641911	33.4916	0.830275	5	0.787255	35.3789	122.44	12.99	2	5	1.03881	1.28976	0.96119	1.11251
P50238		1.23483	4		1.10134	6	Cysteine-rich protein 1	35.06	1	4	4	8	0.354132	6	0.954232	0.350015	10.9614	0.298695	6	0.345037	12.9307	0.265425	6	0.279951	5.98064	0.604627	6	0.620958	10.4203	0.397369	6	0.395182	16.4842	0.619034	6	0.586037	4.91662	0.919226	6	0.871597	17.013					1.10859	0.642958	0.382504	1.14066
Q9NQW6				1	0.701831	2	Actin-binding protein anillin	1.16	1	2	2	2	0.940982	2	0.954232	0.930044	9.7038	0.641432	2	0.740948	11.9179	0.580333	2	0.612093	17.1555	0.812584	2	0.834533	26.8873	0.750413	2	0.746283	42.1321	0.6559	2	0.620938	24.5739	0.728018	2	0.690297	45.9952	41.81	1.16	2	2	1.07834	1.26884	0.79899	1.13853
Q13153		1.57884	3		1.34075	4	Serine/threonine-protein kinase PAK 1	28.07	1	8	13	31	0.897078	4	0.954232	0.88665	6.01422	0.862532	4	0.99635	7.97127	0.83924	4	0.885169	9.26815	1.42518	4	1.46368	6.38464	0.909907	4	0.9049	4.32159	1.11441	4	1.05501	11.5127	1.47733	4	1.40079	10.3342	489.213	27.89	12	15	0.986793	0.85152	0.983191	1.40569
Q13094		1.35222	3		1.31063	3	Lymphocyte cytosolic protein 2	6.57	1	3	3	3	1.31235	3	0.954232	1.2971	7.9775	1.00815	3	1.16456	1.50635	1.55023	3	1.63507	7.67347	0.716333	3	0.735682	0.648027	1.99919	3	1.98819	6.0239	1.96752	3	1.86264	10.8379	1.55693	3	1.47626	0.876609	100.98	6.57	3	3	0.865398	0.809491	1.00781	0.482166
P01714		1.00812	2	1	0.606758	2	Ig lambda chain V-III region SH	17.59	1	2	2	2	1.19068	2	0.954232	1.17684	0.770155	0.897623	2	1.03689	7.17066	0.635732	2	0.670524	21.0407	7.25286	2	7.44877	124.269	0.617306	2	0.613909	2.034	0.777309	2	0.735875	36.2795	0.657004	2	0.622962	25.4921					0.981891	1.1346	1.01811	7.18143
Q8N4Q0					1.33241	3	Zinc-binding alcohol dehydrogenase domain-containing protein 2	10.34	1	3	3	6	1.04001	3	0.954232	1.02792	16.4767	0.880734	3	1.01738	14.6807	1.19233	3	1.25758	32.1143	1.05573	3	1.08425	41.7878	1.27377	3	1.26676	0.598792	1.63022	3	1.54332	7.41849	1.52092	3	1.44211	26.5811	93.07	10.34	3	3	0.940486	0.822406	0.956829	0.867473
Q7Z4S6	1	4.97769	3		0.907275	8	Kinesin-like protein KIF21A	11.05	1	13	14	27	0.847242	8	0.954232	0.837394	13.9653	0.996816	8	1.15147	11.7206	1.30371	8	1.37506	19.7148	1.47324	8	1.51303	23.5594	1.14915	8	1.14282	13.0305	1.38015	8	1.30658	33.3817	1.22906	8	1.16538	32.721	408.25	9.26	10	12	0.930042	0.672303	1.07091	1.21474
Q99808		0.755156	3	1	0.782758	2	Equilibrative nucleoside transporter 1	6.58	1	3	3	6	0.795521	2	0.954232	0.786274	10.665	0.845635	2	0.976832	24.2018	1.03285	2	1.08937	20.62	0.714803	2	0.73411	8.34752	0.968655	2	0.963324	19.6198	0.712451	2	0.674474	19.6454	0.735145	2	0.697054	22.6364	113.23	6.58	3	4	1.0663	0.9584	1.0416	0.840741
Q7Z614				1	0.734339	3	Sorting nexin-20	9.18	1	3	3	4	1.34189	3	0.954232	1.32629	5.08058	1.01339	3	1.17061	19.6632	1.03958	3	1.09647	14.9711	1.37775	3	1.41496	0.196276	1.06158	3	1.05574	2.58778	0.940093	3	0.889982	4.79188	1.02963	3	0.97628	5.84318	55.4	6.33	2	2	0.921399	1.0978	1.0786	1.17119
P18846				1	0.766528	6	Cyclic AMP-dependent transcription factor ATF-1	8.86	1	3	3	9	0.727156	6	0.954232	0.718704	14.4979	0.690306	6	0.797404	11.5581	0.687506	6	0.725131	5.93178	0.721262	6	0.740743	4.9171	0.659575	6	0.655945	5.08427	0.682697	6	0.646306	15.7731	0.72453	6	0.686989	21.8663	164.488	8.86	3	6	1.136	1.11884	0.905849	1.09415
Q8TDH9				1	0.706481	2	Protein Muted homolog	14.44	1	3	3	3	0.784087	2	0.954232	0.774973	32.969	0.667557	2	0.771126	32.1919	0.690933	2	0.728745	21.9097	0.845431	2	0.868267	7.28008	0.752978	2	0.748834	16.6124	0.706519	2	0.668858	32.12	0.576783	2	0.546897	52.1464					1.08366	1.08635	0.835636	1.14787
P35251		0.755508	5	1	0.750749	9	Replication factor C subunit 1	9.58	1	9	9	25	0.707068	9	0.954232	0.698849	3.9038	0.64149	9	0.741015	14.1583	0.546435	9	0.576339	13.0819	0.700284	9	0.719199	6.69187	0.636776	9	0.633271	5.02826	0.667778	9	0.632182	17.4983	0.695372	9	0.659342	5.29419	460.76	8.1	8	13	1.14349	1.12708	0.84734	1.1264
Q6IN84				1	0.716652	5	rRNA methyltransferase 1, mitochondrial	15.3	1	4	4	9	0.847457	5	0.954232	0.837606	3.27321	0.896967	5	1.03613	8.13484	0.873727	5	0.921543	11.1091	0.640433	5	0.657731	10.5351	0.578765	5	0.57558	6.279	0.821783	5	0.777978	8.25267	1.00708	5	0.954897	5.35565	105.6	9.92	2	3	1.03382	0.966176	1.07117	0.719758
Q9H8M2					0.840933	8	Bromodomain-containing protein 9	6.37	1	3	3	10	1.43146	8	0.954232	1.41482	8.8738	0.689984	8	0.797032	9.04167	0.685588	8	0.723108	14.8024	0.50221	8	0.515775	24.7632	0.613746	8	0.610368	25.552	0.587716	8	0.556389	24.2124	0.902473	8	0.855711	5.13371	106.17	5.19	2	2	1.11295	1.90546	0.887054	0.694639
P57764	1	1.87937	4		1.37566	6	Gasdermin-D	17.15	1	4	4	11	0.923655	6	0.954232	0.912919	14.2302	1.30676	6	1.5095	10.8129	1.34691	6	1.42062	6.45942	1.15631	6	1.18755	23.2329	1.62032	6	1.6114	7.28835	1.39698	6	1.32251	5.18409	1.48241	6	1.4056	34.1909	301.52	17.15	4	6	0.893768	0.598171	1.34915	0.778115
Q7Z6A9		3.03989	2		0.833402	4	B- and T-lymphocyte attenuator	6.92	1	2	2	8	0.950653	4	0.954232	0.939603	1.39425	0.725451	4	0.838002	17.7549	0.636071	4	0.670881	10.6256	0.56682	4	0.58213	5.6763	1.14833	4	1.14201	26.6992	1.04312	4	0.987514	21.2459	0.775907	4	0.735704	24.8915	115.5	6.92	2	4	1.01259	0.987413	0.84855	0.600675
P13498	1	1.76768	4		0.883051	2	Cytochrome b-245 light chain	12.82	1	2	2	2	0.682111	2	0.954232	0.674182	5.29518	0.614798	2	0.710181	5.29552	0.609464	2	0.642817	20.6218	0.845931	2	0.86878	2.72433	0.67741	2	0.673682	1.98575	0.763879	2	0.723161	0.564017	1.12985	2	1.07131	16.5145					1.08284	0.91716	0.769013	1.09659
Q00534					0.938513	12	Cyclin-dependent kinase 6	35.28	1	10	11	26	0.788378	12	0.954232	0.779214	14.0608	0.54501	12	0.629566	19.6545	0.628758	12	0.663168	17.5399	0.525611	12	0.539808	32.1537	0.448975	12	0.446504	29.9297	0.567396	12	0.537151	29.8968	0.637895	12	0.604843	25.4932	414.339	24.54	7	11	1.22251	1.54341	0.769652	1.06921
Q9NZR1				1	0.673423	22	Tropomodulin-2	10.26	1	2	3	51	0.751114	22	0.954232	0.742383	7.12684	0.429463	22	0.496093	13.1696	0.451379	22	0.476082	11.7928	0.54041	22	0.555007	9.60986	0.55272	22	0.549679	10.4324	0.517016	22	0.489457	10.44	0.691622	22	0.655786	10.8207	516.05	10.26	3	25	1.1571	1.41893	0.574031	1.06079
Q9ULZ2					1.03882	6	Signal-transducing adaptor protein 1	27.12	1	6	6	11	0.599816	6	0.954232	0.592844	11.4962	0.347921	5	0.401899	15.5352	0.543834	6	0.573596	2.66436	1.12765	6	1.15811	21.824	1.06137	6	1.05553	7.21767	0.895744	6	0.847997	9.90921	0.954162	6	0.904723	15.0098	208.7	24.75	5	7	1.02565	0.638467	0.412209	1.24724
O94868				1	0.738168	2	FCH and double SH3 domains protein 2	5.81	1	3	3	7	0.808753	2	0.954232	0.799352	2.37561	0.71206	2	0.822533	4.76997	0.644817	2	0.680106	4.81563	0.953255	2	0.979003	39.342	0.666116	2	0.66245	20.8699	0.797319	2	0.754818	45.2207	0.672501	2	0.637656	54.8904	152.49	4.86	2	3	1.09856	1.08285	0.903598	1.19397
P09417	1	0.766857	3		0.976508	7	Dihydropteridine reductase	43.85	1	8	8	20	1.08848	7	0.954232	1.07583	6.15062	0.645817	7	0.746013	18.5987	1.00344	7	1.05835	19.091	0.637945	7	0.655176	23.4291	0.719219	7	0.71526	19.7795	0.989205	7	0.936476	13.0979	0.826192	7	0.783383	26.4954	461.74	34.02	6	10	1.07797	1.34862	0.804183	0.821304
P54802					1.31148	5	Alpha-N-acetylglucosaminidase	9.42	1	5	5	9	0.88072	5	0.954232	0.870483	33.3877	0.787706	5	0.909916	39.0267	0.92743	5	0.978185	18.4136	0.725431	5	0.745025	3.52545	1.25564	5	1.24873	27.522	1.47825	5	1.39946	39.1813	1.06191	5	1.00688	17.0426	169.08	9.42	5	5	0.998288	0.866011	0.908357	0.741198
Q9UNY4				1	0.748169	4	Transcription termination factor 2	3.87	1	4	5	13	1.24611	4	0.954232	1.23163	12.9343	1.00538	4	1.16136	13.8729	1.00136	4	1.05616	35.1293	0.905502	4	0.92996	6.93508	0.863857	4	0.859103	0.289587	0.87163	4	0.825169	9.66129	1.15339	4	1.09363	5.26214	168.36	2.67	3	4	0.978129	1.15082	1.13596	0.868943
Q7Z7K6		1.06641	5		1.44366	4	Centromere protein V	8.36	1	2	2	6	0.902779	4	0.954232	0.892285	9.52795	1.16881	4	1.35014	6.1685	1.32217	4	1.39452	12.6311	0.911079	4	0.935688	4.24959	1.43349	4	1.4256	15.5774	1.50223	4	1.42216	13.3487	1.38611	4	1.31429	10.6904	129.29	8.36	2	4	0.8962	0.600253	1.21	0.629451
Q5BJF2				1	0.76622	6	Transmembrane protein 97	10.23	1	2	2	7	0.824356	6	0.954232	0.814773	13.3782	0.875491	6	1.01132	5.01523	0.763358	6	0.805134	11.6764	0.968662	6	0.994826	14.391	0.722936	6	0.718958	13.1864	0.757506	6	0.717128	16.7433	0.836014	6	0.792696	7.66591					1.05235	0.947646	1.06427	1.10473
P57081				1	0.746983	3	tRNA (guanine-N(7)-)-methyltransferase subunit WDR4	11.65	1	3	4	6	0.896784	3	0.954232	0.88636	9.4044	0.777875	3	0.89856	19.7819	0.805822	3	0.849922	3.22091	0.970196	3	0.996402	1.18806	0.679849	3	0.676108	15.5769	0.696922	3	0.659773	26.7407	0.861299	3	0.816671	2.76722	94.45	7.77	2	2	1.05724	1.05001	0.94999	1.11373
Q14914		0.389795	2		1.18082	4	Prostaglandin reductase 1	23.71	1	5	5	14	0.885753	4	0.954232	0.875457	6.94991	1.13855	4	1.31519	1.71744	1.35249	4	1.42651	7.14712	0.733734	4	0.753552	2.22871	1.35249	4	1.34505	11.3987	1.07124	4	1.01414	7.08644	0.429173	4	0.406936	31.0976	309.307	19.45	4	7	0.996502	0.866271	1.31059	0.745645
P42694				1	0.798651	2	Probable helicase with zinc finger domain	1.85	1	3	3	3	0.793254	2	0.954232	0.784033	17.1641	0.855881	2	0.988667	27.6105	0.73567	2	0.775931	10.1836	0.618681	2	0.635392	8.85245	0.723496	2	0.719514	17.8302	0.777054	2	0.735633	34.5126	0.741175	2	0.702772	29.4275					1.09735	1.1323	1.08491	0.808731
Q13325	1	0.702887	5	1	0.772552	10	Interferon-induced protein with tetratricopeptide repeats 5	24.48	1	8	8	18	0.940866	10	0.954232	0.92993	27.9951	0.815485	10	0.942005	32.2702	0.692175	10	0.730056	15.6766	1.28714	10	1.32191	26.0439	0.66828	10	0.664603	18.3145	0.783503	10	0.741739	17.5625	0.831536	10	0.78845	25.9329	343.658	22.61	7	9	1.0333	1.02663	0.97337	1.4114
P15498	1	1.39752	6		1.18745	16	Proto-oncogene vav	22.13	1	17	17	37	0.897833	16	0.954232	0.887396	11.4099	0.714615	16	0.825485	14.7611	0.939637	16	0.99106	16.3041	1.07371	16	1.10272	20.5729	1.12685	16	1.12065	16.8113	1.1296	16	1.06939	16.4287	1.02167	16	0.968736	14.2463	447.85	13.49	10	15	0.98263	0.842744	0.811146	1.04723
P27144		1.19778	8	1	1.30215	14	Adenylate kinase isoenzyme 4, mitochondrial	31.39	1	8	8	37	1.21628	14	0.954232	1.20214	12.6998	1.27487	14	1.47266	5.92673	1.16802	14	1.23194	9.9116	1.14994	14	1.181	10.7191	1.5239	14	1.51552	20.8497	1.52738	14	1.44596	14.1711	1.47164	14	1.39539	12.5406	534.849	31.39	8	18	0.892335	0.755071	1.31411	0.741796
Q9Y5X1					0.721679	4	Sorting nexin-9	6.55	1	3	3	8	0.620854	4	0.954232	0.613637	7.75233	0.446371	4	0.515624	16.9525	0.418416	4	0.441315	8.46983	0.697538	4	0.716379	5.07961	0.73537	4	0.731323	5.33948	0.612965	4	0.580291	4.01178	0.548201	4	0.519797	3.93779	175.93	6.55	3	4	1.10679	1.0213	0.57069	1.09537
P33241	1	1.51216	17		1.17028	42	Lymphocyte-specific protein 1	62.83	1	15	15	86	1.02352	42	0.954232	1.01163	31.9034	1.03278	41	1.19301	15.7482	1.25802	41	1.32687	34.1601	1.21818	42	1.25109	23.843	1.51817	42	1.50982	44.9783	1.61404	42	1.528	36.6145	1.03765	42	0.983885	25.956	1598.3	49.26	11	47	0.902213	0.746864	1.07635	0.923653
O95059				1	0.697031	3	Ribonuclease P protein subunit p14	34.68	1	3	3	5	1.24006	3	0.954232	1.22565	15.1677	1.11223	3	1.28479	34.6665	0.835643	3	0.881375	23.9612	0.696367	3	0.715176	27.9713	1.1217	3	1.11553	20.6015	0.919109	3	0.870117	79.616	0.950312	3	0.901072	0.158696	138.97	34.68	3	3	0.97342	1.12792	1.25064	0.658149
Q13428	1	0.765324	9	1	0.758455	17	Treacle protein	12.77	1	16	16	38	0.78274	17	0.954232	0.773642	27.4148	0.696648	17	0.804731	18.9679	0.764835	17	0.806692	30.5585	0.745398	17	0.765531	21.4047	0.716579	17	0.712635	30.3195	0.740969	17	0.701472	37.3824	0.630057	17	0.597411	55.1174	647.97	11.02	13	18	1.12374	1.12966	0.90431	1.09569
Q01469		0.886754	5		0.719482	15	Fatty acid-binding protein, epidermal	60.74	1	8	8	39	0.915296	15	0.954232	0.904657	9.52046	0.953702	15	1.10167	19.6825	0.79511	15	0.838624	19.323	0.541657	15	0.556288	26.5501	0.761505	15	0.757314	26.6081	1.09646	15	1.03801	20.7764	0.872214	15	0.827021	23.0725	670.143	47.41	5	17	1.02567	0.974329	1.12995	0.585216
Q08380					0.849479	2	Galectin-3-binding protein	8.55	1	3	3	6	6.50994	2	0.954232	6.43427	36.5015	0.475383	2	0.549137	50.6177	2.77976	2	2.93188	34.4167	1.15791	2	1.18919	14.55	1.34157	2	1.33419	36.0405	0.627152	2	0.593722	24.9507	0.641758	2	0.608506	7.76949	133.72	8.55	3	3	0.95858	5.63475	0.526392	1.04142
P12931		1.50844	4		1.23116	12	Proto-oncogene tyrosine-protein kinase Src	25.56	1	9	12	26	0.742784	12	0.954232	0.73415	18.8176	0.691246	12	0.79849	10.5693	0.878521	12	0.926599	11.5978	1.05007	12	1.07844	10.2216	0.737826	12	0.733766	12.7598	1.02271	12	0.968193	10.9906	1.10155	12	1.04447	10.5248	456.599	22.39	10	13	1.00815	0.752091	0.804995	1.10479
Q8WVV9				1	1.42083	7	Heterogeneous nuclear ribonucleoprotein L-like	20.11	1	8	9	16	0.79648	7	0.954232	0.787222	22.5307	0.717513	7	0.828832	15.5737	0.685299	7	0.722803	19.1507	0.627414	7	0.644361	24.9361	1.1985	7	1.19191	15.5652	1.08426	7	1.02647	19.4196	1.03744	7	0.983688	22.5495	265.712	13.65	5	6	1.00413	0.796972	0.832254	0.652341
Q9BQS8					1.28985	6	FYVE and coiled-coil domain-containing protein 1	3.32	1	5	5	10	0.898177	6	0.954232	0.887736	15.3486	0.812127	6	0.938126	12.6198	1.08027	6	1.13939	8.02805	0.934962	6	0.960216	14.3487	1.47438	6	1.46627	19.8332	1.38251	6	1.30882	14.8897	1.20933	6	1.14667	15.0639	115.604	1.83	3	4	0.966967	0.799762	0.907137	0.865059
P59768	1	1.20841	2		1.18236	2	Guanine nucleotide-binding protein G(I)/G(S)/G(O) subunit gamma-2	52.11	1	3	3	6	0.884285	2	0.954232	0.874006	16.552	0.554089	2	0.640054	2.36774	0.921466	2	0.971895	27.537	1.1793	2	1.21116	26.9093	1.04575	2	1.03999	28.7113	1.24182	2	1.17562	41.3313	1.31503	2	1.24689	41.891	127.45	42.25	2	3	0.955432	0.75379	0.611528	1.04457
P29466		1.20686	3		1.08494	5	Caspase-1	34.9	1	10	10	25	1.13137	5	0.954232	1.11822	24.8603	1.12906	5	1.30423	4.63685	0.903504	5	0.95295	11.3871	1.04803	5	1.07634	1.48624	1.34763	5	1.34021	18.7616	1.65509	5	1.56687	27.0708	1.26457	5	1.19905	14.4727	571.17	34.9	10	14	0.940167	0.839951	1.2262	0.808489
P34896		1.29209	6		1.15974	18	Serine hydroxymethyltransferase, cytosolic	30.43	1	12	13	47	0.99152	18	0.954232	0.979995	14.4276	1.01914	18	1.17726	12.0931	1.17299	18	1.23718	30.4687	1.05143	18	1.07983	20.2668	1.82964	18	1.81957	39.1966	1.62004	18	1.53369	34.1885	1.14967	18	1.0901	23.3386	685.37	22.36	8	20	0.918588	0.794063	1.08141	0.874955
Q12912	1	1.43373	9		1.19188	15	Lymphoid-restricted membrane protein	24.32	1	14	14	32	1.01954	15	0.954232	1.00769	12.4359	1.04937	15	1.21218	21.4188	0.818027	15	0.862795	15.5611	1.06699	15	1.09581	12.1904	1.36351	15	1.35601	12.0583	1.1878	15	1.12448	9.82093	1.3592	15	1.28878	9.81839	476.639	14.95	8	14	0.925652	0.798378	1.12205	0.868192
Q96GS4	1	1.39844	3		1.11259	4	Uncharacterized protein C17orf59	9.8	1	3	3	8	0.887444	4	0.954232	0.877128	4.50845	0.710787	4	0.821063	4.16495	0.862986	4	0.910214	3.58744	0.973127	4	0.999412	17.9932	1.09587	4	1.08984	5.58689	1.14708	4	1.08593	6.37255	1.11321	4	1.05553	5.34036	133.71	7	2	3	0.986672	0.842058	0.81012	0.959453
P01920		1.6008	11		1.37251	28	HLA class II histocompatibility antigen, DQ beta 1 chain	36.02	1	9	10	49	0.766805	28	0.954232	0.757892	14.0403	0.583411	28	0.673925	114.353	0.869507	28	0.917092	31.2479	1.06425	28	1.093	11.2535	1.24828	28	1.24141	26.6143	1.03295	28	0.977893	47.5994	0.749207	28	0.710387	95.6612	568.48	32.18	9	21	1.00562	0.77067	0.677712	1.11142
O43166				1	0.791098	8	Signal-induced proliferation-associated 1-like protein 1	7.98	1	11	12	20	0.941224	8	0.954232	0.930284	13.0752	0.95269	8	1.1005	18.3823	0.808016	8	0.852236	20.0746	0.967767	8	0.993907	20.159	0.734397	8	0.730355	25.1314	0.803721	8	0.760879	18.9148	0.873035	8	0.827799	30.0107	305.76	6.15	9	9	1.01681	0.98319	1.119	1.0308
Q14761		1.45743	2		0.903321	2	Protein tyrosine phosphatase receptor type C-associated protein	8.25	1	2	2	2	0.850721	2	0.954232	0.840833	1.67792	0.574088	2	0.663155	1.59695	0.347219	2	0.366222	22.9463	0.786689	2	0.807938	2.45121	0.622837	2	0.619409	3.60492	1.01056	2	0.956693	3.46575	2.26765	2	2.15015	9.80211					1.0333	0.966699	0.685239	0.882387
Q13557		1.22416	3		1.17775	7	Calcium/calmodulin-dependent protein kinase type II subunit delta	24.65	1	8	10	32	0.715726	7	0.954232	0.707407	9.39714	0.562869	7	0.650197	9.11497	0.521031	7	0.549545	15.9401	1.72707	7	1.77371	16.6739	0.625194	7	0.621754	24.5489	1.14492	7	1.0839	12.1126	1.19007	7	1.1284	11.297	613.56	21.44	8	15	0.980268	0.665531	0.637367	1.66872
P51649		1.21994	8		1.2803	7	Succinate-semialdehyde dehydrogenase, mitochondrial	37.76	1	11	11	35	0.803087	7	0.954232	0.793752	7.81009	0.860249	7	0.993713	3.82515	0.878312	7	0.92638	8.94338	0.853339	7	0.876389	7.58763	1.34922	7	1.3418	14.5662	1.01331	7	0.959297	16.2418	1.4401	7	1.36548	7.96496	815.82	34.21	9	17	1.00315	0.798766	0.996847	0.881925
Q6SZW1					1.26835	11	Sterile alpha and TIR motif-containing protein 1	13.26	1	8	8	20	0.905369	11	0.954232	0.894845	7.92499	0.860629	11	0.994152	19.2423	0.744862	11	0.785626	10.3275	0.717247	11	0.73662	22.3163	1.11755	11	1.1114	15.0312	1.41965	11	1.34398	41.9429	1.34461	11	1.27494	32.9487	386.55	12.02	7	10	0.974297	0.825845	0.9686	0.679821
Q8TCU6	1	1.8672	3		1.13576	26	Phosphatidylinositol 3,4,5-trisphosphate-dependent Rac exchanger 1 protein	14.1	1	20	20	44	0.812369	26	0.954232	0.802926	21.4415	0.760076	26	0.877999	19.4863	0.857919	26	0.90487	22.8951	1.09281	26	1.12233	11.6448	0.765267	26	0.761055	15.012	1.18874	26	1.12537	15.5553	1.28329	26	1.21679	17.7333	645.512	11.03	15	20	0.971987	0.735449	0.853404	1.02801
Q9P0J1				1	0.773681	2	[Pyruvate dehydrogenase [acetyl-transferring]]-phosphatase 1, mitochondrial	8.75	1	4	4	6	0.826902	2	0.954232	0.81729	11.8488	0.690985	2	0.798189	15.2309	0.589547	2	0.62181	30.084	0.820654	2	0.84282	4.84066	0.663921	2	0.660268	15.1624	0.769957	2	0.728915	27.139	0.769733	2	0.729849	16.8976	73.45	5.21	2	2	1.10453	1.11759	0.881626	1.13457
O43488	1	1.24617	3		1.07744	16	Aflatoxin B1 aldehyde reductase member 2	30.36	1	10	10	40	1.04534	16	0.954232	1.03319	5.56972	0.861485	16	0.995141	11.4519	0.992441	16	1.04675	9.67629	1.13604	16	1.16672	12.6828	1.26736	16	1.26038	15.166	1.48767	16	1.40837	17.2678	1.19327	16	1.13144	15.8313	716.021	25.63	8	17	0.966451	0.868975	0.961755	0.981288
Q8TBQ9				1	0.801218	2	Protein kish-A	25	1	2	2	4	1.0396	2	0.954232	1.02752	2.64526	0.945821	2	1.09256	14.7466	0.840192	2	0.886172	9.03306	0.796004	2	0.817505	6.34207	0.739383	2	0.735314	13.3651	0.887139	2	0.83985	6.70717	0.79057	2	0.749607	2.18112	60.7265	25	2	2	1.05856	1.18237	1.15654	0.940704
Q9BXJ8				1	0.748133	2	Transmembrane protein 120A	9.62	1	3	3	6	1.22543	2	0.954232	1.21119	8.04501	0.994397	2	1.14867	6.47171	2.11751	2	2.2334	26.367	0.908231	2	0.932763	4.55275	1.71957	2	1.71011	15.7601	0.832147	2	0.78779	4.49875	0.934914	2	0.886472	19.3581	110.8	9.62	3	3	0.940123	1.05988	1.07989	0.824405
Q9UHG3					1.31966	7	Prenylcysteine oxidase 1	19.41	1	7	7	19	1.13582	7	0.954232	1.12262	11.8469	0.822647	8	0.950278	4.75891	0.88218	8	0.930459	15.3926	1.04844	8	1.07675	9.97774	1.41169	8	1.40392	21.3355	1.31937	8	1.24904	24.9686	1.52038	8	1.4416	30.0087	317.681	17.23	6	9	0.947409	0.896905	0.900302	0.877227
Q9P013				1	0.788887	3	Protein CWC15 homolog	10.92	1	3	3	6	0.917633	3	0.954232	0.906967	4.57457	0.923272	3	1.06651	3.06271	0.816299	3	0.860973	13.6386	0.733064	3	0.752865	13.1001	0.839912	3	0.835289	12.4282	0.82885	3	0.784669	11.852	0.815549	3	0.773292	12.9734	77.81	10.92	3	3	1.04698	1.09005	1.11662	0.858977
Q7Z6L1				1	0.812257	2	Tectonin beta-propeller repeat-containing protein 1	2.58	1	2	2	3	0.795024	2	0.954232	0.785782	19.0491	0.883506	2	1.02058	2.16193	0.597002	2	0.629674	8.24109	0.72529	2	0.744881	24.9591	0.734656	2	0.730613	19.7318	0.806869	2	0.76386	4.4811	0.700619	2	0.664317	12.3977	73.8	2.58	2	3	1.08424	1.09958	1.10656	0.915756
P63165					0.898055	4	Small ubiquitin-related modifier 1	34.65	1	4	4	7	0.631017	4	0.954232	0.623682	7.01588	0.674556	4	0.779211	5.93855	0.621111	4	0.655103	17.5062	0.599585	4	0.61578	11.9527	0.702115	4	0.698251	1.5761	0.535219	4	0.506689	9.07397	0.415947	4	0.394395	23.7486	50.28	20.79	2	2	1.17684	1.11046	0.917008	0.980973
Q8IWA0	1	0.707633	4	1	0.840877	19	WD repeat-containing protein 75	20.36	1	14	14	36	0.998967	19	0.954232	0.987355	13.0807	0.850639	19	0.982612	13.2863	0.887236	19	0.935792	19.1231	0.749725	19	0.769975	20.806	0.844678	19	0.840029	18.2348	0.825393	19	0.781396	20.4756	0.925348	19	0.877402	10.9009	728.202	18.07	11	18	1.04541	1.10988	1.02724	0.865524
Q9Y2R2				1	0.7698	2	Tyrosine-protein phosphatase non-receptor type 22	5.08	1	3	3	4	0.612256	2	0.954232	0.605139	135.371	0.502275	2	0.580201	133.076	0.456977	2	0.481986	80.4003	0.534044	2	0.548469	125.49	0.567425	2	0.564303	117.684	0.673307	2	0.637417	102.193	0.62697	2	0.594484	88.5879	78.08	3.72	2	2	1.19548	1.2061	0.693618	1.06451
P48595	1	2.33248	4		1.04464	12	Serpin B10	48.11	1	14	14	29	1.59185	12	0.954232	1.57335	33.0687	1.63945	12	1.8938	32.5518	0.956824	12	1.00919	20.1855	1.88462	12	1.93552	42.8152	1.51452	12	1.50619	33.0224	1.47959	12	1.40072	21.5001	1.77607	12	1.68404	37.5265	521.91	35.77	9	14	0.87525	0.845507	1.65755	1.06203
Q15843					0.863684	5	NEDD8	18.52	1	2	2	5	0.770594	5	0.954232	0.761637	11.8579	0.704709	5	0.814042	27.3107	0.723217	5	0.762797	2.95491	0.759828	5	0.780351	6.14558	0.697534	5	0.693695	16.9007	0.766664	5	0.725798	8.92904	0.548423	5	0.520007	27.542					1.1155	1.10197	0.908067	1.09193
Q8TCT9	1	0.61224	3		0.843582	6	Minor histocompatibility antigen H13	13	1	6	6	10	0.997371	6	0.954232	0.985778	6.06713	0.752292	6	0.869007	15.9772	0.599314	6	0.632112	17.1195	0.656992	6	0.674738	26.2696	0.641904	6	0.638371	19.1055	0.621532	6	0.588401	19.8063	0.806371	6	0.764589	14.5472	75.65	6.9	3	3	1.12922	1.36283	0.981301	0.932823
Q6NUK1					0.721312	3	Calcium-binding mitochondrial carrier protein SCaMC-1	7.34	1	2	2	4	1.65907	3	0.954232	1.63979	45.8979	0.800568	3	0.924773	29.1733	1.14615	3	1.20887	47.6039	1.2853	3	1.32002	71.6079	0.522987	3	0.520109	25.4152	0.660195	3	0.625004	30.498	2.46591	3	2.33814	28.5591	115.28	7.34	2	4	0.935481	1.3224	0.865108	1.06452
P41226	1	1.47549	8	1	1.1692	34	Ubiquitin-like modifier-activating enzyme 7	35.38	1	22	22	66	0.916265	34	0.954232	0.905614	13.978	0.780287	34	0.901346	15.5447	0.943477	34	0.995111	17.68	1.10274	34	1.13252	21.3786	0.999003	34	0.993505	17.0672	1.12597	34	1.06595	23.087	1.19984	34	1.13767	17.4151	1254.95	30.24	18	31	0.984289	0.86293	0.887185	1.07914
P21580		0.682435	3	1	0.814613	4	Tumor necrosis factor alpha-induced protein 3	5.32	1	4	4	9	0.914016	4	0.954232	0.903391	6.60109	0.942935	4	1.08923	1.53279	0.881448	4	0.929687	2.85651	0.783787	4	0.804957	2.9842	0.766592	4	0.762373	4.63258	0.860605	4	0.814731	10.7595	0.669998	4	0.635282	10.2202	129.7	4.18	3	4	1.05981	1.1145	1.15437	0.940194
O00750				1	1.40684	2	Phosphatidylinositol 4-phosphate 3-kinase C2 domain-containing subunit beta	2.14	1	3	3	5	0.843155	2	0.954232	0.833354	3.76901	0.787404	2	0.909567	10.7406	0.814721	2	0.859308	1.87745	1.48311	2	1.52317	12.4622	1.05359	2	1.0478	4.11634	1.22241	2	1.15725	0.762058	1.41598	2	1.34261	3.51895	87.04	1.65	2	2	0.964835	0.729282	0.877582	1.33295
Q9Y3C1	1	0.821931	2		0.898196	3	Nucleolar protein 16	36.52	1	6	6	16	0.87623	3	0.954232	0.866045	2.8603	0.665467	3	0.768712	14.1117	0.778211	3	0.8208	24.2352	0.581253	3	0.596953	10.1498	0.76423	3	0.760024	0.0603401	0.723899	3	0.685312	6.52375	0.679329	3	0.64413	27.4848	307.25	36.52	6	8	1.13517	1.28617	0.87262	0.886541
P11310		1.27888	15		1.31152	59	Medium-chain specific acyl-CoA dehydrogenase, mitochondrial	43.71	1	19	19	122	0.622627	59	0.954232	0.61539	26.5158	0.765261	59	0.883988	14.44	0.79347	59	0.836894	12.7833	1.50977	59	1.55055	17.5156	1.00165	59	0.996139	9.62607	1.08567	59	1.0278	8.26262	1.34936	59	1.27944	12.9638	1956.78	37.53	14	54	0.993193	0.602822	0.877971	1.51889
Q92575		0.860007	4	1	0.803432	3	UBX domain-containing protein 4	15.75	1	5	5	15	0.994261	3	0.954232	0.982704	4.07957	0.874716	3	1.01042	3.70043	0.69333	3	0.731273	2.66577	0.80015	3	0.821763	13.5507	0.751643	3	0.747507	18.3373	0.805929	3	0.76297	14.6447	0.675166	3	0.640183	36.5263	333.35	11.61	4	7	1.05144	1.14521	1.0624	0.948565
P50453		0.682901	12		0.86634	43	Serpin B9	63.83	1	21	22	113	0.289944	43	0.954232	0.286574	35.3644	0.688162	43	0.794928	19.2109	0.521632	43	0.55018	17.2162	0.472331	43	0.485089	17.0438	0.27215	43	0.270653	34.5941	0.427843	43	0.405037	22.5661	0.630044	43	0.597398	18.9067	1920.49	59.31	20	55	1.20988	0.640598	0.961767	1.04164
Q05655	1	1.27454	11		1.10674	37	Protein kinase C delta type	43.49	1	28	28	98	0.868327	37	0.954232	0.858234	13.9602	0.73456	37	0.848524	16.2494	0.906564	37	0.956177	21.0481	1.36576	37	1.40265	13.0388	0.965771	37	0.960456	10.971	1.01436	37	0.960289	19.1817	1.11181	37	1.05421	13.5286	1903.69	36.69	20	47	1.01019	0.884465	0.857169	1.44552
Q16186				1	0.773868	9	Proteasomal ubiquitin receptor ADRM1	18.43	1	8	8	18	0.828039	9	0.954232	0.818415	13.8012	0.821081	9	0.948468	10.0286	0.711288	9	0.750214	25.3049	0.699725	9	0.718625	16.7146	0.73848	9	0.734416	16.6709	0.714109	9	0.676044	12.991	0.721043	9	0.683683	19.476	355.47	18.18	7	11	1.10957	1.16959	1.05239	0.947613
Q2PPJ7				1	0.799629	3	Ral GTPase-activating protein subunit alpha-2	1.28	1	3	3	3	0.763383	3	0.954232	0.75451	39.0747	0.800042	3	0.924166	4.96971	0.822012	3	0.866998	46.5382	0.855343	3	0.878446	26.3511	0.707378	3	0.703485	33.4425	0.754028	3	0.713835	40.7088	0.705277	3	0.668734	44.8417	66.44	1.28	3	3	1.08209	0.999966	1.00003	1.05469
Q14573					1.3395	3	Inositol 1,4,5-trisphosphate receptor type 3	4.31	1	5	11	21	0.921531	3	0.954232	0.91082	7.60031	0.626069	3	0.723202	0.028001	1.23021	3	1.29754	7.63203	1.19568	3	1.22797	1.56261	1.23591	3	1.22911	0.235865	1.11002	3	1.05085	2.56141	1.26972	3	1.20393	0.338948	224.686	3.03	7	8	0.957297	0.773401	0.692318	1.0427
Q9NUV9					0.842692	2	GTPase IMAP family member 4	13.98	1	3	4	4	3.33688	2	0.954232	3.29809	93.0143	2.28927	2	2.64445	88.9618	1.29193	2	1.36264	38.4538	0.930939	2	0.956084	11.2529	2.37974	2	2.36664	65.8356	3.38732	2	3.20676	73.1805	1.02766	2	0.974416	12.9212					0.699576	1.05677	1.84999	0.38105
Q96NB2				1	0.75111	7	Sideroflexin-2	32.92	1	8	8	25	0.90523	7	0.954232	0.894708	5.90202	0.687118	7	0.793722	4.92623	0.706802	7	0.745483	14.0013	0.821525	7	0.843715	8.05998	0.809052	7	0.804599	23.4648	0.743951	7	0.704295	15.337	0.697409	7	0.661273	15.0334	409.11	30.43	7	12	1.05724	1.14774	0.839153	1.08233
Q14657				1	0.746119	2	L antigen family member 3	19.58	1	2	2	2	1.19565	2	0.954232	1.18175	23.2212	0.987964	2	1.14124	10.4369	0.725478	2	0.765181	25.2531	0.781765	2	0.802881	3.95404	0.848552	2	0.843883	29.1677	0.952656	2	0.901875	11.0612	0.814877	2	0.772654	34.4142	90.63	19.58	2	2	1.02648	1.27563	1.17146	0.866662
P55081	1	0.775227	4	1	0.862516	4	Microfibrillar-associated protein 1	10.25	1	5	5	7	0.814458	4	0.954232	0.804991	8.49167	0.793988	4	0.917172	13.9693	0.71709	4	0.756334	11.0021	0.725071	4	0.744656	9.74464	0.78047	4	0.776175	9.55659	0.748045	4	0.708171	17.4855	0.666799	4	0.63225	20.6208	91.95	6.61	3	3	1.11316	1.13345	1.02096	0.979036
Q14011	1	1.47097	3		1.25246	6	Cold-inducible RNA-binding protein	20.35	1	3	3	9	1.09303	6	0.954232	1.08033	10.1345	0.678855	6	0.784177	19.1928	0.800336	6	0.844136	9.27907	1.27748	6	1.31199	14.8824	1.17888	6	1.17239	2.95964	1.0526	6	0.996488	4.34983	1.2595	6	1.19424	2.67484	222.73	14.53	2	5	0.961837	0.922529	0.75425	1.16178
Q9BV57	1	0.688409	3		0.985848	4	1,2-dihydroxy-3-keto-5-methylthiopentene dioxygenase	29.61	1	4	4	7	1.36098	4	0.954232	1.34516	6.2863	1.51289	4	1.7476	8.97179	1.23736	4	1.30508	11.6235	0.904155	4	0.928577	12.6595	1.18376	4	1.17724	9.70719	1.14204	4	1.08116	9.46615	0.989091	4	0.937842	13.1466	101.08	10.06	2	3	0.970531	1.15615	1.6961	0.798097
Q9P2A4	1	1.62293	5		0.989233	15	ABI gene family member 3	31.15	1	9	9	27	1.11562	15	0.954232	1.10265	7.24125	0.989811	15	1.14338	15.945	0.901901	15	0.951259	7.04453	1.29185	15	1.32675	13.8929	1.19758	15	1.19099	18.3047	1.50693	15	1.42661	23.9288	1.28733	15	1.22062	17.0014	383.31	19.95	6	12	0.913928	0.835743	1.04496	1.00559
Q5T280				1	0.813741	6	Uncharacterized protein C9orf114	12.5	1	5	5	7	1.01072	6	0.954232	0.998973	34.466	0.807755	6	0.933075	10.6961	0.790123	6	0.833364	37.5765	0.782073	6	0.803197	26.7589	0.751332	6	0.747198	37.3806	0.749574	6	0.709618	36.8807	0.74274	6	0.704255	53.2611	91.56	7.45	3	3	1.07627	1.23847	1.00424	0.995761
Q8IY21					1.21981	8	Probable ATP-dependent RNA helicase DDX60	12.73	1	14	14	37	0.92578	8	0.954232	0.915019	10.1131	0.757065	8	0.874521	7.05835	0.743483	8	0.784172	9.64216	1.56663	8	1.60895	14.706	1.09716	8	1.09112	12.5566	1.41311	8	1.33779	14.3953	1.25495	8	1.18993	7.34979	712.8	12.09	13	19	0.958438	0.768935	0.838174	1.35208
O60496					0.601505	2	Docking protein 2	7.04	1	2	2	4	0.646207	2	0.954232	0.638695	7.45277	0.776742	2	0.89725	10.0856	0.54681	2	0.576735	40.7851	0.594781	2	0.610847	18.8509	0.606479	2	0.603141	20.7344	1.34535	2	1.27364	29.2622	0.216181	2	0.20498	6.80354	94.68	7.04	2	2	1.1568	0.962065	1.03793	0.81742
P54687		1.03959	6		1.16478	6	Branched-chain-amino-acid aminotransferase, cytosolic	18.13	1	6	6	20	1.9615	6	0.954232	1.9387	18.7881	0.84118	6	0.971686	12.961	1.81517	6	1.91451	13.2639	1.03693	6	1.06494	10.6779	1.6583	6	1.64918	15.2092	2.40319	6	2.27509	12.639	1.56733	6	1.48612	13.3398	350.26	15.28	4	9	0.824576	1.01975	0.801229	0.64501
P36551		1.31922	18		1.193	35	Coproporphyrinogen-III oxidase, mitochondrial	38.11	1	14	14	58	0.917257	35	0.954232	0.906595	13.5849	1.24883	35	1.44259	15.9795	1.02523	35	1.08134	9.6488	1.03348	35	1.06139	10.011	1.43455	35	1.42666	16.8286	1.85793	35	1.7589	16.9041	1.33541	35	1.26622	7.64199	823.75	33.7	12	22	0.930914	0.626811	1.34292	0.733834
P08579	1	0.704614	2	1	0.885784	3	U2 small nuclear ribonucleoprotein B''	28.89	1	4	6	17	0.987516	3	0.954232	0.976038	4.10444	0.883222	3	1.02025	2.21364	1.03984	3	1.09675	1.52026	0.746049	3	0.766201	29.7112	0.807809	3	0.803364	23.2406	0.935513	3	0.885647	9.92446	0.951389	3	0.902094	4.79162	298.47	25.78	5	9	1.03401	1.07472	1.05495	0.83304
Q86X29					0.883464	2	Lipolysis-stimulated lipoprotein receptor	2.31	1	2	2	2	0.957884	2	0.954232	0.94675	15.7545	0.951812	2	1.09948	2.90386	1.09652	2	1.15653	15.0522	0.881561	2	0.905373	18.2833	0.94112	2	0.935941	24.5779	0.723119	2	0.684574	23.0847	0.596815	2	0.565892	50.7025					1.01682	1.02266	1.11798	0.951067
Q68D91		1.21631	2	1	1.2903	8	Metallo-beta-lactamase domain-containing protein 2	24.37	1	6	6	14	1.30895	8	0.954232	1.29374	8.13407	1.10974	8	1.28192	10.7177	1.27608	8	1.34592	10.2678	1.0929	8	1.12242	9.56847	1.63986	8	1.63083	11.3795	1.59507	8	1.51004	17.6475	1.49677	8	1.41921	14.63	194.05	19.35	4	6	0.840304	0.801439	1.0772	0.698355
Q9H0H5				1	0.694921	5	Rac GTPase-activating protein 1	7.75	1	4	4	6	0.871416	5	0.954232	0.861287	5.61186	0.586166	5	0.677108	16.3697	0.642951	5	0.678138	22.1646	1.10669	5	1.13659	12.5291	0.81463	5	0.810147	6.4144	0.632091	5	0.598398	37.0767	0.756648	5	0.717442	19.2254	74.76	3.8	2	2	1.05534	1.08763	0.714581	1.3253
P15907		0.810266	2	1	0.716296	4	Beta-galactoside alpha-2,6-sialyltransferase 1	14.04	1	5	5	10	1.04978	4	0.954232	1.03757	6.06035	0.772074	4	0.891858	1.02716	0.596347	4	0.628983	8.91169	0.517783	4	0.531769	10.4098	0.734652	4	0.730609	6.62657	0.805632	4	0.762689	3.60867	1.19242	4	1.13064	9.72376	151.35	14.04	5	6	1.05716	1.15958	0.942838	0.5943
P42331		0.819792	2		0.968681	5	Rho GTPase-activating protein 25	7.6	1	4	4	14	1.34955	5	0.954232	1.33386	10.5103	1.76575	5	2.0397	32.2042	1.45714	5	1.53689	32.4502	0.507821	5	0.521537	23.9097	1.10856	5	1.10246	9.6188	0.754957	5	0.714714	10.2881	1.00681	5	0.954646	9.7981	246.78	6.51	3	6	0.976213	1.23868	1.99119	0.48432
Q9UII4				1	0.795577	6	E3 ISG15--protein ligase HERC5	10.35	1	8	8	17	1.1674	6	0.954232	1.15383	10.7517	0.90551	6	1.046	4.16974	1.1639	6	1.2276	15.6877	0.997326	6	1.02426	10.1423	0.854355	6	0.849653	10.975	0.882173	6	0.83515	4.64903	0.804315	6	0.762639	11.0748	316.75	10.35	8	9	0.994042	1.13321	1.03977	1.00596
Q6DN90		0.502345	2		0.787135	9	IQ motif and SEC7 domain-containing protein 1	14.43	1	10	10	17	1.16006	9	0.954232	1.14658	12.2586	0.825149	9	0.953168	11.959	1.05279	9	1.11041	14.0422	1.37772	9	1.41493	6.14863	0.961821	9	0.956528	7.42302	0.825175	9	0.78119	16.8288	0.721943	9	0.684536	15.811	310.23	7.89	5	7	1.01123	1.18522	0.963876	1.46262
Q7Z4H7				1	0.770218	2	HAUS augmin-like complex subunit 6	2.83	1	2	2	2	1.14807	2	0.954232	1.13473	17.8903	0.910952	1	1.05228		0.757068	2	0.7985	9.71131	0.761197	2	0.781757	18.0467	0.926676	2	0.921576	6.81743	1.16505	2	1.10295	39.4785	0.835995	1	0.792679		71.7057	2.83	2	2	0.974525	1.07765	1.02548	0.742433
Q93084		0.819796	2	1	0.759202	11	Sarcoplasmic/endoplasmic reticulum calcium ATPase 3	25.41	1	14	21	42	0.973975	11	0.954232	0.962653	6.61636	0.669576	10	0.773459	15.2529	0.699262	11	0.73753	19.9176	1.0028	11	1.02989	15.3792	0.734411	11	0.73037	12.7758	0.80535	11	0.762421	23.7467	0.796961	11	0.755667	14.1211	715.112	18.12	13	16	1.08924	1.20794	0.842483	1.26509
Q9UBI1	1	1.3371	2	1	1.20601	6	COMM domain-containing protein 3	28.21	1	5	5	12	1.02955	6	0.954232	1.01758	5.4697	0.813057	6	0.939199	3.13835	0.949126	6	1.00107	4.33816	1.26254	6	1.29664	12.7633	0.937491	6	0.932332	10.7392	1.18851	6	1.12516	10.8368	1.30825	6	1.24046	7.00817	241.451	21.03	4	6	0.971395	0.922625	0.912334	1.18537
Q01844	1	0.776919	3		0.981487	9	RNA-binding protein EWS	11.43	1	6	6	20	1.11461	9	0.954232	1.10165	29.0002	0.736856	9	0.851176	16.5998	1.01024	9	1.06553	23.5202	0.881122	9	0.904922	22.5728	0.867446	9	0.862673	16.8351	0.886815	9	0.839544	18.6123	0.779887	9	0.739478	27.0039	339.211	10.52	5	10	1.03827	1.2942	0.883754	1.06309
P11717		0.665696	7		0.896744	14	Cation-independent mannose-6-phosphate receptor	5.82	1	14	14	21	1.06692	14	0.954232	1.05452	6.28547	0.887603	14	1.02531	10.0526	0.782545	14	0.825371	12.8195	0.920674	14	0.945542	6.63412	0.66167	14	0.658029	8.97922	0.780556	14	0.738949	8.14481	1.00282	14	0.950855	11.3846	317.115	4.18	10	10	1.01556	1.0979	1.04126	0.984442
Q9BQE5		0.875231	2	1	0.610224	7	Apolipoprotein L2	31.45	1	8	8	19	0.676986	7	0.954232	0.669117	12.0671	0.887009	8	1.02463	7.9693	0.763371	7	0.805148	8.17395	0.805216	8	0.826965	17.0523	0.546898	7	0.543888	10.4538	0.459079	7	0.434608	18.2716	0.748394	8	0.709616	17.0182	350.023	23.74	5	8	1.08399	0.944067	1.11069	1.05593
Q5Y7A7		1.19593	2		1.18622	9	HLA class II histocompatibility antigen, DRB1-13 beta chain	58.27	1	2	11	52	0.336276	9	0.954232	0.332367	59.0089	0.219457	9	0.253505	113.597	2.41951	9	2.55192	17.7928	1.08524	9	1.11455	24.5532	0.180769	9	0.179774	262.715	2.04564	9	1.9366	27.4691	0.278025	9	0.263619	59.2119	651.5	34.21	6	18	1.3343	0.665699	0.338252	1.98429
P29350	1	1.34779	28		1.09131	72	Tyrosine-protein phosphatase non-receptor type 6	56.81	1	29	30	215	0.810965	72	0.954232	0.801539	18.8899	0.749009	72	0.865215	15.0961	0.727464	71	0.767276	22.4221	1.29609	73	1.3311	23.7855	0.919768	71	0.914706	21.188	1.0334	72	0.978316	26.1394	1.05524	72	1.00057	28.5441	4057.11	52.94	26	100	1.00551	0.81479	0.869982	1.3531
Q00535	1	1.25998	3	1	1.20791	8	Cyclin-dependent kinase 5	24.32	1	6	7	18	0.922796	8	0.954232	0.91207	10.2229	0.755629	8	0.872862	15.3611	0.887399	8	0.935964	10.7021	0.907341	8	0.931849	12.9714	1.03994	8	1.03422	10.9668	1.19909	8	1.13517	12.886	1.17162	8	1.11092	10.4381	278.4	18.15	5	9	0.991659	0.889248	0.865582	0.908532
Q6P3W7		0.727666	2		0.76786	3	SCY1-like protein 2	7.97	1	6	6	10	1.29919	3	0.954232	1.28409	4.45661	1.01299	3	1.17016	5.92962	0.810981	3	0.855364	19.0456	0.861568	3	0.884839	7.738	1.01912	3	1.01351	12.0492	0.896812	3	0.849008	9.48959	0.97426	3	0.923779	14.0721	217.03	7.97	6	6	0.996657	1.27121	1.16624	0.875965
Q9UK76		0.803045	3	1	0.787974	7	Hematological and neurological expressed 1 protein	40.91	1	5	5	16	1.00293	7	0.954232	0.99127	8.38471	0.89645	7	1.03553	9.94551	0.946983	7	0.998808	14.6363	1.00848	7	1.03572	17.7296	0.797742	7	0.793352	18.7329	0.878725	7	0.831885	14.1221	0.834553	7	0.791311	11.0406	226.39	25.32	4	8	1.0022	0.997803	1.03781	1.04027
O43670	1	0.801579	2	1	0.843212	7	Zinc finger protein 207	9.21	1	4	4	12	1.03351	7	0.954232	1.02149	15.1996	0.823614	7	0.951395	20.147	0.836288	7	0.882056	22.6142	0.742347	7	0.762398	10.2813	0.733671	7	0.729633	18.3896	0.743406	7	0.703779	10.7964	0.809034	7	0.767114	25.8837	167.733	6.9	3	5	1.08774	1.29312	1.03487	0.965129
P33316		0.80094	6	1	0.71704	23	Deoxyuridine 5'-triphosphate nucleotidohydrolase, mitochondrial	42.46	1	9	9	44	0.844276	23	0.954232	0.834462	24.441	0.548096	23	0.633132	30.4066	0.69525	23	0.733299	18.1658	0.759368	23	0.779879	17.8182	0.732282	23	0.728252	28.9429	0.620961	23	0.587861	24.8522	0.749527	23	0.71069	21.7129	967.91	39.29	8	21	1.08533	1.20104	0.687155	1.12248
Q6ZS81	1	1.36888	19		1.23751	49	WD repeat- and FYVE domain-containing protein 4	19.16	1	49	49	130	0.800536	49	0.954232	0.791231	15.6947	0.806693	49	0.931848	14.2229	0.840822	49	0.886838	16.498	1.22727	49	1.26041	15.8708	0.847213	49	0.842551	14.934	1.11055	49	1.05135	16.5036	1.16547	49	1.10508	16.0213	2263.75	16.27	39	61	0.987638	0.761888	0.920329	1.21367
P30042		1.38583	8		1.28195	14	ES1 protein homolog, mitochondrial	33.21	1	6	6	44	0.915857	14	0.954232	0.905211	13.4761	0.808365	14	0.933779	5.49028	0.975184	14	1.02855	21.1533	0.696045	14	0.714846	16.0636	1.3671	14	1.35957	21.0592	1.36258	14	1.28994	20.0693	0.96216	14	0.912306	22.0905	830.82	33.21	6	21	1.02967	0.96399	0.961488	0.760308
Q96S19		0.643411	2		1.01918	4	UPF0585 protein C16orf13	27.45	1	5	5	7	0.773439	4	0.954232	0.764449	3.94905	0.695763	4	0.803708	3.92764	0.762469	4	0.804196	7.03456	0.442392	4	0.454341	1.75522	0.847977	4	0.84331	4.36249	1.00571	4	0.952101	4.83028	0.812716	4	0.770605	9.71663	120.93	18.63	3	3	1.06365	0.987367	0.854863	0.545565
P25686	1	0.700918	2		0.978013	2	DnaJ homolog subfamily B member 2	11.42	1	2	3	8	1.02	2	0.954232	1.00815	9.30366	1.19706	2	1.38278	4.20184	0.830987	2	0.876464	18.9457	0.986291	2	1.01293	18.3654	0.801774	2	0.797361	25.3086	1.02482	2	0.97019	29.0663	1.0246	2	0.971507	27.2336	211.04	11.42	3	4	0.997976	1.00202	1.37998	1.00883
P19474	1	0.822504	3	1	0.791031	16	E3 ubiquitin-protein ligase TRIM21	25.26	1	12	12	36	0.907731	16	0.954232	0.89718	12.7101	0.740049	16	0.854865	10.8983	0.732617	16	0.772711	16.7838	1.04697	16	1.07525	11.6757	0.741101	16	0.737022	10.4118	0.802679	16	0.759893	8.23079	0.884443	16	0.838616	11.2046	699.18	19.58	9	17	1.05029	1.07566	0.897857	1.21769
P63172					1.26857	3	Dynein light chain Tctex-type 1	27.43	1	2	2	5	1.05518	3	0.954232	1.04291	1.13578	0.760085	3	0.878009	8.7502	1.07631	3	1.13521	17.3199	0.738719	3	0.758672	34.7294	1.05101	3	1.04522	12.2388	1.44558	3	1.36853	4.36064	1.35835	3	1.28797	4.14073	259.28	27.43	2	5	0.989065	0.987972	0.868408	0.733785
Q02218	1	1.20521	21		1.12941	31	2-oxoglutarate dehydrogenase, mitochondrial	34.31	1	18	28	104	0.998449	31	0.954232	0.986844	8.32235	0.778278	31	0.899025	15.6678	0.876996	31	0.924991	9.66356	1.0345	31	1.06244	15.4878	1.10438	31	1.0983	15.4021	1.2188	31	1.15383	14.8253	1.28574	31	1.21912	14.2883	1834.88	29.91	23	53	0.977112	0.892525	0.878448	0.960895
P32942	1	0.845098	8	1	0.725665	19	Intercellular adhesion molecule 3	17.55	1	10	10	31	0.914108	19	0.954232	0.903483	22.0038	0.886058	19	1.02353	24.1103	0.777676	19	0.820236	29.6717	0.910364	19	0.934953	45.2682	0.747036	19	0.742924	40.7552	0.771433	19	0.730312	41.7763	0.662327	19	0.628009	61.0228	336.9	13.35	7	13	1.02151	1.00402	1.04554	0.995979
Q9UIS9	1	1.33847	3	1	1.24235	7	Methyl-CpG-binding domain protein 1	16.69	1	7	7	14	0.961112	7	0.954232	0.94994	12.0011	0.77381	7	0.893864	11.5661	0.808876	7	0.853143	19.1535	0.829387	6	0.851789	12.0304	1.12359	7	1.11741	31.5761	1.24356	7	1.17728	24.5998	1.14531	7	1.08597	35.2377	239.72	15.04	6	7	0.976297	0.889202	0.872677	0.797327
O60711	1	1.54469	8	1	1.28364	14	Leupaxin	53.89	1	15	15	46	0.87882	14	0.954232	0.868605	10.585	0.818206	14	0.945147	13.4377	0.822472	14	0.867483	11.5551	1.26319	14	1.29731	14.7324	0.876852	14	0.872027	13.0219	1.28735	14	1.21873	9.66571	1.35378	14	1.28363	16.9907	854.25	48.19	13	21	0.941819	0.737422	0.890157	1.10138
Q8TET4					1.12379	3	Neutral alpha-glucosidase C	2.19	1	2	2	5	1.52181	3	0.954232	1.50412	20.3394	1.2176	3	1.40651	11.2083	1.17008	3	1.23412	19.3851	1.63511	3	1.67927	7.51603	1.074	3	1.06809	7.43802	1.92944	3	1.82659	4.68546	2.58647	3	2.45245	7.99963	89.29	2.19	2	3	0.801635	0.757527	1.12751	0.872495
Q6PD74				1	0.81105	3	Alpha- and gamma-adaptin-binding protein p34	13.97	1	4	4	8	0.825877	3	0.954232	0.816277	11.7675	0.82078	3	0.948121	0.525835	0.7344	3	0.774592	17.8877	0.881726	3	0.905542	4.49037	0.719858	3	0.715897	16.5165	0.796096	3	0.753661	23.4508	0.780417	3	0.739981	20.1211	160.93	8.57	2	3	1.0547	1.00002	0.999981	1.03047
Q9NZL4		0.775349	4		0.845371	10	Hsp70-binding protein 1	25.69	1	7	7	21	0.784059	10	0.954232	0.774946	7.73925	0.720786	10	0.832613	4.72946	0.785468	10	0.828454	4.75942	1.29465	10	1.32962	8.35071	0.683791	9	0.680028	16.1029	0.732214	9	0.693184	5.14079	0.79182	10	0.750792	5.30187	333.253	20.17	5	9	1.1112	1.07134	0.925201	1.64461
Q9BRX8					1.22755	5	Redox-regulatory protein FAM213A	24.45	1	5	5	15	1.00355	5	0.954232	0.991886	3.47241	0.710674	5	0.820932	7.7628	0.958963	5	1.01144	8.47576	1.28285	5	1.3175	5.99267	1.16714	5	1.16072	5.2118	1.27378	5	1.20588	12.869	1.60815	5	1.52483	11.9555	367.77	24.45	5	8	0.937114	0.785523	0.769307	1.04339
P60033				1	0.753099	3	CD81 antigen	25	1	3	3	5	0.815113	3	0.954232	0.805638	23.0533	0.506975	3	0.585631	15.8583	1.1664	3	1.23024	0.360217	0.925225	3	0.950216	16.2313	0.811634	3	0.807167	1.4408	0.744175	3	0.704508	1.56822	0.680439	3	0.645183	2.80672	126.39	15.25	2	2	1.05663	1.05562	0.618793	1.14263
O15320				1	0.77854	3	Cutaneous T-cell lymphoma-associated antigen 5	8.96	1	5	5	10	1.01457	3	0.954232	1.00278	19.8072	0.708363	3	0.818263	18.8518	0.804839	3	0.848885	17.1912	0.966225	3	0.992324	10.1231	0.773381	3	0.769125	5.63753	0.850358	3	0.80503	9.47756	0.766217	3	0.726515	15.4188	160.1	8.96	5	5	1.06827	1.18331	0.874125	1.17097
P08574	1	1.24638	8		0.99385	9	Cytochrome c1, heme protein, mitochondrial	24.31	1	6	6	19	0.976261	9	0.954232	0.964913	16.6688	0.886075	9	1.02355	10.3166	0.985941	9	1.0399	14.7253	1.11207	9	1.14211	13.7016	1.02531	9	1.01967	43.2361	1.1509	9	1.08955	18.4891	1.2557	9	1.19064	25.1637	376.97	18.77	3	8	0.971356	0.887111	0.994228	1.05002
Q9UEU0	1	0.842689	2	1	0.634281	3	Vesicle transport through interaction with t-SNAREs homolog 1B	17.67	1	4	4	8	0.727283	3	0.954232	0.71883	44.6851	0.816276	3	0.942918	19.266	0.581883	3	0.613727	33.8045	0.654123	3	0.671792	46.157	0.59219	3	0.588931	30.9415	0.56772	3	0.537458	6.90098	0.579317	3	0.5493	73.185	103.42	17.67	4	4	1.12676	1.16487	1.06244	0.937562
Q9Y5J1	1	0.746184	4	1	0.88047	13	U3 small nucleolar RNA-associated protein 18 homolog	23.38	1	9	9	23	1.07461	13	0.954232	1.06212	8.2948	0.931324	13	1.07582	7.8902	0.934498	13	0.98564	20.9905	0.798674	13	0.820247	16.6383	0.931174	13	0.92605	13.506	0.91712	13	0.868234	21.2764	0.982141	13	0.931252	12.6306	386.53	17.99	6	10	1.02092	1.12294	1.09832	0.867218
Q9UNF0	1	1.41623	6		1.21789	16	Protein kinase C and casein kinase substrate in neurons protein 2	36.83	1	16	16	44	1.13474	16	0.954232	1.12155	9.49875	0.816802	16	0.943526	13.1164	1.36146	16	1.43597	16.1136	1.1186	16	1.14881	10.1748	1.29826	16	1.29111	20.1111	1.3695	16	1.2965	26.1727	1.02206	16	0.969107	20.6313	553.397	29.01	12	20	0.966532	0.954926	0.911948	1.03347
Q9BWH2					0.717455	4	FUN14 domain-containing protein 2	17.46	1	3	3	5	1.29301	4	0.954232	1.27798	18.4754	0.946117	4	1.0929	7.97015	1.04452	4	1.10168	10.1801	0.657573	4	0.675334	13.956	1.39935	4	1.39165	33.3688	1.19261	4	1.12904	20.8824	0.781583	4	0.741086	13.1634					0.948241	1.09078	1.03634	0.576414
P0CG05					0.775258	24	Ig lambda-2 chain C regions	79.25	1	6	6	43	4.18128	24	0.954232	4.13268	37.9811	0.838058	23	0.968079	45.9238	0.908875	23	0.958614	30.448	0.753992	23	0.774358	28.5624	0.822016	22	0.817492	26.1803	0.538604	20	0.509894	61.802	1.99769	24	1.89418	98.2216	793.89	65.09	5	21	1.01622	4.26782	0.983781	0.799681
P30046					1.30129	23	D-dopachrome decarboxylase	42.37	1	6	6	52	1.05369	23	0.954232	1.04144	16.034	0.861423	23	0.99507	7.27097	1.24033	23	1.3082	12.206	1.19763	23	1.22998	12.3156	1.44932	23	1.44134	16.5072	1.4916	23	1.41209	16.112	1.07972	23	1.02378	17.405	801.7	34.75	4	32	0.956254	0.876879	0.95154	1.04375
Q9UI43				1	0.753883	2	Putative ribosomal RNA methyltransferase 2	6.5	1	2	2	2	0.823896	2	0.954232	0.814319	10.5727	0.911117	2	1.05247	21.3597	0.953929	2	1.00613	39.7072	0.700655	2	0.71958	8.83659	0.967516	2	0.962191	32.101	0.819978	2	0.776269	33.4682	0.669664	2	0.634966	36.286					1.04343	0.956574	1.09818	0.799198
Q9Y5S1	1	1.21712	3	1	1.16275	7	Transient receptor potential cation channel subfamily V member 2	14.4	1	8	8	15	0.991445	7	0.954232	0.979921	22.6361	0.919328	7	1.06196	22.1719	1.00169	7	1.05651	43.9982	0.961513	7	0.987484	17.8748	1.2033	7	1.19668	22.8863	1.1692	7	1.10688	26.4092	1.26005	7	1.19476	44.6191	279.42	13.48	7	8	0.959576	0.867109	1.01903	0.873802
Q03154		1.10391	3		1.09579	11	Aminoacylase-1	38.24	1	11	11	31	1.098	11	0.954232	1.08524	4.14702	1.02352	11	1.18231	12.7538	1.0607	11	1.11875	10.8202	1.02961	11	1.05742	7.38642	1.65671	11	1.6476	11.9521	1.53438	11	1.45259	17.4268	1.04016	11	0.986267	15.4652	654.98	36.27	10	17	0.916458	0.877225	1.08354	0.865353
P55011				1	0.801533	5	Solute carrier family 12 member 2	6.35	1	6	6	12	1.04757	5	0.954232	1.03539	3.27952	0.803831	5	0.928542	11.1711	0.860351	5	0.907435	7.75945	0.854422	5	0.877501	16.8707	0.718311	5	0.714358	21.7028	0.705262	5	0.667668	29.9378	0.871914	5	0.826737	11.1223	213.28	6.35	6	6	1.05248	1.20676	0.977269	1.02273
Q7Z7A3				1	0.820993	2	Cytoplasmic tRNA 2-thiolation protein 1	6.32	1	2	2	4	0.73685	2	0.954232	0.728285	2.80864	0.767634	2	0.88673	17.7338	0.759269	2	0.800821	17.6373	0.584086	2	0.599862	25.0925	0.695055	2	0.69123	35.9669	0.721793	2	0.683318	24.6513	0.641384	2	0.608151	10.2807	80.28	6.32	2	2	1.15869	1.18893	1.02744	0.88095
O95721		0.874941	2	1	0.58867	7	Synaptosomal-associated protein 29	18.22	1	4	4	14	0.679001	7	0.954232	0.671109	16.3897	0.847027	7	0.97844	3.69475	0.592487	7	0.624911	5.16049	0.720207	7	0.739661	31.8052	0.568184	7	0.565057	34.8849	0.572808	7	0.542275	26.2005	0.493044	7	0.467497	47.9289	340.816	18.22	4	8	1.09517	1.04196	1.07156	0.958042
Q9H6F5		0.881634	3	1	0.785476	4	Coiled-coil domain-containing protein 86	12.22	1	3	3	6	0.854601	4	0.954232	0.844667	3.5739	0.78493	4	0.906709	7.8973	0.930524	4	0.981448	12.122	0.788731	4	0.810035	17.7217	0.743704	4	0.739611	5.05779	0.779972	4	0.738396	8.45212	0.713407	4	0.676442	7.78573	101.7	9.17	2	3	1.08085	1.10347	0.980016	1.01998
Q5R3I4		0.801729	2		0.875205	6	Tetratricopeptide repeat protein 38	5.33	1	2	2	12	1.71855	6	0.954232	1.69858	5.72732	0.928119	6	1.07211	3.57304	1.20614	6	1.27215	5.23106	0.865104	6	0.888471	9.35015	1.14079	6	1.13451	4.90296	1.2776	6	1.2095	2.39566	0.75842	6	0.719123	4.92709	135.9	5.33	2	6	0.952204	1.46594	1.02087	0.766789
Q10471		0.77767	9		0.77101	16	Polypeptide N-acetylgalactosaminyltransferase 2	33.45	1	15	15	37	0.844403	16	0.954232	0.834588	14.8455	0.608199	16	0.702559	19.2161	0.672488	16	0.709291	23.5677	0.766044	16	0.786736	17.2803	0.626765	16	0.623316	18.2346	0.666934	16	0.631383	32.1628	0.990035	16	0.938737	5.81512	930.96	30.3	13	19	1.04608	1.07695	0.73493	0.953924
Q9UHW9				1	1.2277	6	Solute carrier family 12 member 6	6.26	1	7	7	16	1.13894	6	0.954232	1.1257	20.5832	0.770373	6	0.889894	5.84936	0.901555	6	0.950894	13.5263	0.911658	6	0.936282	6.69524	1.37232	6	1.36476	6.86472	1.24563	6	1.17924	6.96498	1.30077	6	1.23337	3.3363	176.84	3.3	4	7	0.960501	0.938192	0.854743	0.825335
Q9H9B1				1	0.782208	3	Histone-lysine N-methyltransferase EHMT1	4.01	1	4	4	6	1.05519	3	0.954232	1.04292	6.34243	0.861981	3	0.995714	13.6092	0.939476	3	0.990891	5.6347	0.755791	3	0.776206	10.56	0.794504	3	0.790131	6.37716	0.961394	3	0.910147	13.6783	0.79564	3	0.754415	12.6677	106.48	3.47	3	3	1.02521	1.12203	1.02082	0.835081
Q5SW79				1	0.772199	4	Centrosomal protein of 170 kDa	8.14	1	10	10	19	0.789493	4	0.954232	0.780316	3.3005	0.980024	4	1.13207	19.7478	0.722915	4	0.762477	18.1625	0.720513	4	0.739974	12.116	0.820744	4	0.816227	15.2826	0.799605	4	0.756982	11.5294	0.766794	4	0.727063	20.1522	331.74	7.64	9	9	1.06206	1.03817	1.20233	0.87627
Q9H7B2	1	0.737283	3	1	0.848906	3	Ribosome production factor 2 homolog	21.57	1	5	5	10	1.06705	3	0.954232	1.05465	5.12829	0.901881	3	1.0418	4.67127	0.932489	3	0.983521	4.15193	0.719795	3	0.739237	15.8204	0.850042	3	0.845364	9.81586	0.934297	3	0.884495	14.3537	0.8701	3	0.825016	16.4049	219.121	15.03	3	4	1.03496	1.15843	1.07823	0.811978
Q9UIF9				1	0.830161	3	Bromodomain adjacent to zinc finger domain protein 2A	6.09	1	7	7	12	1.06442	3	0.954232	1.05205	18.4606	0.956106	3	1.10444	33.588	0.960046	3	1.01259	30.8074	0.757592	3	0.778055	10.0129	0.889675	3	0.884779	41.6641	0.931137	3	0.881503	30.1462	0.735212	3	0.697117	36.1187	235.73	5.04	5	5	1.03153	1.15156	1.13926	0.851651
O00425	1	1.79552	14		1.25226	27	Insulin-like growth factor 2 mRNA-binding protein 3	35.58	1	15	17	71	1.15466	27	0.954232	1.14124	18.9341	0.515381	27	0.595341	31.0931	1.60065	27	1.68825	39.4015	1.73744	27	1.78436	49.3884	1.21715	27	1.21045	38.3854	1.22909	27	1.16357	31.9448	1.24224	27	1.17788	39.3047	1004.9	28.32	13	27	0.9556	0.931528	0.568908	1.45648
Q9BXS6				1	0.793268	2	Nucleolar and spindle-associated protein 1	7.03	1	3	3	4	0.757736	2	0.954232	0.748928	1.31239	0.624008	2	0.720821	9.51637	0.708095	2	0.746847	12.3474	0.807582	2	0.829395	5.6281	0.763118	2	0.758918	11.4143	0.764136	2	0.723405	5.2424	0.750663	2	0.711768	2.10599	87.68	4.54	2	2	1.07551	1.06839	0.775254	1.12324
O95104		0.955283	2		0.834255	2	Splicing factor, arginine/serine-rich 15	5.49	1	3	4	11	0.798475	2	0.954232	0.789194	30.2141	0.621826	2	0.7183	44.3424	0.724472	2	0.76412	28.4259	0.720622	2	0.740087	44.1435	0.689093	2	0.685301	25.0938	0.732284	2	0.69325	59.3479	0.51591	2	0.489179	85.5806	260.98	5.49	4	6	1.11256	1.20411	0.799155	1.12918
P37268				1	0.778728	9	Squalene synthase	36.93	1	12	12	44	1.39243	9	0.954232	1.37625	25.0022	1.08317	9	1.25121	22.4229	1.20317	9	1.26902	18.9824	1.26258	9	1.29668	22.8892	0.986611	9	0.981181	21.0876	1.0717	9	1.01457	22.9379	1.1866	9	1.12511	29.5347	884.046	33.81	11	22	0.936444	1.08468	1.17169	1.06356
P40937		0.943959	3	1	0.767125	10	Replication factor C subunit 5	47.65	1	14	14	37	0.846326	10	0.954232	0.836488	8.24239	0.641012	10	0.740463	16.8677	0.703653	10	0.742161	11.2549	0.74093	10	0.760943	13.6989	0.697283	10	0.693446	8.94587	0.743504	10	0.703872	5.55563	0.776208	10	0.735989	11.8259	622.94	36.47	11	18	1.09939	1.22502	0.814054	1.11438
Q9H1E5		1.25033	2		1.19019	2	Thioredoxin-related transmembrane protein 4	7.74	1	2	2	4	0.943145	2	0.954232	0.932182	0.441116	0.606175	2	0.70022	29.3888	0.754954	2	0.796271	9.61436	1.48106	2	1.52107	10.7209	0.840609	2	0.835983	3.02568	0.945244	2	0.894859	0.0385766	1.46121	2	1.38549	1.45639	92.62	7.74	2	2	1.01786	0.982137	0.712728	1.57589
P67809	1	0.835592	6	1	0.861636	7	Nuclease-sensitive element-binding protein 1	35.49	1	4	7	19	0.945934	7	0.954232	0.934939	7.74845	0.810583	7	0.936341	13.7027	0.735749	7	0.776014	12.2136	0.75781	7	0.778279	17.3843	0.760132	7	0.755948	15.6315	0.82173	7	0.777928	32.8133	0.765455	7	0.725793	9.35304	269.66	21.91	4	8	1.08451	1.18368	1.01547	0.984532
Q9BQG0	1	0.750278	23	1	0.832809	74	Myb-binding protein 1A	38.86	1	48	48	144	0.981448	74	0.954232	0.97004	15.6477	0.822903	72	0.950573	19.6452	0.933121	74	0.984188	24.7103	0.699336	74	0.718225	17.7672	0.938988	72	0.933821	20.0988	0.88845	72	0.841092	17.1874	0.873618	73	0.828352	21.9424	2496.53	31.02	36	70	1.03003	1.06047	0.979123	0.785183
P09884					0.758606	2	DNA polymerase alpha catalytic subunit	2.87	1	3	3	5	1.12927	2	0.954232	1.11614	20.728	0.799762	2	0.923842	9.97532	0.82773	2	0.873029	10.5499	1.11794	2	1.14814	17.8954	0.741709	2	0.737627	2.89585	0.766806	2	0.725932	5.80299	1.07629	2	1.02052	13.8588	123.3	2.87	3	3	0.994947	1.09922	0.919174	1.13073
Q4VC31	1	0.848296	3	1	0.731331	2	Coiled-coil domain-containing protein 58	18.06	1	2	2	6	0.762965	2	0.954232	0.754097	13.7422	0.740153	2	0.854985	29.178	0.816906	2	0.861612	30.9285	0.768958	2	0.789728	26.2682	0.663458	2	0.659807	16.0577	0.733622	2	0.694517	16.384	0.627942	2	0.595405	1.89587	189.46	18.06	2	3	1.10174	1.07631	0.941972	1.05803
P25490	1	0.794414	2	1	0.679674	4	Transcriptional repressor protein YY1	8.7	1	4	4	6	0.77068	4	0.954232	0.761722	19.2227	0.722221	4	0.834271	17.79	0.670017	4	0.706685	16.3883	0.774844	4	0.795774	12.6737	0.700413	4	0.696559	19.6416	0.628975	4	0.595448	28.0141	0.554732	4	0.525989	37.0555					1.10457	1.08042	0.921514	1.07849
P23528	1	1.33129	15	1	1.1953	70	Cofilin-1	74.7	1	12	13	122	0.991573	70	0.954232	0.980048	14.5757	0.798858	70	0.922798	19.6134	0.969303	70	1.02235	16.3511	1.24806	70	1.28177	16.0439	1.11694	70	1.11079	13.4281	1.2372	70	1.17125	14.8336	1.03801	70	0.984226	17.92	1813.38	65.66	10	47	0.974427	0.90486	0.899199	1.18343
Q9NVH6				1	1.32449	2	Trimethyllysine dioxygenase, mitochondrial	6.18	1	2	2	4	0.789842	2	0.954232	0.780661	2.83501	0.726863	2	0.839633	16.6888	1.16328	2	1.22695	12.6171	1.21734	2	1.25022	21.1916	1.04043	2	1.0347	2.59828	1.28579	2	1.21725	6.38596	1.02155	2	0.968622	7.48506	104.82	6.18	2	2	0.991544	0.760858	0.832534	1.21851
P46734				1	0.83988	10	Dual specificity mitogen-activated protein kinase kinase 3	41.5	1	12	12	37	0.938579	10	0.954232	0.927669	21.2252	0.805397	10	0.930351	19.3993	0.714263	10	0.753352	32.1185	0.722995	10	0.742524	16.3189	0.730182	10	0.726163	15.0036	0.739162	10	0.699761	17.2089	0.765276	10	0.725623	14.1415	827.8	25.07	7	17	1.10007	1.22201	1.02345	0.976552
Q9Y314				1	0.835568	4	Nitric oxide synthase-interacting protein	6.98	1	2	2	4	1.05321	4	0.954232	1.04096	0.878255	0.762729	4	0.881064	1.46395	0.817594	4	0.862338	13.4532	0.764558	4	0.785209	9.01678	0.689134	4	0.685342	11.1428	0.76635	4	0.7255	27.8294	0.780707	4	0.740255	1.5844	91.39	6.98	2	4	1.09677	1.37036	0.966324	1.03368
A4D1E9				1	0.794824	2	GTP-binding protein 10	5.43	1	2	2	2	0.865378	2	0.954232	0.855319	6.57491	0.761859	2	0.880059	4.04178	0.838658	2	0.884555	4.1357	0.722024	2	0.741526	1.9739	0.699204	2	0.695357	9.62144	0.720884	2	0.682457	13.5922	1.0344	2	0.980801	4.16765	78.64	5.43	2	2	1.07192	1.05664	0.943357	0.854294
Q16775				1	0.805398	7	Hydroxyacylglutathione hydrolase, mitochondrial	20.13	1	5	5	9	0.793209	7	0.954232	0.783989	4.70741	0.896159	7	1.03519	9.54025	0.614813	7	0.64846	26.2496	0.915786	7	0.940522	33.7731	0.752556	7	0.748414	8.82411	0.850787	7	0.805437	21.5705	0.826572	7	0.783743	18.4556					1.05371	0.946293	1.09079	1.07804
P49458	1	0.825781	2	1	0.762852	7	Signal recognition particle 9 kDa protein	50	1	5	5	18	0.750995	7	0.954232	0.742266	23.44	0.68633	7	0.792811	21.5211	0.638598	7	0.673546	28.3294	0.686125	7	0.704658	26.6693	0.626395	7	0.622948	35.7052	0.717808	7	0.679546	40.7611	0.695936	7	0.659876	26.7052	298.989	50	5	10	1.15344	1.18342	0.914461	1.08554
Q9UDX5	1	0.694537	3	1	0.913512	6	Mitochondrial fission process protein 1	21.08	1	3	3	12	1.19121	6	0.954232	1.17737	12.2548	0.937115	6	1.08251	12.4455	1.25976	6	1.32871	11.2681	1.03142	6	1.05928	13.4521	0.935754	6	0.930604	10.6198	1.02048	6	0.966082	12.6405	1.04034	6	0.986431	11.9407	163.59	21.08	3	6	0.98581	1.12725	1.06714	1.01419
Q9GZT4				1	1.37929	6	Serine racemase	20.88	1	6	6	10	1.34634	6	0.954232	1.33069	8.38037	1.38079	6	1.59501	14.0983	1.4112	6	1.48843	13.6659	1.73296	6	1.77977	22.9201	1.86753	6	1.85726	29.1023	1.89005	6	1.7893	25.9104	1.80079	6	1.70748	29.024	75.01	10.29	3	3	0.819492	0.625417	1.3071	0.83648
P19878		1.28032	10		1.15585	18	Neutrophil cytosol factor 2	40.68	1	16	16	43	0.818596	18	0.954232	0.809081	16.0089	1.31272	18	1.51639	26.2223	1.02412	18	1.08016	20.4278	0.986375	18	1.01302	19.6797	1.11394	18	1.10781	24.9646	1.98678	18	1.88087	49.0334	1.40879	18	1.3358	36.7882	720.055	33.84	13	22	0.93294	0.617794	1.4147	0.773515
Q9NR30	1	0.79513	21		0.856517	46	Nucleolar RNA helicase 2	35.25	1	22	24	90	0.907852	46	0.954232	0.8973	10.2255	0.767178	46	0.886203	10.956	0.818702	46	0.863507	15.2447	0.700534	46	0.719456	14.4276	0.776832	46	0.772557	12.3797	0.73256	46	0.693512	12.5722	0.891237	46	0.845058	10.0846	1749.71	33.21	22	45	1.08537	1.12508	0.96186	0.902091
P13807	1	1.29474	7		1.01716	7	Glycogen [starch] synthase, muscle	11.13	1	6	6	14	0.90524	7	0.954232	0.894718	12.9133	0.894326	7	1.03308	9.0035	0.863401	7	0.910653	6.12354	0.947731	7	0.97333	10.4314	0.98289	7	0.977481	17.2694	1.25674	7	1.18975	28.0328	1.20374	7	1.14137	16.9277	231.4	10.31	5	6	0.983731	0.865841	1.01627	0.941917
Q9Y4C8	1	0.61456	2	1	0.833637	9	Probable RNA-binding protein 19	8.65	1	8	8	18	1.07635	9	0.954232	1.06384	15.9204	0.943313	9	1.08966	4.18226	0.927165	9	0.977905	11.7936	0.807633	9	0.829447	29.3484	0.927234	9	0.922131	17.882	0.898201	9	0.850323	11.1732	0.964938	9	0.91494	12.9739	276.747	6.56	6	8	1.02067	1.12983	1.11219	0.880893
Q9BXK5		1.05993	2		1.27005	3	Bcl-2-like protein 13	17.32	1	5	5	10	1.06977	3	0.954232	1.05734	8.32349	0.800029	3	0.92415	34.0242	1.10001	3	1.16021	6.24931	0.842687	3	0.865448	21.4283	1.36411	3	1.3566	30.3809	1.48965	3	1.41024	21.8392	1.10873	3	1.05128	56.44	157.96	10.31	3	4	0.986953	0.989788	0.912093	0.831639
Q8N183	1	0.887891	5	1	0.812397	6	Mimitin, mitochondrial	44.38	1	6	6	11	0.922747	6	0.954232	0.912021	21.1128	0.860774	6	0.99432	15.6439	0.875666	6	0.923589	24.8176	0.70191	6	0.72087	27.4905	0.771857	6	0.767609	27.194	0.813673	6	0.770301	37.0662	0.765403	6	0.725744	30.6014	150.83	38.46	5	5	1.08585	1.17732	1.07968	0.887166
O43852		0.919384	7	1	0.770197	7	Calumenin	19.68	1	6	6	13	1.04396	7	0.954232	1.03182	17.4066	0.925929	7	1.06958	23.0234	0.830185	7	0.875618	27.3201	0.714802	7	0.73411	26.1792	0.886991	7	0.88211	21.3319	1.04819	7	0.992319	30.3992	0.809785	7	0.767826	17.6228	182.57	15.56	4	6	1.00193	1.0378	1.07165	0.738363
Q8IU85	1	1.4506	4		1.07177	10	Calcium/calmodulin-dependent protein kinase type 1D	25.97	1	10	10	22	0.97047	10	0.954232	0.959189	12.7882	0.861883	10	0.9956	7.50127	1.24866	10	1.31699	13.797	1.26351	10	1.29763	18.3923	1.21624	10	1.20955	22.9928	1.1443	10	1.08331	20.9963	1.24858	10	1.18388	30.3828	332.235	23.9	9	11	0.958881	0.811356	0.954662	1.09764
Q9Y6J0				1	0.841937	2	Calcineurin-binding protein cabin-1	0.5	1	2	2	2	0.930542	2	0.954232	0.919726	4.747	0.79991	2	0.924013	4.16005	0.684718	2	0.722191	24.4923	0.725724	2	0.745326	25.4768	0.708792	2	0.704891	8.89864	0.747043	2	0.707223	20.0663	0.783133	2	0.742555	9.78129	35.36	0.5	2	2	1.10073	1.21602	1.01709	0.982909
Q9UHD8	1	1.29863	18		1.17117	49	Septin-9	45.05	1	24	24	123	0.97655	49	0.954232	0.965199	17.3566	0.781363	49	0.902589	9.84947	0.946518	49	0.998318	17.7503	1.18988	49	1.22202	17.3567	1.10507	49	1.09899	17.815	1.33479	49	1.26364	16.5501	1.2474	49	1.18277	21.4058	2092.33	41.47	20	59	0.95971	0.811928	0.866223	1.02797
O14641					0.88321	2	Segment polarity protein dishevelled homolog DVL-2	7.74	1	4	4	7	0.826862	2	0.954232	0.81725	4.97872	0.803436	2	0.928086	1.12199	0.708973	2	0.747773	8.64816	0.711742	2	0.730967	3.33034	0.727612	2	0.723607	5.74875	0.764555	2	0.723801	2.56791	0.65573	2	0.621754	1.30104	123.67	6.39	3	3	1.10542	1.16702	1.02592	0.974078
Q14289	1	1.38819	26		1.13264	57	Protein-tyrosine kinase 2-beta	48.07	1	43	44	148	1.05518	57	0.954232	1.04291	10.4414	0.885615	57	1.02301	12.5507	0.927044	57	0.977778	15.8108	1.10406	57	1.13388	15.4105	1.17307	57	1.16661	13.9208	1.2956	57	1.22654	18.754	1.28614	57	1.2195	18.2885	2434.07	35.58	32	68	0.957581	0.868226	0.97962	0.943957
Q08379				1	0.813406	7	Golgin subfamily A member 2	14.37	1	12	12	25	1.0158	7	0.954232	1.00399	20.9587	0.846763	7	0.978135	5.59356	0.885152	7	0.933593	5.09599	0.850137	7	0.8731	11.1613	0.79141	7	0.787055	24.7968	0.835585	7	0.791045	28.4445	0.743304	7	0.70479	27.9356	483.84	12.77	10	12	1.04091	1.12905	1.01815	0.98185
Q9BYG3	1	0.845345	9	1	0.818101	9	MKI67 FHA domain-interacting nucleolar phosphoprotein	39.59	1	8	8	30	1.00332	9	0.954232	0.991653	8.20625	0.876295	9	1.01225	19.737	0.955693	9	1.00799	15.42	0.72532	9	0.744912	16.9487	0.919219	9	0.91416	16.3635	0.909628	9	0.861141	25.9229	0.864369	9	0.819582	19.6499	621.469	35.84	7	13	1.02294	1.06453	1.03547	0.796169
O75695				1	1.24628	4	Protein XRP2	13.71	1	5	5	7	1.24194	4	0.954232	1.2275	12.1228	0.748017	4	0.864069	12.6666	0.864205	4	0.9115	4.28949	1.12379	4	1.15415	5.45079	1.51545	4	1.50711	2.51914	1.38094	4	1.30733	8.91511	1.33748	4	1.26818	10.8496	79.06	7.14	3	3	0.92904	0.913898	0.802755	0.885306
Q9BU23				1	1.28897	3	Lipase maturation factor 2	6.36	1	3	3	5	1.1124	3	0.954232	1.09947	17.3627	0.864595	3	0.998734	7.02697	1.16379	3	1.22748	0.3396	1.27691	3	1.3114	1.19996	0.846967	3	0.842306	13.8257	1.43267	3	1.3563	5.55057	1.51581	3	1.43727	18.5222	100.96	4.81	2	2	0.93689	0.854535	0.935704	1.06311
Q8N4C8				1	0.817248	3	Misshapen-like kinase 1	7.06	1	3	8	21	1.12971	3	0.954232	1.11658	19.5605	1.04617	3	1.20848	0.988797	1.10142	3	1.16169	11.916	1.02077	3	1.04834	27.4214	0.965218	3	0.959906	16.0446	0.842286	3	0.797388	7.69927	0.862176	3	0.817502	25.3151	308.73	5.78	6	10	0.988338	1.07751	1.19439	1.01166
Q9UH62	1	0.55962	2	1	0.858866	7	Armadillo repeat-containing X-linked protein 3	22.96	1	7	7	20	0.927861	7	0.954232	0.917075	14.7233	0.807766	7	0.933088	17.4561	0.756621	7	0.798028	32.1865	0.73501	7	0.754863	26.5213	0.808737	7	0.804286	13.9677	0.998678	7	0.945444	31.7495	0.864332	7	0.819547	23.7025	385.594	20.84	6	10	1.03927	1.03027	0.969727	0.835232
P40616	1	0.812049	4		0.856597	5	ADP-ribosylation factor-like protein 1	39.78	1	6	6	37	0.949687	5	0.954232	0.938648	1.93533	0.898085	5	1.03742	12.6935	0.723446	5	0.763037	17.14	0.845321	5	0.868153	1.28082	0.740394	5	0.736319	24.3376	0.808214	5	0.765133	12.3822	0.92479	5	0.876873	6.09216	658.102	27.62	5	18	1.0389	1.07425	1.07778	0.961096
P01024	1	1.78628	2		0.95671	2	Complement C3	2.35	1	3	3	9	1.19495	2	0.954232	1.18106	8.77063	0.738921	2	0.853561	26.0853	0.77346	2	0.815789	14.0849	0.723734	2	0.743282	8.68697	0.844927	2	0.840278	13.4163	0.837769	2	0.793113	3.13159	1.11431	2	1.05657	21.0461	162.88	2.35	3	5	1.04895	1.33675	0.895346	0.841265
P28289		1.13548	3		0.993208	5	Tropomodulin-1	32.87	1	8	9	20	1.25664	5	0.954232	1.24203	39.9576	1.25732	5	1.45239	23.3321	1.2747	5	1.34446	35.604	2.04036	5	2.09547	12.9222	1.40216	5	1.39445	25.3115	1.37075	5	1.29768	27.5876	1.87008	5	1.77319	48.076	374.93	30.36	8	10	0.817632	0.713439	1.18752	1.20367
Q96CM8	1	1.50263	4		1.10426	3	Acyl-CoA synthetase family member 2, mitochondrial	6.99	1	4	4	7	1.05191	3	0.954232	1.03968	1.28151	0.844465	3	0.975481	14.6032	0.840036	3	0.886008	0.259018	1.21212	3	1.24486	4.48936	1.21586	3	1.20917	6.55203	1.09275	3	1.0345	0.342532	1.46169	3	1.38596	4.1652	98.9398	5.69	3	3	0.948017	0.876566	0.924773	1.05198
Q13423		0.839088	20	1	0.788803	60	NAD(P) transhydrogenase, mitochondrial	30.76	1	32	32	123	0.837763	60	0.954232	0.828025	13.4002	0.690881	60	0.798069	11.239	0.606565	60	0.63976	16.4354	0.756697	60	0.777136	18.1136	0.673455	60	0.669749	19.86	0.778686	60	0.737179	18.0072	0.783692	60	0.743085	14.7847	1900.58	26.15	25	59	1.10328	1.1599	0.88049	1.08861
Q15269	1	0.814273	6		0.97047	21	Periodic tryptophan protein 2 homolog	18.61	1	13	13	42	1.04502	21	0.954232	1.03287	7.60522	0.827259	21	0.955605	13.2823	0.909932	21	0.95973	7.70261	0.81718	21	0.839253	11.4878	0.907637	21	0.902642	13.0047	0.927154	21	0.877733	5.71047	0.994151	21	0.94264	8.64153	929.468	15.78	10	20	1.02859	1.11935	0.982927	0.909523
O43660	1	0.867456	4	1	0.708885	4	Pleiotropic regulator 1	13.23	1	5	6	15	0.752919	4	0.954232	0.744167	15.2266	0.852438	4	0.98469	13.3523	0.643053	4	0.678245	7.2566	0.713713	4	0.732991	12.2334	0.680166	4	0.676423	8.63321	0.689696	4	0.652932	16.1888	0.65405	4	0.620161	12.0196	280.072	8.75	3	8	1.08805	1.09628	1.07139	0.928611
Q99436		0.939657	3	1	0.769498	11	Proteasome subunit beta type-7	42.96	1	8	8	42	0.897178	11	0.954232	0.88675	11.7094	0.918477	11	1.06098	12.5866	0.92054	11	0.970919	31.5748	0.761189	11	0.781749	36.1971	1.01096	11	1.0054	17.5698	0.784479	11	0.742663	24.1358	0.75461	11	0.71551	20.3399	820.61	35.02	6	20	1.03094	0.969059	1.0938	0.830873
P11049	1	0.854275	2	1	0.771502	8	Leukocyte antigen CD37	22.42	1	5	5	14	0.979286	8	0.954232	0.967903	6.78503	0.74013	8	0.854958	6.8047	0.968713	8	1.02173	5.53792	0.990371	8	1.01712	13.3318	0.842955	8	0.838316	16.059	0.821662	8	0.777864	9.15246	0.718697	8	0.681458	22.1178	205.6	19.57	4	7	1.05049	1.11558	0.898128	1.15203
P49961	1	1.45862	7		1.24361	19	Ectonucleoside triphosphate diphosphohydrolase 1	22.35	1	12	12	38	1.36364	19	0.954232	1.34779	20.6956	0.970176	19	1.1207	11.1084	0.993784	19	1.04817	13.4883	1.24991	19	1.28367	11.0876	1.18396	19	1.17744	13.3869	1.59139	19	1.50657	20.0746	1.5737	19	1.49216	20.8299	674.357	22.16	11	21	0.924275	0.946794	1.03583	0.96417
Q9Y4L1		0.643473	32		0.850898	73	Hypoxia up-regulated protein 1	39.14	1	35	35	175	1.13146	73	0.954232	1.1183	16.0648	0.736708	73	0.851006	13.4403	0.656034	73	0.691936	19.3348	0.794422	72	0.81588	16.6031	0.670617	73	0.666926	19.6798	0.750662	73	0.710648	18.8094	0.865234	72	0.820403	15.5487	2998.88	35.34	30	82	1.06711	1.42796	0.908114	1.04179
Q9NYH9	1	0.729095	3		1.04542	9	U3 small nucleolar RNA-associated protein 6 homolog	13.74	1	8	8	18	0.955325	9	0.954232	0.94422	5.0139	0.738615	9	0.853208	10.3368	0.948841	9	1.00077	14.3239	0.758798	9	0.779293	8.02271	0.89246	9	0.887548	8.36763	0.887489	9	0.840182	8.92331	0.981485	9	0.93063	18.655	332.11	8.04	4	7	1.0244	1.06399	0.87403	0.878145
O60262		1.31643	2		1.05782	3	Guanine nucleotide-binding protein G(I)/G(S)/G(O) subunit gamma-7	42.65	1	3	3	5	0.592329	3	0.954232	0.585444	10.2606	0.501526	3	0.579336	5.82495	0.532052	3	0.56117	16.4705	0.781377	3	0.802483	18.9056	0.781468	3	0.777167	19.9372	0.673145	3	0.637264	1.84777	0.909255	3	0.862142	22.7954	70.5065	33.82	2	2	1.05227	0.77998	0.60962	1.06914
Q9Y3P9	1	1.96783	3		1.01236	3	Rab GTPase-activating protein 1	4.49	1	4	5	8	0.801141	3	0.954232	0.791829	3.59289	0.962178	3	1.11146	23.2695	1.25819	3	1.32705	11.4471	1.26873	3	1.303	6.86237	1.41792	3	1.41012	0.222779	1.32261	3	1.25211	8.21517	1.22422	3	1.16079	6.77785	83.41	2.9	3	3	0.916542	0.601554	1.0187	0.989891
Q8WV99				1	0.811998	2	AN1-type zinc finger protein 2B	10.12	1	2	2	2	0.882628	2	0.954232	0.872368	6.26502	0.847921	2	0.979473	0.850168	0.796167	2	0.839739	19.6705	0.796792	2	0.818314	21.626	0.779694	2	0.775403	18.8093	0.826771	2	0.782701	35.9587	0.793605	2	0.752485	52.3496					1.0583	1.09213	1.03657	0.963427
Q9HBL8					1.11669	9	NmrA-like family domain-containing protein 1	20.4	1	6	6	17	1.07397	9	0.954232	1.06149	7.7923	0.6209	9	0.717231	3.87702	0.958941	9	1.01142	9.12193	1.04534	9	1.07357	6.99302	1.45871	9	1.45069	9.00124	1.38417	9	1.31039	4.45235	1.2311	9	1.16731	5.47027	290.95	17.39	5	9	0.962835	0.912174	0.690575	0.922556
P09651	1	0.750328	2	1	0.825366	67	Heterogeneous nuclear ribonucleoprotein A1	51.08	1	14	17	267	0.977305	67	0.954232	0.965945	11.4868	0.780718	67	0.901843	14.0146	0.816367	67	0.861044	17.5157	0.860884	67	0.884137	14.3029	0.835798	67	0.831199	14.2836	0.835367	67	0.790839	18.2125	0.81873	67	0.776308	19.2539	4978.54	46.77	15	133	1.05712	1.14349	0.953358	1.04664
Q8TF46					1.25663	3	DIS3-like exonuclease 1	3.89	1	3	3	8	0.806985	3	0.954232	0.797605	10.7196	0.749724	3	0.866041	16.1244	1.12589	3	1.1875	9.96558	0.775531	3	0.796478	15.2433	1.10056	3	1.0945	10.3387	1.09842	3	1.03987	5.15376	0.95539	3	0.905887	4.68242	215.764	3.89	3	4	1.02532	0.85818	0.887965	0.856967
P07384	1	1.24449	23		1.14938	41	Calpain-1 catalytic subunit	52.24	1	34	34	97	0.833103	41	0.954232	0.823419	11.4782	0.69949	41	0.808013	17.5217	0.797203	41	0.840832	13.8954	1.1506	41	1.18168	14.5977	0.983169	41	0.977759	16.6234	1.11238	41	1.05309	13.5658	1.03404	41	0.980464	14.313	1361.43	39.5	23	43	1.00634	0.836812	0.813134	1.2009
Q9BZX2				1	0.818102	2	Uridine-cytidine kinase 2	11.49	1	3	3	3	1.11971	2	0.954232	1.1067	3.60423	0.917755	2	1.06014	2.55734	1.02171	2	1.07762	3.95911	0.672473	2	0.690637	10.2445	0.784327	2	0.780011	4.86245	0.882139	2	0.835117	2.26639	0.92616	2	0.878171	3.01764					1.03647	1.22146	1.0988	0.762255
P06737				1	0.840529	3	Glycogen phosphorylase, liver form	10.98	1	3	8	18	1.06236	3	0.954232	1.05001	3.77341	0.814543	3	0.940916	22.6276	0.787706	3	0.830814	1.6631	0.756569	3	0.777004	8.39986	0.735658	3	0.73161	31.6733	0.75117	3	0.71113	0.168269	0.805993	3	0.764231	3.75472	264.067	8.38	5	7	1.08372	1.32476	1.01969	0.980315
Q5T1M5	1	1.36681	7		1.10528	12	FK506-binding protein 15	9.11	1	9	9	26	0.833739	12	0.954232	0.824047	17.1407	0.747701	12	0.863704	19.1869	0.812436	12	0.856898	24.7989	1.20504	12	1.23759	16.0098	0.977095	12	0.971718	19.4915	1.02643	12	0.971717	23.1274	1.06739	12	1.01209	11.2163	465.025	8.29	8	13	1.00722	0.841905	0.869943	1.26441
Q7L591	1	1.27928	4		1.09404	18	Docking protein 3	31.25	1	11	11	39	0.883135	18	0.954232	0.87287	15.3997	0.790295	18	0.912906	13.0594	0.711496	18	0.750433	13.4514	0.929135	18	0.954232	17.865	1.09191	18	1.0859	28.1265	1.15758	18	1.09588	24.1859	1.00821	18	0.955971	23.9222	793.569	29.44	10	19	1.01229	0.903491	0.924129	0.987707
P50552	1	1.40292	9	1	1.20968	24	Vasodilator-stimulated phosphoprotein	40.53	1	13	13	60	0.913583	24	0.954232	0.902964	10.6606	0.791677	24	0.914503	13.7459	1.04182	24	1.09883	14.2657	1.17516	24	1.2069	18.8491	0.937682	24	0.932521	13.612	1.19468	24	1.131	12.0452	1.24676	24	1.18216	16.3821	1114	31.05	11	28	0.97018	0.822186	0.887233	1.09893
P16885		1.20107	41		1.06262	82	1-phosphatidylinositol 4,5-bisphosphate phosphodiesterase gamma-2	47.83	1	58	58	208	0.91449	82	0.954232	0.90386	10.6868	0.853086	82	0.985439	11.2313	0.82297	82	0.868008	13.3817	0.977189	82	1.00358	15.3676	1.10319	81	1.09712	15.8709	1.38054	82	1.30695	18.1009	1.21212	82	1.14931	13.4954	2988.11	40.4	45	97	0.977368	0.841055	0.963137	0.933849
P52594	1	0.668072	9	1	0.842755	9	Arf-GAP domain and FG repeat-containing protein 1	14.41	1	7	7	23	0.75651	9	0.954232	0.747716	42.7056	0.84555	9	0.976734	22.1407	0.67747	9	0.714546	49.2083	0.850027	9	0.872987	45.8399	0.788277	9	0.783939	42.6747	0.816509	9	0.772985	46.2967	0.829107	9	0.786147	45.7418	431.355	12.28	6	12	1.06492	0.959852	1.04015	1.04791
P12814					1.35903	5	Alpha-actinin-1	25.56	1	6	22	114	0.733155	5	0.954232	0.724633	26.1733	0.78208	5	0.903417	15.7934	2.75582	5	2.90664	13.0898	0.965263	5	0.991335	10.3548	0.502437	5	0.499672	62.4471	1.34579	5	1.27405	8.20079	1.75473	5	1.66381	10.7115	1582.02	16.26	14	53	1.00218	0.729373	0.905387	0.99782
P61158	1	1.21318	16		1.06236	55	Actin-related protein 3	50.72	1	19	19	129	0.963708	55	0.954232	0.952506	11.6667	0.870513	55	1.00557	17.2499	0.926221	55	0.97691	12.0126	1.14816	55	1.17917	18.817	1.14383	55	1.13754	15.7393	1.3415	55	1.26999	18.2113	1.24498	55	1.18047	17.5936	2126.24	48.09	17	68	0.96458	0.793168	0.969953	0.981914
O43719		0.781602	3	1	0.806224	9	HIV Tat-specific factor 1	17.88	1	11	11	22	0.897889	9	0.954232	0.887452	15.349	0.772037	9	0.891815	8.35145	0.647807	9	0.683259	33.3017	0.778311	9	0.799333	10.7935	0.702706	9	0.698838	25.5764	0.726391	9	0.687671	35.9	0.857177	9	0.812763	40.0229	307.246	14.17	8	11	1.09309	1.1411	0.974831	1.02517
Q8NBX0		1.16497	5		1.22733	13	Saccharopine dehydrogenase-like oxidoreductase	25.87	1	8	8	26	1.14862	13	0.954232	1.13526	21.3196	0.895816	13	1.0348	12.3491	1.1121	13	1.17296	12.6381	1.16057	13	1.19191	13.3532	1.25343	13	1.24653	16.2435	1.41142	13	1.33619	15.7204	1.51275	13	1.43437	21.0828	405.235	19.11	6	13	0.940022	0.875289	0.972732	0.918965
Q9NUD5					1.12663	4	Zinc finger CCHC domain-containing protein 3	10.89	1	4	4	8	1.23061	4	0.954232	1.21631	4.61425	0.680906	4	0.786545	5.01878	1.4083	4	1.48537	5.48051	1.34673	4	1.38311	4.82089	1.52148	4	1.51311	8.72691	1.3802	4	1.30663	4.8172	1.37254	4	1.30143	4.00484	103.87	10.89	4	5	0.918882	0.85707	0.722743	0.974604
P07237		0.665349	34		0.941489	101	Protein disulfide-isomerase	62.4	1	31	31	199	1.12547	101	0.954232	1.11239	12.5097	0.738466	101	0.853036	14.7783	0.601566	101	0.634488	20.4143	0.694042	101	0.712789	18.5799	0.672711	101	0.669009	15.6471	0.823683	101	0.779777	18.5327	0.902402	101	0.855644	18.2582	3170.01	54.72	25	102	1.06358	1.38483	0.90727	0.887359
P07738					0.892146	4	Bisphosphoglycerate mutase	23.17	1	5	5	12	1.12441	4	0.954232	1.11134	24.3204	0.809393	4	0.934967	15.2197	0.807295	4	0.851476	13.6971	0.8112	4	0.833111	15.1069	0.636999	4	0.633494	3.69803	0.737867	4	0.698536	9.66897	0.871635	4	0.826472	13.0543	196.65	23.17	5	6	1.06533	1.33923	0.996045	1.00395
P52333					0.89596	10	Tyrosine-protein kinase JAK3	7.47	1	7	7	16	1.10524	10	0.954232	1.0924	17.0056	0.854541	10	0.98712	21.3266	0.990724	10	1.04494	14.6253	0.968059	10	0.994207	15.6679	0.948594	10	0.943373	9.57287	0.762442	10	0.721801	19.291	0.534808	10	0.507098	11.4771	295.41	7.47	7	11	1.00648	1.10984	0.993518	1.01008
Q9H4A6	1	0.658865	3		0.988477	11	Golgi phosphoprotein 3	43.96	1	9	9	32	0.883805	11	0.954232	0.873532	25.1569	0.682368	11	0.788235	22.0371	0.744516	11	0.785261	19.7809	0.75091	11	0.771193	17.0058	0.798284	11	0.793891	17.5996	0.919393	11	0.870386	7.05581	0.978568	11	0.927864	13.4975	532.21	36.91	7	16	1.02901	1.03087	0.811105	0.882601
P29728		0.757129	20		0.857281	47	2'-5'-oligoadenylate synthase 2	31.99	1	22	22	76	0.935232	47	0.954232	0.924361	9.33302	0.656576	47	0.758441	13.896	0.797663	47	0.841317	13.2342	1.3265	47	1.36233	13.604	0.653999	47	0.650399	18.6612	0.75347	47	0.713307	17.5387	0.924028	47	0.87615	14.7235	1166.76	28.93	18	34	1.03413	1.06182	0.784329	1.50183
Q9H8H3					1.13033	4	Methyltransferase-like protein 7A	17.21	1	3	3	8	1.07401	4	0.954232	1.06152	9.44078	0.728848	4	0.841926	5.90078	0.659006	4	0.695072	28.9895	1.63233	4	1.67642	22.0487	1.2489	4	1.24202	27.3473	0.920748	4	0.871668	2.13704	1.32139	4	1.25292	23.5579	189.2	17.21	3	4	0.94879	0.874445	0.798811	1.41887
P09914		0.714417	3		0.83517	14	Interferon-induced protein with tetratricopeptide repeats 1	25.1	1	9	10	30	0.631141	14	0.954232	0.623805	11.7924	0.439256	14	0.507404	18.6372	0.724139	14	0.763769	7.12634	1.41268	14	1.45084	21.1037	0.461767	14	0.459226	14.941	0.89943	14	0.851486	13.3941	0.409373	14	0.388162	30.392	449.33	21.97	8	15	1.08362	0.916383	0.549832	1.8527
P08240	1	0.836192	8	1	0.81383	17	Signal recognition particle receptor subunit alpha	33.54	1	22	22	80	1.07248	17	0.954232	1.06001	20.7268	0.914891	17	1.05683	11.6279	0.85835	17	0.905325	42.0324	0.793479	17	0.814911	24.7607	0.954024	17	0.948774	25.7957	0.940087	17	0.889976	15.9252	0.854587	17	0.810307	16.9965	1355.46	27.59	17	40	1.01332	1.10237	1.07091	0.847471
Q01831		0.923234	4		0.68776	5	DNA repair protein complementing XP-C cells	6.38	1	5	5	8	0.870576	5	0.954232	0.860457	30.9497	0.677942	5	0.783122	15.8748	0.738324	5	0.77873	14.0826	0.929249	5	0.954348	22.0088	0.785563	5	0.78124	35.5762	0.701579	5	0.664182	24.4848	0.573034	5	0.543342	49.8666	122.42	4.89	3	3	1.06595	1.11611	0.834769	1.171
O43592	1	0.730103	5	1	0.867725	23	Exportin-T	29.42	1	22	22	63	1.0015	23	0.954232	0.989859	12.5249	0.856109	23	0.988931	15.0982	0.889219	23	0.937883	12.4483	0.810791	23	0.832691	9.74145	0.914465	23	0.909432	10.8547	0.942641	23	0.892395	15.0769	0.859186	23	0.814668	10.4097	1137.9	26.82	19	29	1.02719	1.07121	1.01582	0.901129
Q9NQZ2	1	0.767468	2	1	0.812493	5	Something about silencing protein 10	8.77	1	4	4	8	0.890123	5	0.954232	0.879777	17.0833	0.849576	5	0.981384	5.1357	0.825505	5	0.870683	12.8342	0.675039	5	0.693273	1.59537	0.845853	5	0.841198	12.3291	0.872519	5	0.82601	23.0299	0.815834	5	0.773562	43.3481	109.36	6.89	3	3	1.05016	1.0737	1.03061	0.79892
Q96EK6		0.943	2	1	0.718897	2	Glucosamine 6-phosphate N-acetyltransferase	26.63	1	4	4	9	1.03692	2	0.954232	1.02487	26.259	1.01027	2	1.16701	17.3572	0.80923	2	0.853517	40.4256	0.729421	2	0.749123	23.6684	0.981167	2	0.975768	26.1981	0.805793	2	0.762841	30.0265	0.81528	2	0.773037	39.4155	212.78	22.83	3	4	1.00617	1.04384	1.17421	0.762989
Q6P996		0.791675	5		0.836291	17	Pyridoxal-dependent decarboxylase domain-containing protein 1	21.07	1	12	12	46	0.934503	17	0.954232	0.923641	12.8754	0.84212	17	0.972771	12.4409	0.874675	17	0.922543	5.76814	0.722888	17	0.742414	18.8024	0.737938	17	0.733877	10.9283	0.957284	17	0.906256	6.75601	0.942662	17	0.893818	9.01886	938.091	19.67	11	23	1.03233	1.04213	1.00422	0.815755
Q96EY8	1	0.654205	4	1	0.84627	6	Cob(I)yrinic acid a,c-diamide adenosyltransferase, mitochondrial	20	1	5	5	15	0.878376	6	0.954232	0.868166	4.49681	0.783243	6	0.90476	15.3948	0.989043	6	1.04317	5.10161	0.805938	6	0.827707	7.51896	0.776085	6	0.771814	7.43471	0.739208	6	0.699805	17.2891	1.15777	6	1.09778	15.8253	242.48	16	4	7	1.0615	1.03959	0.960406	0.932652
Q9BZE4	1	0.749365	8	1	0.869271	25	Nucleolar GTP-binding protein 1	40.85	1	23	23	61	1.02696	25	0.954232	1.01502	9.83016	0.872242	25	1.00757	10.4789	0.933685	25	0.984783	14.0073	0.804663	25	0.826398	13.7431	0.814264	25	0.809783	14.606	0.887756	25	0.840435	14.7051	0.911544	25	0.864313	15.4719	919.544	33.28	17	26	1.04485	1.13774	1.05276	0.926309
Q7Z4G4					1.1991	4	tRNA (guanine(10)-N2)-methyltransferase homolog	7.78	1	3	3	6	0.78281	4	0.954232	0.773711	11.3258	0.684096	4	0.790231	12.6978	1.02308	4	1.07907	17.6245	0.909018	4	0.933571	28.37	1.14264	4	1.13635	5.33498	1.15792	4	1.09619	9.06198	1.00149	4	0.949595	24.2314	64.68	5.83	2	2	1.01517	0.805757	0.80222	0.972239
Q9NW13	1	0.502847	2		0.908641	10	RNA-binding protein 28	19.5	1	12	13	30	1.0107	10	0.954232	0.99895	6.98207	0.839384	10	0.969612	7.31486	0.976805	10	1.03026	11.8987	0.777967	10	0.79898	22.0766	0.908781	10	0.90378	9.58218	0.962873	10	0.911548	10.3326	0.836335	10	0.793	24.5893	496.341	17.26	11	16	1.03601	1.1003	1.00453	0.880042
Q96DB5		1.22427	4		1.13631	10	Regulator of microtubule dynamics protein 1	34.39	1	10	10	18	0.735064	10	0.954232	0.72652	18.3292	0.614935	10	0.71034	9.88112	0.748823	10	0.789803	16.9379	0.995014	10	1.02189	25.7199	0.943225	10	0.938034	17.7944	0.878983	10	0.832129	16.9612	0.929381	10	0.881226	26.5814	285.4	24.52	7	9	1.03351	0.825463	0.734144	1.16106
O75170	1	1.54012	2		1.04165	8	Serine/threonine-protein phosphatase 6 regulatory subunit 2	10.97	1	8	8	16	0.999146	8	0.954232	0.987532	9.23315	0.827391	8	0.955757	6.87259	1.01381	8	1.06929	6.50363	1.08925	8	1.11867	5.06136	1.12631	8	1.12011	10.1618	1.26456	8	1.19715	8.27081	1.09633	8	1.03953	6.90842	311.87	9.42	6	7	0.981332	0.898062	0.937915	1.01732
O43252	1	0.73001	2	1	0.848991	9	Bifunctional 3'-phosphoadenosine 5'-phosphosulfate synthase 1	26.12	1	11	11	32	0.949805	9	0.954232	0.938764	15.0712	0.837411	9	0.967332	11.6928	0.708595	9	0.747375	17.1091	0.744077	9	0.764175	21.7464	0.712161	9	0.708242	7.70181	0.797816	9	0.755289	14.497	0.859954	9	0.815396	19.4182	690.786	21.31	8	16	1.07464	1.15022	1.03953	0.921297
Q7Z3E5					1.23216	2	LisH domain-containing protein ARMC9	5.02	1	4	4	10	1.0884	2	0.954232	1.07575	12.4875	1.21167	2	1.39966	11.2726	1.11448	2	1.17547	8.4009	1.40276	2	1.44065	14.2454	1.68204	2	1.67278	37.7325	1.62035	2	1.53398	38.7532	2.16551	2	2.05331	52.0125	155.45	5.02	4	5	0.851703	0.616024	1.19209	0.824981
O15144	1	1.21615	15		1.04727	57	Actin-related protein 2/3 complex subunit 2	67.67	1	24	24	133	0.965454	57	0.954232	0.954232	18.0167	0.844022	57	0.974969	16.3996	0.94841	57	1.00031	17.2589	1.11038	57	1.14037	23.391	1.1146	57	1.10847	14.4613	1.30511	57	1.23554	17.6949	1.17427	56	1.11343	18.1103	2390.3	59.67	18	64	0.968577	0.831947	0.944332	0.994231
P14927	1	1.15843	9		1.13798	16	Cytochrome b-c1 complex subunit 7	69.37	1	11	11	24	0.967011	16	0.954232	0.955771	8.28015	0.757938	16	0.875529	17.8069	0.882937	16	0.931257	16.3609	0.966759	16	0.992871	22.7899	1.17737	16	1.17089	11.1214	1.16172	16	1.0998	18.4523	1.36729	16	1.29644	14.4243	246.084	55.86	7	10	0.976788	0.889216	0.855206	0.923732
P17050	1	1.66979	2		0.956299	3	Alpha-N-acetylgalactosaminidase	9.49	1	3	3	8	1.26899	3	0.954232	1.25424	18.0709	1.1276	3	1.30255	10.1633	1.00644	3	1.06152	6.48597	1.73668	3	1.78359	3.93652	1.21484	3	1.20816	15.567	1.5384	3	1.4564	7.85404	1.25556	3	1.1905	9.87269	197.334	9.49	3	4	0.918379	0.901028	1.19623	1.30482
Q9HC35		1.31433	13		1.37808	29	Echinoderm microtubule-associated protein-like 4	23.96	1	21	21	49	1.05378	29	0.954232	1.04153	10.0382	1.20322	29	1.3899	11.8989	0.978226	29	1.03176	10.5597	1.3128	29	1.34826	18.9788	1.77928	29	1.76949	22.7043	1.82173	29	1.72463	29.6911	1.16746	29	1.10697	18.5991	735.363	16.82	14	22	0.839831	0.638904	1.16728	0.82706
Q96D96		1.25082	8		1.00763	8	Voltage-gated hydrogen channel 1	18.68	1	6	6	12	0.883246	8	0.954232	0.87298	11.4926	0.816789	8	0.943511	34.2373	0.581936	8	0.613783	6.17718	1.13884	8	1.1696	16.7074	0.741433	8	0.737353	9.72427	0.925014	8	0.875707	11.5436	1.39347	8	1.32127	28.8642	206.16	18.68	6	9	1.02907	0.924464	0.970935	1.23858
O00400					0.851886	2	Acetyl-coenzyme A transporter 1	4.92	1	2	2	2	1.00436	2	0.954232	0.992682	13.7214	0.715284	2	0.826257	12.9637	0.784441	2	0.827371	26.0141	0.764788	2	0.785446	5.80324	0.660085	2	0.656452	38.7513	0.779104	2	0.737574	2.32049	0.795793	2	0.754559	2.3118	65.71	4.92	2	2	1.10336	1.35917	0.911661	1.07542
P04264		0.699359	12		0.890903	26	Keratin, type II cytoskeletal 1	36.8	1	19	22	61	1.13403	26	0.954232	1.12085	6.15423	0.436731	26	0.504488	44.3224	0.616413	26	0.650147	26.9254	0.685032	26	0.703536	19.8924	0.550069	26	0.547042	41.6179	0.709187	26	0.671384	27.1553	0.749805	26	0.710954	21.0091	994.81	31.06	17	27	1.11564	1.76808	0.562826	1.10979
Q15428					0.902401	5	Splicing factor 3A subunit 2	16.59	1	6	6	16	0.789679	5	0.954232	0.7805	4.73554	0.741329	5	0.856343	12.8173	0.776468	5	0.818961	19.9897	0.686316	5	0.704854	7.8464	0.728006	5	0.723999	16.9083	0.701702	5	0.664299	9.66336	0.62507	5	0.592682	13.5007	169.05	11.42	4	6	1.14392	1.18688	0.97959	1.02041
Q13740					0.894008	2	CD166 antigen	6.86	1	3	3	9	0.76686	2	0.954232	0.757947	5.06067	0.652424	2	0.753645	9.57126	0.796003	2	0.839566	0.0565002	0.812582	2	0.834531	5.59724	0.499824	2	0.497074	15.8329	0.682363	2	0.64599	6.23154	0.864282	2	0.8195	4.42325	193.8	6.86	3	6	1.06297	1.02149	0.801104	1.07263
P27797		0.81676	29	1	0.844028	74	Calreticulin	45.32	1	16	16	134	1.16544	74	0.954232	1.15189	13.2623	0.819066	74	0.946141	11.6801	0.720189	73	0.759602	9.52619	0.813679	74	0.835657	11.0481	0.710606	74	0.706696	9.97114	0.804969	74	0.762061	13.1468	0.869564	74	0.824508	12.3011	1935.42	34.05	11	59	1.0615	1.37247	1.00432	0.995675
Q9HCE5				1	0.794156	5	Methyltransferase-like protein 14	16.89	1	7	7	10	0.738728	5	0.954232	0.730141	7.27868	0.752104	5	0.86879	18.7745	0.699992	5	0.7383	2.55526	0.745072	5	0.765197	1.51236	0.76616	5	0.761944	16.338	0.710652	5	0.672771	16.7308	0.674017	5	0.639093	22.6101	156.3	13.16	5	5	1.10779	1.05929	0.96244	1.03756
P22061		0.843618	5	1	0.819542	9	Protein-L-isoaspartate(D-aspartate) O-methyltransferase	37	1	8	8	26	0.69064	9	0.954232	0.682612	10.8132	0.680131	9	0.785651	14.3047	0.719078	9	0.758431	12.2492	0.817016	9	0.839084	10.1639	0.691399	9	0.687594	13.0206	0.72968	9	0.690785	9.40537	0.738502	9	0.700237	8.7642	412.66	32.6	6	12	1.15582	1.06196	0.908072	1.19383
Q9Y2Q9				1	0.815422	4	28S ribosomal protein S28, mitochondrial	27.27	1	5	5	9	0.94171	4	0.954232	0.930764	22.2195	0.887177	4	1.02482	5.46571	0.637468	4	0.672355	26.9049	0.843358	4	0.866138	57.9258	0.783732	4	0.779418	37.6604	0.909424	4	0.860948	17.6973	0.807804	4	0.765948	51.9612	101.93	19.25	3	3	1.0372	1.0745	1.06294	0.9628
Q9ULE6					1.25918	3	Paladin	4.09	1	2	2	5	1.22118	3	0.954232	1.20698	24.4107	0.861821	3	0.995529	17.4623	2.02472	3	2.13553	33.7993	1.51216	3	1.553	13.5083	1.30773	3	1.30053	2.11988	1.40007	3	1.32544	28.5175	0.917632	3	0.870086	36.519	119.85	4.09	2	3	0.938687	0.903667	0.93449	1.26734
Q8N9T8		1.34327	3	1	0.736782	5	Protein KRI1 homolog	12.13	1	7	7	12	0.832601	5	0.954232	0.822923	10.9509	0.661573	5	0.764213	3.9764	0.703195	5	0.741679	36.7866	0.837684	5	0.86031	36.387	0.718617	5	0.714662	39.5594	0.67001	5	0.634295	37.9029	0.735189	5	0.697096	33.1176	238.71	10.3	5	6	1.10486	1.14573	0.844352	1.17022
Q9BYK8					0.850573	2	Peroxisomal proliferator-activated receptor A-interacting complex 285 kDa protein	0.91	1	2	2	3	0.772548	2	0.954232	0.763568	7.59059	0.965592	2	1.1154	9.97284	0.681401	2	0.718691	0.458597	0.748588	2	0.768808	3.14849	0.678087	2	0.674355	3.41727	0.737684	2	0.698362	1.94785	0.896694	2	0.850232	1.61455	84.964	0.91	2	3	1.05953	0.999383	1.1818	0.908378
Q9ULV4	1	1.3571	14		1.17856	41	Coronin-1C	40.72	1	18	19	83	0.835286	41	0.954232	0.825577	17.0549	0.749002	41	0.865207	20.0183	0.94491	41	0.996622	19.9324	1.06758	41	1.09642	21.0987	1.08252	41	1.07657	20.4188	1.07485	41	1.01755	29.698	0.971412	41	0.921079	23.7597	1368.27	22.78	12	39	0.995669	0.814849	0.86146	1.08217
P46976	1	1.29434	2		0.967958	2	Glycogenin-1	7.14	1	3	3	9	0.777927	2	0.954232	0.768885	11.4908	0.570008	2	0.658443	0.302413	0.656361	2	0.692281	1.92049	0.886488	2	0.910433	2.39136	0.783222	2	0.778912	6.97707	0.933129	2	0.88339	1.23056	1.36985	2	1.29888	0.584594	154.68	7.14	3	5	1.03195	0.884645	0.679478	1.0475
Q8TB22					0.876965	3	Spermatogenesis-associated protein 20	2.93	1	2	2	3	1.18655	3	0.954232	1.17276	61.5068	1.25943	3	1.45483	66.4768	0.931913	3	0.982913	15.9025	1.33041	3	1.36634	52.4042	1.03471	3	1.02901	20.9929	1.0702	3	1.01316	48.6417	1.11094	3	1.05338	33.1452	103.4	2.93	2	3	0.973887	1.02611	1.41684	1.26309
Q9BV86		0.907564	2	1	0.838606	11	Alpha N-terminal protein methyltransferase 1A	27.8	1	5	5	17	0.994368	11	0.954232	0.98281	16.7115	0.855755	11	0.988522	16.8051	0.976774	11	1.03023	23.4967	0.787265	11	0.80853	17.3401	1.06976	11	1.06388	19.6069	0.944984	11	0.894613	25.3833	0.825392	11	0.782624	21.7961	339.2	23.77	4	9	1.00724	1.00432	0.995679	0.82028
Q71RC2					0.891441	2	La-related protein 4	4.28	1	3	3	5	1.06274	2	0.954232	1.05039	7.07306	0.890583	2	1.02875	12.1506	0.852804	2	0.899475	7.79844	0.837548	2	0.860171	15.8442	0.761628	2	0.757436	6.06014	0.658848	2	0.623729	0.183767	0.927441	2	0.879386	7.84381	86.76	4.28	3	3	1.04262	1.16544	1.0726	0.954389
P06865					1.2257	14	Beta-hexosaminidase subunit alpha	11.91	1	6	6	26	1.27007	14	0.954232	1.2553	13.0312	0.930065	14	1.07436	9.74964	1.19064	14	1.2558	7.92891	0.978372	14	1.0048	10.5907	1.62275	14	1.61382	16.3636	1.60299	14	1.51754	15.9065	1.31485	14	1.24672	18.5238	454.56	11.91	6	14	0.93083	0.934022	1.00005	0.805913
Q04837	1	0.770345	9	1	0.846564	4	Single-stranded DNA-binding protein, mitochondrial	42.57	1	6	6	27	0.911436	4	0.954232	0.900842	6.56489	0.916931	4	1.05919	3.5378	0.969753	4	1.02282	3.12028	0.793705	4	0.815144	13.6989	0.986442	4	0.981013	13.7858	0.88794	4	0.840609	11.6527	0.881261	4	0.835599	8.26197	618.1	36.49	5	14	1.02176	0.978235	1.08224	0.859348
P43405		1.31359	4		1.3627	6	Tyrosine-protein kinase SYK	16.54	1	8	8	16	0.641609	6	0.954232	0.634151	13.3745	0.724379	6	0.836764	10.8776	0.518133	6	0.546489	7.45705	0.648911	6	0.666438	16.6097	0.488305	6	0.485618	26.6783	1.05004	6	0.994067	17.7502	1.22272	6	1.15936	12.0165	194.82	6.61	4	6	1.08887	0.754312	0.911128	0.792718
P12004		0.781506	8	1	0.802473	14	Proliferating cell nuclear antigen	57.85	1	12	12	56	0.916717	14	0.954232	0.906062	15.7576	0.675245	14	0.780006	20.2793	0.651259	14	0.6869	14.2286	0.931038	14	0.956186	21.2541	0.750231	14	0.746102	8.76731	0.752815	14	0.712687	4.65037	0.872089	14	0.826902	15.9201	880.69	50.19	9	23	1.04973	1.09768	0.818796	1.12584
Q86V81	1	0.856267	7		0.828115	14	THO complex subunit 4	42.02	1	9	9	25	0.940022	14	0.954232	0.929096	37.3163	0.726598	14	0.839327	12.8727	0.777777	14	0.820342	36.4762	0.725329	14	0.744921	30.2889	0.738007	14	0.733946	43.9448	0.726316	14	0.6876	50.3471	0.661134	14	0.626878	54.4235	363.97	26.07	5	8	1.12376	1.31808	0.943204	1.0568
P20810		1.01746	9	1	1.22989	12	Calpastatin	15.4	1	8	8	22	0.726358	12	0.954232	0.717915	35.1627	0.739878	12	0.854668	21.5406	0.973749	12	1.02704	16.0276	0.713646	12	0.732922	19.4763	0.921943	12	0.916869	10.4745	0.97947	12	0.92726	8.17852	1.06105	12	1.00607	7.38904	534.195	15.4	8	13	1.0207	0.794711	0.872357	0.811323
Q86UE4		0.883816	19	1	0.801435	26	Protein LYRIC	26.98	1	13	13	54	0.830307	26	0.954232	0.820656	18.2249	0.636928	26	0.735746	13.1001	0.689475	26	0.727208	10.1248	0.883626	26	0.907494	19.4176	0.702823	26	0.698955	12.4084	0.803084	26	0.760277	13.485	0.826012	26	0.783213	19.5577	975.96	26.46	12	27	1.0797	1.10491	0.794386	1.15907
Q9BY77	1	0.793404	4		1.00735	12	Polymerase delta-interacting protein 3	23.04	1	8	8	29	0.925143	12	0.954232	0.91439	10.6549	0.772252	12	0.892064	11.9836	0.995831	12	1.05033	13.5062	0.791294	12	0.812668	16.234	0.834748	12	0.830154	12.9818	0.960637	12	0.90943	11.134	0.825861	12	0.78307	11.4192	494.23	21.38	7	15	1.04569	1.06153	0.932823	0.943438
Q9UKL0					0.805996	2	REST corepressor 1	3.94	1	2	2	2	1.31744	2	0.954232	1.30212	71.0392	0.995539	2	1.14999	68.2995	0.947992	2	0.999872	22.3555	0.704305	2	0.723329	0.34403	0.978073	2	0.97269	13.4855	0.959067	2	0.907944	2.32558	0.938938	2	0.890287	10.6017	48.49	3.94	2	2	1.00697	1.32935	1.15801	0.738454
Q9UNZ5					0.827771	2	Leydig cell tumor 10 kDa protein homolog	23.23	1	3	3	5	0.873321	2	0.954232	0.86317	5.66546	0.488563	2	0.564362	79.5919	0.834499	2	0.880168	9.76589	0.675707	2	0.693958	26.9809	0.739286	2	0.735217	20.9369	0.753407	2	0.713247	28.6471	0.506756	2	0.480499	84.3277	54.91	16.16	2	2	1.09498	1.30504	0.617964	1.0492
Q9H583	1	0.764371	8	1	0.862871	45	HEAT repeat-containing protein 1	22.81	1	41	41	117	0.994169	45	0.954232	0.982613	10.8226	0.851045	45	0.983081	11.7055	0.866081	44	0.913479	16.6394	0.787851	45	0.809131	16.136	0.858393	45	0.853669	17.2714	0.845213	44	0.80016	11.0469	0.95353	45	0.904123	12.9592	2328.12	19.96	34	59	1.03042	1.07329	1.01299	0.883577
Q9P0P0				1	0.827891	2	E3 ubiquitin-protein ligase RNF181	30.72	1	4	4	10	0.850284	2	0.954232	0.8404	12.8062	0.879949	2	1.01647	8.03669	0.742211	2	0.78283	15.5169	0.809305	2	0.831165	14.2383	0.830694	2	0.826123	21.1632	0.82978	2	0.78555	22.3702	0.817214	2	0.774871	43.0586	129.5	25.49	3	5	1.04833	1.05412	1.06559	0.951672
Q9P1Z2					1.04731	2	Calcium-binding and coiled-coil domain-containing protein 1	3.62	1	2	2	4	1.15389	2	0.954232	1.14048	9.07721	1.09818	2	1.26856	21.7195	1.05157	2	1.10912	5.72763	1.56239	2	1.60459	35.2179	1.50378	2	1.4955	15.8942	1.72438	2	1.63246	23.0565	1.66495	2	1.57868	43.8764	104.06	3.62	2	2	0.850823	0.631285	1.07932	0.888185
P09668		1.34181	3		1.41045	4	Pro-cathepsin H	23.88	1	7	7	12	0.820923	4	0.954232	0.811381	18.1836	0.582209	4	0.672536	5.81097	0.973329	4	1.0266	15.0901	1.2133	4	1.24607	7.36758	0.996546	4	0.991062	17.1568	0.90842	4	0.859998	14.1126	1.32734	4	1.25856	19.8145	155.01	12.54	3	4	1.00225	0.816857	0.674049	1.25448
Q9NUB1	1	1.2435	4		1.16342	14	Acetyl-coenzyme A synthetase 2-like, mitochondrial	21.04	1	12	12	23	0.951243	14	0.954232	0.940186	8.49356	0.760488	14	0.878475	14.6914	0.85263	14	0.899292	10.6837	0.508823	14	0.522567	13.7813	1.24884	14	1.24197	14.3247	1.11428	14	1.05488	16.5168	1.00255	14	0.950607	10.4767	263.97	15.09	8	8	1.01624	0.97965	0.892743	0.54079
Q99640				1	0.796009	2	Membrane-associated tyrosine- and threonine-specific cdc2-inhibitory kinase	5.21	1	2	2	2	1.03061	2	0.954232	1.01864	15.9383	0.636438	2	0.735179	3.76349	0.769675	2	0.811796	23.7022	1.04263	2	1.07079	10.7973	0.765278	2	0.761066	19.3051	0.879666	2	0.832777	14.7557	0.877393	2	0.831931	0.921608	77.34	5.21	2	2	1.0478	1.16471	0.770321	1.22435
Q8NI36	1	0.647257	5	1	0.917464	22	WD repeat-containing protein 36	20.4	1	18	18	44	0.989937	22	0.954232	0.97843	11.4351	0.843041	22	0.973836	16.322	0.883656	22	0.932015	18.8012	0.724984	22	0.744567	19.7369	0.87242	22	0.867618	17.3226	0.951827	22	0.90109	13.042	0.906541	22	0.859569	16.2412	744.42	14.51	12	20	1.04021	1.08567	1.013	0.826173
Q16678					0.910026	2	Cytochrome P450 1B1	7.92	1	3	3	5	0.621247	2	0.954232	0.614026	25.0902	1.09612	2	1.26617	61.1118	0.634414	2	0.669133	32.0074	11.4267	2	11.7354	17.1778	0.909814	2	0.904807	13.5101	1.20178	2	1.13772	26.5133	0.733859	2	0.695835	49.0526	61.08	3.68	2	2	0.968794	0.556542	1.22666	10.6367
Q8IUH3				1	0.802335	3	RNA-binding protein 45	6.3	1	3	3	4	1.05222	3	0.954232	1.03999	21.1275	0.975903	3	1.12731	45.1761	0.761963	3	0.803663	18.3871	0.831535	3	0.853996	21.2695	0.815258	3	0.810771	20.5481	0.904549	3	0.856333	59.2256	1.02976	3	0.976408	54.9713	70.97	4.41	2	2	1.006	1.05872	1.13408	0.869379
Q9NXV6	1	0.745101	3		0.897899	6	CDKN2A-interacting protein	12.76	1	6	6	13	0.979576	6	0.954232	0.96819	16.6836	0.814649	6	0.941039	11.8721	0.914002	6	0.964023	17.7229	0.773799	6	0.7947	22.9096	0.948404	6	0.943184	17.2179	0.873631	6	0.827063	35.7543	0.99458	6	0.943047	7.24225	243.688	12.76	6	7	1.01487	1.04186	0.955036	0.855166
Q8NCE2		1.28454	4		1.03661	7	Myotubularin-related protein 14	11.08	1	5	5	16	1.15267	7	0.954232	1.13927	25.6683	0.996768	7	1.15141	17.3185	1.08754	7	1.14705	16.6425	1.08798	7	1.11737	13.0497	1.26905	7	1.26206	13.8203	1.46258	7	1.38462	10.7748	1.1141	7	1.05637	14.9791	370.1	11.08	5	8	0.933147	0.928199	1.07444	0.919144
P19623	1	0.829179	8	1	0.843269	18	Spermidine synthase	54.64	1	14	14	52	0.989183	18	0.954232	0.977685	11.7592	0.909669	18	1.0508	13.4715	0.851376	18	0.897969	9.96308	0.819631	18	0.84177	11.2864	0.889907	18	0.885009	7.92685	0.871697	18	0.825232	8.22863	0.886198	18	0.84028	12.2761	881.01	54.64	14	26	1.03361	1.08503	1.08611	0.923134
O15382	1	1.43887	6		1.09335	5	Branched-chain-amino-acid aminotransferase, mitochondrial	21.94	1	6	6	24	0.960324	5	0.954232	0.949161	7.54769	0.898475	5	1.03787	18.4875	1.01589	5	1.07149	1.70821	1.23421	5	1.26755	3.64019	1.27776	5	1.27073	26.6905	1.30792	5	1.23821	17.8385	1.08095	5	1.02494	6.16835	586.18	17.86	5	12	0.92951	0.775242	0.96471	1.03529
Q6PJG2				1	0.805377	2	Uncharacterized protein C14orf43	3.16	1	3	3	4	0.729427	2	0.954232	0.720949	40.7294	0.728264	2	0.841251	19.1874	0.641851	2	0.676977	30.6161	0.880838	2	0.90463	23.4879	0.673372	2	0.669667	31.2223	0.770532	2	0.729459	29.248	0.731684	2	0.693772	41.0761	57.49	1.91	2	2	1.13685	1.04362	0.95638	1.17812
Q16822	1	0.779406	11		0.903728	38	Phosphoenolpyruvate carboxykinase [GTP], mitochondrial	54.22	1	27	27	89	1.35906	38	0.954232	1.34327	21.4014	1.13699	38	1.31339	24.0144	1.24206	38	1.31003	22.5354	1.30277	38	1.33796	19.7613	1.09255	38	1.08653	19.752	1.17775	38	1.11497	14.5904	1.19117	38	1.12945	13.1574	1317.13	47.03	21	41	0.946487	1.04091	1.24311	1.12845
O14981	1	0.748323	2	1	0.836064	23	TATA-binding protein-associated factor 172	14.28	1	22	22	49	0.929728	23	0.954232	0.918921	10.313	0.775388	23	0.895687	13.8892	0.735579	23	0.775835	12.97	0.834747	23	0.857294	19.1229	0.798877	23	0.79448	15.7148	0.809046	23	0.765921	14.2055	0.854549	23	0.810271	16.6284	896.919	11.14	17	25	1.06736	1.11903	0.956018	1.04398
Q9UIJ7	1	1.14524	4		1.14202	19	GTP:AMP phosphotransferase, mitochondrial	48.9	1	10	10	42	0.987415	19	0.954232	0.975938	10.7896	0.769713	19	0.889131	13.3702	1.01863	19	1.07438	14.5666	1.06968	19	1.09857	10.8966	1.2679	19	1.26093	9.28279	1.24861	19	1.18205	14.6523	1.15449	19	1.09467	10.394	741.37	41.41	8	19	0.977475	0.869905	0.869104	0.979215
P04179				1	0.771312	6	Superoxide dismutase [Mn], mitochondrial	16.67	1	3	3	12	1.17587	6	0.954232	1.1622	9.47643	0.901229	6	1.04105	7.29238	0.914134	6	0.964162	3.14096	0.765622	6	0.786302	4.59986	0.914754	6	0.90972	8.94254	0.927164	6	0.877742	5.06772	0.814114	6	0.771931	8.15575	224.27	16.67	3	6	1.02421	1.24661	1.06625	0.843409
Q8IX04				1	1.30002	3	Ubiquitin-conjugating enzyme E2 variant 3	8.28	1	3	3	7	0.910518	3	0.954232	0.899934	0.114351	0.834666	3	0.964161	4.995	0.81355	3	0.858073	5.31777	1.35415	3	1.39073	4.24149	1.07743	3	1.0715	6.56333	1.17586	3	1.11319	0.807027	1.40534	3	1.33252	2.00014	186.86	8.28	3	4	0.973918	0.802368	0.939013	1.23995
P35250		0.87261	7	1	0.801628	6	Replication factor C subunit 2	25.99	1	10	10	23	0.860642	6	0.954232	0.850639	16.5737	0.685772	6	0.792167	20.8369	0.677051	6	0.714104	22.282	0.762139	6	0.782725	15.3952	0.774943	6	0.770679	13.8066	0.756788	6	0.716448	18.0845	0.812574	6	0.770471	24.6261	332.32	18.08	6	10	1.07704	1.16347	0.853195	1.07058
Q9UGN5					0.875373	3	Poly [ADP-ribose] polymerase 2	9.09	1	4	4	16	1.16839	3	0.954232	1.15481	21.4608	0.751001	3	0.867516	9.99866	0.931315	3	0.982283	12.9176	0.841029	3	0.863745	5.83435	0.773248	3	0.768993	8.19651	0.809411	3	0.766266	5.69527	0.84804	3	0.804099	7.84432	309.56	9.09	4	9	1.07219	1.43037	0.930143	1.06986
P23588	1	0.831266	15		0.901468	30	Eukaryotic translation initiation factor 4B	30.44	1	18	18	44	0.892495	30	0.954232	0.882121	13.6989	0.737047	30	0.851397	13.9749	0.833031	30	0.87862	24.7202	0.775244	30	0.796184	20.9832	0.832395	30	0.827815	15.5516	0.824094	30	0.780166	20.4399	0.745334	30	0.706715	23.9553	466.478	18.33	9	16	1.07053	1.12473	0.911443	1.01516
Q14444	1	0.804137	7		0.875951	14	Caprin-1	15.23	1	11	11	28	0.876937	14	0.954232	0.866744	7.89638	0.758796	14	0.87652	15.1593	0.871757	14	0.919465	6.8359	0.788229	14	0.809519	19.5796	0.771358	14	0.767113	28.3292	0.748608	13	0.708704	36.6855	0.939874	14	0.891175	25.5278	452.07	9.17	7	13	1.0514	1.04551	0.921577	0.962984
P60842	1	0.788407	5	1	0.831786	15	Eukaryotic initiation factor 4A-I	73.65	1	11	25	171	0.918072	15	0.954232	0.907401	7.14179	0.816499	15	0.943176	11.2988	0.771783	15	0.81402	6.18193	0.721725	15	0.74122	6.35087	0.758642	15	0.754467	12.4018	0.787661	15	0.745675	11.3408	0.925565	15	0.877607	10.8533	3109.47	53.45	15	78	1.04868	1.06618	0.989087	0.853808
Q9UJU6	1	1.25266	11		1.02047	38	Drebrin-like protein	54.88	1	22	22	73	0.911545	38	0.954232	0.900949	15.2174	0.822218	38	0.949782	17.4785	0.838321	38	0.884199	17.7031	0.97734	38	1.00374	19.9324	1.02309	38	1.01746	19.9328	1.19814	38	1.13427	26.9096	1.04898	38	0.994625	25.8392	1139.41	42.56	14	30	0.999068	0.89843	0.948897	1.00093
Q9HBH1				1	0.82385	6	Peptide deformylase, mitochondrial	25.93	1	4	4	11	0.87427	6	0.954232	0.864108	27.956	0.873346	6	1.00884	14.5116	1.0452	6	1.1024	9.56654	0.720872	6	0.740343	6.61891	0.896468	6	0.891535	11.6601	0.825832	6	0.781812	14.7374	0.886169	6	0.840253	10.7181	267.69	22.63	3	5	1.03365	1.01751	1.04279	0.815878
P02768	1	1.46647	7		1.01898	19	Serum albumin	6.24	1	5	5	29	1.31324	19	0.954232	1.29797	11.9535	0.919382	19	1.06202	12.367	1.01215	19	1.06754	6.71605	1.23753	19	1.27096	15.972	0.908659	19	0.903658	14.9545	1.36689	19	1.29403	10.4307	1.65265	19	1.56702	14.0239	226.305	6.24	4	10	0.92955	0.940769	0.987202	1.0128
Q9BUN8					0.895144	6	Derlin-1	12.75	1	3	3	9	0.954921	6	0.954232	0.943821	19.1782	0.86315	6	0.997064	6.27892	0.823339	6	0.868397	20.8874	0.844466	6	0.867275	18.6503	0.66899	6	0.665308	27.1948	0.8161	6	0.772598	20.6168	1.02611	6	0.972942	22.9384	87.04	9.96	2	3	1.01074	0.995385	1.00777	0.895508
Q8TBC3				1	0.837882	6	SH3KBP1-binding protein 1	6.79	1	4	4	8	0.850113	6	0.954232	0.840231	7.20684	0.854158	6	0.986677	17.556	0.741273	6	0.78184	29.8913	0.918266	6	0.943069	13.9881	0.805675	6	0.801241	16.5072	0.864608	6	0.81852	3.29486	0.837613	6	0.794212	44.9815	140.53	5.23	3	5	1.0368	0.977012	1.02299	1.03721
Q9H0V9					0.800868	2	VIP36-like protein	10.92	1	4	4	7	1.1576	2	0.954232	1.14414	4.42285	0.960332	2	1.10932	17.5301	0.832164	2	0.877706	11.9171	0.80574	2	0.827504	37.2257	0.899268	2	0.894319	12.2697	0.918142	2	0.869201	19.8596	0.911329	2	0.864109	21.9987	67.82	6.61	2	2	1.02869	1.24263	1.14116	0.898738
O60759					0.89595	2	Cytohesin-interacting protein	9.47	1	3	4	13	0.706603	2	0.954232	0.69839	21.5013	0.832395	2	0.961538	5.29417	0.705034	2	0.743618	13.4632	0.745792	2	0.765936	33.4125	0.762515	2	0.758318	16.3392	0.731032	2	0.692064	18.5697	0.615212	2	0.583335	25.0805	299.16	7.8	3	6	1.09472	1.00317	1.05262	0.996831
Q9Y2R4	1	0.751723	2	1	0.849974	6	Probable ATP-dependent RNA helicase DDX52	10.85	1	4	4	12	1.04936	6	0.954232	1.03717	16.3304	0.910199	6	1.05141	11.4628	0.951266	6	1.00333	12.2435	0.846619	6	0.869486	28.6714	0.86028	6	0.855546	4.68669	0.949547	6	0.898932	17.0035	1.05314	6	0.99857	8.06947	261.73	10.85	4	6	1.00036	1.03828	1.05179	0.87042
P36957		1.17	11		1.06832	20	Dihydrolipoyllysine-residue succinyltransferase component of 2-oxoglutarate dehydrogenase complex, mitochondrial	35.54	1	13	13	54	1.01742	20	0.954232	1.0056	14.1345	0.853403	20	0.985805	13.8439	0.930577	20	0.981504	17.0341	1.18739	20	1.21946	5.92665	1.05739	20	1.05157	14.6186	1.32028	20	1.2499	12.1451	1.484	20	1.4071	23.0642	865.76	33.77	12	27	0.964354	0.854017	0.950666	1.03565
Q9NUQ3					0.900721	3	Gamma-taxilin	8.14	1	4	4	6	0.917539	3	0.954232	0.906874	7.9085	0.963946	3	1.1135	5.7697	1.02231	3	1.07826	22.1498	0.828986	3	0.851377	26.8832	0.886633	3	0.881753	36.7381	0.812133	3	0.768843	35.8928	0.774829	3	0.734681	49.9356	104.45	6.63	3	3	1.03854	1.05312	1.15641	0.939748
Q15382				1	0.830095	6	GTP-binding protein Rheb	32.61	1	6	6	15	0.985827	6	0.954232	0.974368	14.7865	0.813003	6	0.939137	5.70193	0.776459	6	0.818952	25.531	0.941497	6	0.966927	22.242	0.821724	6	0.817202	23.9066	0.836226	6	0.791652	22.3718	0.881053	6	0.835402	14.5427	247.33	28.26	5	7	1.03139	1.05448	0.968614	1.04642
Q5VV42				1	0.814567	5	Threonylcarbamoyladenosine tRNA methylthiotransferase	13.82	1	6	6	13	0.864409	5	0.954232	0.854361	17.4905	0.694314	5	0.802035	9.4476	0.741897	5	0.782499	9.64474	0.916006	5	0.940748	7.21822	0.738459	5	0.734395	4.20994	0.817359	5	0.773791	6.09437	0.846303	5	0.802453	4.84149	232.61	11.74	5	6	1.07167	1.10525	0.859517	1.15669
Q5T6V5		1.32004	3		1.11043	15	UPF0553 protein C9orf64	24.93	1	9	9	28	0.882905	15	0.954232	0.872643	17.5081	0.794742	15	0.918043	15.7961	0.839744	15	0.8857	12.5699	0.838616	15	0.861267	12.3442	0.989246	15	0.983802	14.0831	1.32994	15	1.25905	11.4264	1.15578	15	1.0959	9.91185	379.58	15.54	6	12	1.0041	0.883375	0.921806	0.871859
P31930	1	1.19817	16		1.15954	37	Cytochrome b-c1 complex subunit 1, mitochondrial	60.21	1	20	21	124	1.04239	37	0.954232	1.03028	18.0564	0.869036	37	1.00386	13.3359	0.952678	37	1.00481	13.8125	1.08436	37	1.11365	18.5822	1.17264	37	1.16618	14.0548	1.27215	37	1.20434	16.895	1.34038	37	1.27093	22.6501	2549.42	55.42	18	61	0.962157	0.869614	0.965875	0.939986
O95671		1.32118	13		1.18494	30	N-acetylserotonin O-methyltransferase-like protein	38.65	1	19	19	79	0.641813	30	0.954232	0.634353	14.0127	0.905398	30	1.04587	11.1353	0.706463	30	0.745126	17.8699	1.61611	30	1.65976	29.5569	1.13484	30	1.1286	20.4133	1.20158	30	1.13753	19.3302	1.08331	30	1.02718	26.3107	1882.06	32.37	16	43	0.959733	0.559962	1.00375	1.46512
Q8TCG2					0.832076	4	Phosphatidylinositol 4-kinase type 2-beta	4.99	1	2	2	7	1.06956	4	0.954232	1.05713	13.6197	0.872875	4	1.0083	2.6812	0.831497	4	0.877002	6.6882	1.12054	4	1.1508	8.93758	0.813337	4	0.808861	21.9268	0.850542	4	0.805205	6.25577	0.995096	4	0.943536	26.1275	102.94	4.99	2	4	0.995868	1.04841	1.00413	1.14131
Q9Y6D5				1	0.794962	3	Brefeldin A-inhibited guanine nucleotide-exchange protein 2	9.19	1	7	14	28	0.920524	3	0.954232	0.909824	4.58318	0.681914	3	0.787711	1.87029	0.747625	3	0.788541	24.7078	0.807877	3	0.829698	14.7394	0.840365	3	0.835741	18.2815	0.784695	3	0.742868	23.4873	0.769854	3	0.729964	4.83535	451.33	7.11	10	13	1.04784	1.14486	0.825391	1.04403
O15514				1	0.840619	2	DNA-directed RNA polymerase II subunit RPB4	25.35	1	3	3	3	0.894143	2	0.954232	0.88375	5.84676	0.765626	2	0.88441	8.03183	0.773515	2	0.815846	32.2631	0.766274	2	0.786972	23.3706	0.767472	2	0.763249	19.3283	0.780491	2	0.738888	24.7209	0.703445	2	0.666997	43.4629					1.09522	1.15866	0.968626	1.03137
Q709C8	1	1.28908	14	1	1.12589	52	Vacuolar protein sorting-associated protein 13C	16.63	1	49	49	107	0.953726	52	0.954232	0.942641	12.3509	0.894477	51	1.03325	11.321	0.865593	51	0.912964	14.4327	1.02651	52	1.05424	18.4141	1.19629	52	1.18971	20.0064	1.28112	52	1.21283	17.4084	1.24936	51	1.18463	15.8301	1903.34	13.38	38	55	0.94963	0.799654	0.981206	0.894325
Q03188				1	0.858508	2	Centromere protein C 1	2.97	1	2	2	4	0.934402	2	0.954232	0.92354	35.2842	0.865015	2	0.999219	26.7051	0.89891	2	0.948104	28.2952	0.775596	2	0.796545	21.1167	0.855902	2	0.851192	5.70127	0.842981	2	0.798047	7.4379	0.758506	2	0.719205	26.7138	79.51	2.97	2	2	1.04471	1.0873	1.0439	0.899434
Q9NZ01	1	0.825426	3	1	0.847153	7	Trans-2,3-enoyl-CoA reductase	13.96	1	5	5	11	0.866844	7	0.954232	0.856768	20.21	0.828105	7	0.956583	10.3062	0.737781	7	0.778157	13.3429	0.77107	7	0.791897	5.9868	0.74765	7	0.743535	11.1699	0.820455	7	0.776721	9.04582	0.957606	7	0.907988	3.60909	154.529	9.09	3	5	1.03758	1.00747	0.992533	0.881337
Q9NVV4				1	0.854062	11	Poly(A) RNA polymerase, mitochondrial	21.48	1	13	13	23	0.960753	11	0.954232	0.949585	15.2547	0.811155	11	0.937003	21.3844	0.847728	11	0.894121	18.5605	0.758772	11	0.779266	11.3988	0.730697	11	0.726676	27.9609	0.76365	11	0.722945	21.2643	0.82842	11	0.785496	22.0657	295.004	12.89	8	10	1.08589	1.19726	1.01748	0.982521
O00767					0.766972	2	Acyl-CoA desaturase	5.29	1	2	2	2	0.687699	2	0.954232	0.679706	41.4499	0.577268	2	0.666829	20.3489	0.718647	2	0.757977	47.5289	0.95647	2	0.982305	16.6395	0.722767	2	0.718789	20.049	0.754946	2	0.714704	10.9769	0.712636	2	0.675711	74.2848	86.69	5.29	2	2	1.10458	1.0475	0.736568	1.3017
Q3B7T1				1	0.811124	2	Erythroid differentiation-related factor 1	2.75	1	3	3	3	1.00365	2	0.954232	0.991983	18.9269	0.787815	2	0.910042	26.3746	0.870372	2	0.918005	6.60472	0.906757	2	0.931249	15.0724	0.843423	2	0.838781	5.85872	0.8072	2	0.764173	11.8932	0.833079	2	0.789914	11.9019	80.65	2.75	3	3	1.0471	1.12823	0.952903	1.05916
Q8TED0	1	0.753194	3		0.952997	9	U3 small nucleolar RNA-associated protein 15 homolog	14.86	1	7	7	15	0.985565	9	0.954232	0.974109	9.505	0.771521	9	0.89122	12.9327	0.905997	9	0.955579	15.3228	0.879988	9	0.903757	23.1957	0.87825	9	0.873417	29.2867	0.889048	9	0.841658	15.8305	1.01591	9	0.963274	24.1418	238.79	11.39	5	7	1.01749	1.06174	0.906812	0.985059
Q15437	1	0.745831	15		0.90202	22	Protein transport protein Sec23B	51.24	1	24	28	126	1.02722	22	0.954232	1.01528	11.697	0.832395	22	0.961538	11.6398	0.718173	22	0.757476	13.1509	0.742436	22	0.76249	22.0982	0.764052	22	0.759847	10.451	0.883048	22	0.835978	16.1193	0.841638	22	0.798029	27.2781	2287.62	45.24	23	61	1.06083	1.19837	1.02003	0.899991
Q9NTJ4					1.1706	5	Alpha-mannosidase 2C1	6.73	1	6	6	9	0.846036	5	0.954232	0.836201	13.7006	0.71839	5	0.829846	1.76127	0.975017	5	1.02838	9.68685	0.938244	5	0.963587	21.6283	1.17964	5	1.17315	10.6526	1.15415	5	1.09262	5.07466	1.09986	5	1.04287	15.3335	103.28	3.94	4	4	0.989616	0.810153	0.821229	0.93357
P14406	1	1.20812	2	1	1.16961	7	Cytochrome c oxidase subunit 7A2, mitochondrial	27.71	1	2	2	12	0.91212	7	0.954232	0.901518	3.3436	0.766727	7	0.885682	7.56722	0.867076	7	0.914528	6.68273	1.11632	7	1.14647	17.318	1.00643	7	1.00089	4.33224	1.10689	7	1.04789	8.03889	1.16543	7	1.10505	7.11252	162.973	27.71	2	5	0.988442	0.869881	0.875445	1.10624
Q12933					0.897505	5	TNF receptor-associated factor 2	10.98	1	6	6	12	1.03512	5	0.954232	1.02309	8.98561	0.847542	5	0.979035	8.0262	0.844531	5	0.89075	12.3174	0.858887	5	0.882086	5.70928	0.79096	5	0.786607	24.9709	0.877895	5	0.831099	25.3797	0.617275	5	0.585291	62.6783	180.57	10.98	6	7	1.03791	1.14112	1.01615	0.983847
O75165	1	1.3157	9		1.15201	41	DnaJ homolog subfamily C member 13	22.02	1	36	36	87	0.892193	41	0.954232	0.881822	11.6044	0.806473	41	0.931595	13.3158	0.86606	41	0.913457	9.98455	1.08284	41	1.11209	14.5428	0.958036	41	0.952763	12.74	1.05469	41	0.998468	13.8674	1.19096	41	1.12925	14.0738	1375.48	19.53	32	40	1.00038	0.882837	0.931952	1.11337
Q8WWW0		1.12355	2	1	1.21585	4	Ras association domain-containing protein 5	9.09	1	3	3	7	1.10487	4	0.954232	1.09202	0.659715	0.775409	4	0.895711	11.0888	1.09455	4	1.15445	10.8323	1.29456	4	1.32953	11.2443	1.29693	4	1.28979	4.50711	1.35773	4	1.28535	1.67818	1.20146	4	1.13921	12.305	148.86	9.09	3	4	0.945304	0.851531	0.846719	1.03673
Q9NVN8				1	0.804251	3	Guanine nucleotide-binding protein-like 3-like protein	8.08	1	3	3	10	0.881151	3	0.954232	0.870909	52.6834	0.721683	3	0.83365	7.14934	0.899696	3	0.948933	0.871591	0.785624	3	0.806844	9.90925	0.70003	3	0.696178	24.2175	0.84446	3	0.799446	10.6269	0.789372	3	0.748471	40.2547	274.28	8.08	3	5	1.07326	1.13955	0.894727	1.05573
P20839				1	0.80012	10	Inosine-5'-monophosphate dehydrogenase 1	24.51	1	9	10	18	1.00162	10	0.954232	0.989982	4.78936	0.908207	10	1.04911	12.1233	0.761728	10	0.803415	5.2481	0.721263	10	0.740745	7.92688	0.850214	10	0.845535	11.5135	0.890695	10	0.843217	4.99102	1.06342	10	1.00832	7.07069	300.01	19.26	8	8	1.00252	0.997476	1.05176	0.744488
P06753	1	1.20663	5		1.04595	20	Tropomyosin alpha-3 chain	39.79	1	6	17	95	0.915014	20	0.954232	0.904378	9.01814	0.822327	20	0.949908	10.0145	0.958905	20	1.01138	6.74496	1.23254	20	1.26583	7.52163	1.15928	20	1.1529	8.25595	1.35546	20	1.28321	6.90326	1.19561	20	1.13366	8.17972	1252.01	30.28	10	43	0.956766	0.756838	0.908839	1.05932
Q3KQV9					1.13583	14	UDP-N-acetylhexosamine pyrophosphorylase-like protein 1	20.32	1	7	9	31	0.80138	14	0.954232	0.792065	8.71974	0.670306	14	0.774301	9.96781	1.09591	14	1.15589	22.3617	0.737649	14	0.757573	25.4896	1.05048	14	1.0447	22.2925	0.858224	14	0.812477	16.7642	1.22907	14	1.16539	19.0781	536.47	13.61	5	13	1.06723	0.932772	0.826356	0.862857
O75153	1	0.76503	10	1	0.828946	23	Protein KIAA0664	25.59	1	23	23	49	0.876243	23	0.954232	0.866057	12.1574	0.855952	23	0.98875	16.9177	0.820084	23	0.864965	5.78737	0.800617	23	0.822242	8.66474	0.775877	23	0.771607	12.0484	0.756398	23	0.716078	10.4517	0.929662	23	0.881492	9.25215	684.5	18.64	16	21	1.03552	1.02637	1.02387	0.910521
P51003	1	0.75363	2		0.92335	12	Poly(A) polymerase alpha	16.51	1	11	11	19	0.856807	12	0.954232	0.846848	10.6349	0.753996	12	0.870976	13.9455	0.770852	12	0.813038	6.35178	0.751707	12	0.772011	11.8805	0.804815	12	0.800386	5.05237	0.791278	12	0.749099	7.57859	0.858808	12	0.814309	9.01473	313.14	12.89	8	9	1.10191	1.12349	0.959738	1.00955
Q13451		0.977486	12		0.729891	17	Peptidyl-prolyl cis-trans isomerase FKBP5	36.54	1	16	16	50	1.07908	17	0.954232	1.06654	18.5231	1.01621	17	1.17387	22.367	1.0286	17	1.08489	19.6517	0.583262	17	0.599017	21.4466	1.22533	17	1.21858	14.4109	0.930584	17	0.88098	15.648	0.946817	17	0.897758	21.9766	873.61	30.63	13	25	0.984156	1.01584	1.15527	0.580185
Q13619	1	0.785355	3	1	0.807885	7	Cullin-4A	24.24	1	10	18	36	0.941781	7	0.954232	0.930834	15.2354	0.919623	7	1.0623	7.53137	0.865538	7	0.912907	34.6303	0.761885	7	0.782464	16.4048	0.930937	7	0.925813	31.259	0.807622	7	0.764572	43.8289	0.914324	7	0.866949	38.6913	549.97	21.08	15	18	1.01964	1.0224	1.08316	0.828565
Q9NR33					0.811569	3	DNA polymerase epsilon subunit 4	24.79	1	2	2	6	0.84864	3	0.954232	0.838775	11.0897	0.492637	3	0.569068	15.0864	0.774606	3	0.816998	4.74357	0.845405	3	0.86824	11.3309	0.729993	3	0.725975	1.69466	0.728862	3	0.69001	6.06115	0.879154	3	0.833601	2.40976	137.83	24.79	2	3	1.04753	1.05077	0.596117	1.06885
P17900		1.18216	6		1.1336	11	Ganglioside GM2 activator	25.39	1	5	5	20	0.908636	11	0.954232	0.898075	7.21614	1.08934	11	1.25835	7.04997	1.25005	11	1.31846	10.8859	1.09784	11	1.1275	20.2465	1.65376	11	1.64466	11.6205	1.55912	11	1.47601	18.9592	0.960015	11	0.910272	16.3109	247.131	25.39	5	9	0.885603	0.666713	1.1144	0.837032
Q9NXH8					1.1068	5	Torsin-4A	7.09	1	4	4	9	1.18907	5	0.954232	1.17525	17.3697	0.776854	5	0.89738	6.50192	0.866576	5	0.914001	23.8381	1.22822	5	1.2614	35.4041	1.59329	5	1.58452	34.8505	1.44771	5	1.37055	30.4565	1.18686	5	1.12536	23.3679	126.84	6.86	3	4	0.957706	0.923847	0.859427	1.01229
Q14151				1	0.80683	8	Scaffold attachment factor B2	13.75	1	9	17	32	0.943347	8	0.954232	0.932381	9.19074	0.832028	8	0.961114	12.2815	0.758231	8	0.799726	12.8505	0.757333	8	0.777789	6.87732	0.806009	8	0.801573	5.42202	0.763558	8	0.722857	12.1406	0.774094	8	0.733984	12.6544					1.08482	1.16666	1.04264	0.957361
P13612		0.816821	4		0.974347	12	Integrin alpha-4	11.63	1	10	11	28	0.949568	12	0.954232	0.938531	5.43584	0.6175	12	0.713303	20.4355	0.862842	12	0.910062	9.68641	0.576646	12	0.592222	18.63	0.915615	12	0.910576	8.15389	0.850939	12	0.805581	8.8999	0.757703	12	0.718443	10.7602	423.106	10.66	10	15	1.0569	1.156	0.753892	0.729444
Q9ULW0				1	0.789918	2	Targeting protein for Xklp2	4.55	1	2	2	2	1.00553	2	0.954232	0.993839	26.1259	0.548744	2	0.633879	3.53963	0.643837	2	0.679072	3.06606	1.06855	2	1.09741	46.6662	0.854456	2	0.849754	8.35815	0.858058	2	0.81232	4.00129	0.822976	2	0.780334	5.66165	91.57	4.55	2	2	1.04233	1.12379	0.660713	1.23678
Q99766				1	1.2381	3	ATP synthase subunit s, mitochondrial	15.35	1	3	3	6	0.826898	3	0.954232	0.817286	4.73499	0.656755	3	0.758648	2.58243	0.562995	3	0.593805	4.86761	0.843831	3	0.866624	7.28772	1.03044	3	1.02477	8.24883	1.01722	3	0.963002	13.6442	1.08461	3	1.02841	15.4062	96.47	15.35	3	4	1.00951	0.840612	0.765866	0.891358
Q14019		1.33685	8		1.29288	20	Coactosin-like protein	39.44	1	8	8	29	0.918853	20	0.954232	0.908173	16.0509	0.993926	20	1.14813	9.47129	1.07335	20	1.13209	15.6428	0.869772	20	0.893265	8.05076	1.30743	20	1.30024	30.7873	1.48503	20	1.40587	12.0073	1.08917	20	1.03273	19.081	532.946	32.39	5	18	0.931042	0.775424	1.06896	0.762696
P63313	1	2.0321	2	1	0.313539	5	Thymosin beta-10	18.18	1	2	2	6	0.220509	5	0.954232	0.217946	14.3782	0.158612	5	0.18322	18.2026	0.156745	5	0.165323	15.8909	0.267777	5	0.27501	18.7606	0.268232	5	0.266756	33.9334	0.151341	5	0.143274	53.1184	0.175365	5	0.166278	20.1395					1.47402	1.32558	0.270069	1.49648
P55084	1	1.20981	13	1	1.22684	47	Trifunctional enzyme subunit beta, mitochondrial	55.27	1	23	23	112	0.974281	47	0.954232	0.962956	12.2143	0.786789	46	0.908856	15.803	0.977168	47	1.03065	13.6562	0.971677	47	0.997922	18.8639	1.18586	47	1.17933	15.2582	1.29626	47	1.22716	15.8131	1.20697	47	1.14443	15.1553	1607.46	44.94	17	48	0.956945	0.859432	0.869725	0.890639
Q15293		1.00149	7		0.73523	8	Reticulocalbin-1	26.89	1	6	6	18	1.43751	8	0.954232	1.4208	14.4276	1.04793	8	1.21051	12.1132	1.06055	8	1.11859	7.82889	0.856636	8	0.879774	10.6567	1.08118	8	1.07523	17.2091	1.17242	8	1.10993	14.4759	0.857025	8	0.812619	6.82418	373.66	26.89	6	8	0.974611	1.2674	1.17978	0.784784
P53582	1	0.768507	4	1	0.867067	9	Methionine aminopeptidase 1	40.93	1	10	10	21	1.03575	9	0.954232	1.02371	14.922	0.848465	9	0.980102	5.63085	1.10704	9	1.16763	21.5558	0.810394	9	0.832283	11.93	1.022	9	1.01638	17.6915	0.978607	9	0.926443	6.78879	0.873986	9	0.828701	17.4576	285.55	21.5	5	8	1.01005	1.04439	0.989951	0.849094
Q5BKZ1	1	0.800129	3	1	0.843686	6	DBIRD complex subunit ZNF326	18.38	1	9	9	17	0.942105	6	0.954232	0.931154	9.34727	0.851503	6	0.983611	3.68001	0.886853	6	0.935388	10.6524	0.822037	6	0.844241	10.8016	0.832359	6	0.827778	10.8685	0.879328	6	0.832456	13.0025	0.822403	6	0.779791	7.07387	257.1	13.4	6	7	1.04857	1.0999	1.03138	0.968617
Q99848	1	0.869557	5	1	0.843081	9	Probable rRNA-processing protein EBP2	25.82	1	9	9	19	0.871014	9	0.954232	0.860889	10.3776	0.855643	9	0.988393	8.54429	0.904915	9	0.954438	15.8268	0.737193	9	0.757105	14.9403	0.798229	9	0.793836	9.45835	0.861795	9	0.815858	8.483	0.821247	9	0.778694	22.3753	282.091	22.88	7	9	1.07122	1.09999	1.05879	0.899016
Q9UHR5				1	0.805454	4	SAP30-binding protein	11.04	1	3	3	7	0.880247	4	0.954232	0.870015	8.90716	0.744028	4	0.859461	5.68717	0.791087	4	0.83438	12.893	0.945083	4	0.97061	12.9974	0.83446	4	0.829867	17.5677	0.762838	4	0.722176	28.2867	0.81282	4	0.770704	24.0066	110.74	8.77	2	3	1.05675	1.0632	0.908238	1.12094
Q96IV0	1	0.705515	4		0.934437	12	Peptide-N(4)-(N-acetyl-beta-glucosaminyl)asparagine amidase	14.68	1	8	8	21	0.732225	12	0.954232	0.723714	18.9477	0.754945	12	0.872072	14.4033	0.596725	12	0.629382	20.5726	0.862079	12	0.885364	12.5218	0.757871	12	0.7537	12.8934	0.787638	12	0.745653	12.5136	0.959097	12	0.909402	8.73448	373.52	12.08	6	11	1.06833	0.879883	0.931665	1.07642
Q9UI09	1	1.32403	3		1.07429	4	NADH dehydrogenase [ubiquinone] 1 alpha subcomplex subunit 12	54.48	1	6	6	14	1.01118	4	0.954232	0.99943	5.12266	0.775401	4	0.895701	6.09929	1.00357	4	1.0585	14.4013	1.06114	4	1.0898	13.2831	1.20436	4	1.19773	7.47323	1.11162	4	1.05237	8.49084	1.21804	4	1.15492	5.76604	197.72	40.69	4	5	0.983123	0.917351	0.880584	1.0003
Q9GZL7	1	0.81141	2		0.855571	7	Ribosome biogenesis protein WDR12	29.31	1	9	9	16	0.809919	7	0.954232	0.800505	17.9254	0.723215	7	0.83542	13.2697	0.768638	7	0.810703	15.2291	0.625346	7	0.642237	9.60965	0.761716	7	0.757524	17.1925	0.767652	7	0.726733	6.01417	0.757013	7	0.717789	5.33774	223.98	25.77	7	7	1.13751	1.16889	0.950295	0.91723
O14681					0.88802	3	Etoposide-induced protein 2.4 homolog	5	1	3	3	5	1.01463	3	0.954232	1.00283	18.1557	0.887682	3	1.0254	0.365556	0.814215	3	0.858774	4.03469	0.944344	3	0.969851	18.6281	0.888961	3	0.884069	0.0826215	0.867069	3	0.820851	22.2625	0.749347	3	0.71052	40.7406	45.07	4.71	2	2	1.00771	1.02603	1.03331	0.992288
Q96R06					0.87999	2	Sperm-associated antigen 5	1.84	1	2	2	2	0.953441	2	0.954232	0.942359	9.46803	0.768846	2	0.88813	15.2806	0.71892	2	0.758264	8.80175	1.05071	2	1.07909	15.1538	0.828591	2	0.824031	1.51147	0.837433	2	0.792794	0.980349	0.85126	2	0.807152	13.7256	72.35	1.84	2	2	1.05925	1.09063	0.940751	1.21075
P23610		1.45166	4		0.957482	6	Factor VIII intron 22 protein	15.9	1	4	4	11	1.01442	6	0.954232	1.00263	22.7467	0.951298	6	1.09889	14.4554	0.942281	6	0.993849	14.0225	1.20909	6	1.24175	39.6343	0.982828	6	0.977419	22.4804	1.18413	6	1.12101	27.1749	1.0074	6	0.955206	35.772	206.47	15.9	4	5	0.967027	0.922733	1.06266	1.14423
Q92598		0.897379	24		0.90908	52	Heat shock protein 105 kDa	46.27	1	30	33	138	0.879129	52	0.954232	0.868911	8.27293	0.841053	52	0.97154	13.5003	0.828101	52	0.87342	15.2948	0.88901	52	0.913023	10.4079	0.641428	52	0.637898	16.9371	0.807944	52	0.764877	15.0346	0.914136	52	0.86677	13.0254	2474.5	41.38	27	61	1.03067	1.00515	1.00133	0.998665
P42336				1	0.816799	2	Phosphatidylinositol 4,5-bisphosphate 3-kinase catalytic subunit alpha isoform	2.25	1	2	2	2	0.968168	2	0.954232	0.956915	5.17824	0.815128	2	0.941592	8.21719	0.802789	2	0.846723	26.0426	0.753976	2	0.774341	26.5964	0.745204	2	0.741103	4.18799	0.760591	2	0.720048	1.27529	0.940673	2	0.891933	31.1204	62.97	2.25	2	2	1.04465	1.09041	0.983639	0.882365
Q6UB35		0.860112	3		0.900082	25	Monofunctional C1-tetrahydrofolate synthase, mitochondrial	20.14	1	15	17	50	1.06975	25	0.954232	1.05732	17.3256	0.856263	25	0.989109	14.4096	1.00795	25	1.06312	13.2873	0.738046	25	0.757981	15.2907	0.965438	25	0.960125	12.446	1.00228	25	0.94885	15.9164	0.854147	25	0.80989	13.533	858.546	17.18	14	26	1.01305	1.09901	1.00202	0.78787
P55196					1.35898	7	Afadin	4.77	1	7	7	11	0.677913	7	0.954232	0.670033	8.32889	0.772674	7	0.892552	2.21063	1.18069	7	1.2453	10.9028	1.2116	7	1.24433	14.9621	1.21965	7	1.21294	9.69069	0.96307	7	0.911734	16.6799	0.786177	7	0.745442	17.0602	229.24	3.29	5	6	1.02363	0.717533	0.913644	1.33254
P06746	1	1.16613	4		1.18726	4	DNA polymerase beta	13.43	1	4	4	9	1.05115	4	0.954232	1.03893	9.9533	0.892763	4	1.03127	1.96627	1.10219	4	1.16251	5.88588	1.1538	4	1.18497	10.4588	1.33362	4	1.32628	2.68521	1.49681	4	1.41703	10.9302	1.01063	4	0.958264	0.692727	170.171	13.43	4	4	0.952099	0.889575	0.981872	1.01813
P52789		0.901438	14		0.91961	38	Hexokinase-2	43.73	1	29	32	119	1.21465	38	0.954232	1.20053	16.2565	0.96268	38	1.11204	13.2706	1.06361	38	1.12182	17.4985	0.925621	38	0.950623	15.7454	0.982489	38	0.977082	16.1792	1.08917	38	1.03112	15.0176	0.961644	38	0.911817	14.4511	2087.74	39.48	29	56	0.992398	1.17315	1.10358	0.928944
Q9Y696		0.75555	5		0.849714	17	Chloride intracellular channel protein 4	24.51	1	6	6	36	0.912116	17	0.954232	0.901514	14.6509	0.728571	17	0.841606	17.5627	0.952468	17	1.00459	26.3541	0.665521	17	0.683498	30.622	1.00367	17	0.998146	6.02981	0.936042	17	0.886147	15.9853	0.774017	17	0.733911	14.3602	638.052	18.58	4	16	1.03112	1.03998	0.867797	0.748046
P49257		0.830664	12		1.04793	30	Protein ERGIC-53	36.67	1	18	19	58	1.03974	30	0.954232	1.02766	14.1615	0.748379	30	0.864487	13.5959	0.656891	30	0.692841	21.169	0.663045	30	0.680954	21.4449	0.865925	29	0.861159	14.55	0.819091	30	0.77543	19.0563	0.950177	30	0.900945	19.2066	920.9	32.55	15	26	1.03316	1.20281	0.893154	0.797012
Q9NZM5				1	0.85605	6	Glioma tumor suppressor candidate region gene 2 protein	8.79	1	3	4	10	0.973536	6	0.954232	0.96222	25.1031	0.940708	6	1.08665	23.2086	0.842542	6	0.888651	26.3611	0.859592	6	0.882811	12.2092	0.864287	6	0.859531	13.1171	0.874296	6	0.827692	10.1723	0.820776	6	0.778248	21.1601	251.55	5.02	2	4	1.03212	1.07654	1.12156	0.96788
Q9HAV4	1	0.829555	5	1	0.913541	15	Exportin-5	22.18	1	22	22	52	1.0121	15	0.954232	1.00034	17.3359	0.862814	15	0.996676	7.31902	0.907129	15	0.956774	21.9138	0.824789	15	0.847068	13.661	0.913898	15	0.908868	19.3412	0.870958	15	0.824533	7.89612	0.969446	15	0.919215	18.4864	822.66	18.77	18	25	1.02804	1.07354	1.02463	0.909051
Q06330				1	0.856401	2	Recombining binding protein suppressor of hairless	14	1	5	5	10	0.863165	2	0.954232	0.853132	7.26489	0.788218	2	0.910507	21.6223	0.707097	2	0.745794	3.53172	0.994234	2	1.02109	24.6504	0.785676	2	0.781353	2.80926	0.838309	2	0.793623	5.46017	0.779747	2	0.739345	18.92	189.52	14	5	5	1.06498	1.03033	0.969669	1.1581
Q9NQH7		0.967332	2	1	0.756104	17	Probable Xaa-Pro aminopeptidase 3	14.2	1	6	6	33	0.934046	17	0.954232	0.923189	12.7497	1.02988	17	1.18966	14.77	0.832511	17	0.878072	20.7023	0.693119	17	0.711841	11.1425	0.763823	17	0.75962	20.1126	0.854972	17	0.809398	14.1047	0.923961	17	0.876086	20.6188	340.43	11.05	5	17	1.03415	1.06123	1.23029	0.784774
Q99704		1.45053	4		1.11283	3	Docking protein 1	9.56	1	3	3	6	1.16975	3	0.954232	1.15615	13.7554	1.13759	3	1.31408	2.00619	0.761428	3	0.803099	1.30566	1.69441	3	1.74018	12.2156	0.848937	3	0.844265	5.57521	1.62465	3	1.53805	4.19112	1.23235	3	1.16849	55.5228	198.67	7.69	2	3	0.893225	0.831964	1.17377	1.25223
Q8NBL1		1.01463	2	1	1.28577	3	Protein O-glucosyltransferase 1	9.18	1	3	3	8	1.08662	3	0.954232	1.07399	16.5861	0.824309	3	0.952197	14.0471	1.21451	3	1.28098	3.17602	1.2361	3	1.26949	7.38801	1.43077	3	1.4229	28.4346	1.3727	3	1.29953	0.916235	1.03171	3	0.978257	31.171	159.04	9.18	3	4	0.943955	0.865206	0.898831	1.05605
O15400		1.21375	8	1	1.19669	17	Syntaxin-7	61.69	1	10	11	35	0.744059	17	0.954232	0.735411	15.1342	0.646623	17	0.746944	13.4283	0.803914	17	0.84791	15.7611	0.813257	17	0.835224	11.2733	0.965003	17	0.959692	17.4748	1.2308	17	1.1652	16.7325	1.0155	17	0.962886	19.3545	691.75	59	10	19	1.00997	0.772651	0.754389	0.877519
O60449	1	0.777353	15		0.909793	25	Lymphocyte antigen 75	15.39	1	22	22	59	1.08201	25	0.954232	1.06943	9.07597	0.932818	25	1.07754	11.4215	1.02521	25	1.08132	13.5261	0.866157	25	0.889552	9.03638	0.982329	25	0.976923	7.36885	0.937043	25	0.887095	11.8994	1.03497	25	0.981348	17.1531	1049	11.38	15	27	1.00593	1.0859	1.08393	0.903253
Q4G176		0.798137	7		0.830977	15	Acyl-CoA synthetase family member 3, mitochondrial	26.39	1	14	14	37	0.911057	15	0.954232	0.900467	12.0422	0.998152	15	1.15301	9.38184	1.06893	15	1.12743	11.9944	0.759092	15	0.779596	20.2582	0.841957	15	0.837323	8.84278	0.935497	15	0.885631	12.5738	1.0246	15	0.971507	12.9477	630.02	22.74	11	18	1.01934	0.980659	1.17531	0.821982
P35221					0.910446	4	Catenin alpha-1	9.6	1	6	6	12	1.28404	4	0.954232	1.26912	11.2043	0.634255	4	0.732657	16.6931	1.16194	4	1.22553	12.3718	0.858824	4	0.882021	25.1721	0.828612	4	0.824052	8.14875	0.83611	4	0.791541	12.6993	0.786644	4	0.745885	1.2734	267.2	9.6	6	7	1.05067	1.56316	0.769784	1.08637
O15511	1	1.21683	7		1.03764	18	Actin-related protein 2/3 complex subunit 5	60.26	1	10	11	45	0.880927	18	0.954232	0.870688	20.5294	0.821259	18	0.948674	14.9687	0.850665	18	0.897219	24.446	0.988297	18	1.01499	19.0778	1.05295	18	1.04715	16.5551	1.24901	18	1.18243	19.3003	1.10524	18	1.04797	23.2053	728.883	58.94	9	25	0.988615	0.834835	0.937873	0.973197
Q6ZS17					1.14558	4	Protein FAM65A	3.43	1	4	4	7	0.947125	4	0.954232	0.936116	10.3734	0.83362	4	0.962953	15.2892	1.387	4	1.4629	6.72465	1.28623	4	1.32097	14.7601	1.42898	4	1.42112	8.74239	1.07569	4	1.01835	7.84602	1.11389	4	1.05618	18.343	92.83	2.62	3	3	0.986524	0.890324	0.949976	1.25635
Q7L576	1	1.13756	5		1.23351	14	Cytoplasmic FMR1-interacting protein 1	25.7	1	13	27	122	1.33865	14	0.954232	1.32309	19.1327	1.01345	14	1.17068	22.5341	1.28304	14	1.35326	8.97783	1.23866	14	1.27212	19.9516	1.54588	14	1.53737	12.0574	1.69868	14	1.60814	11.6504	1.39798	14	1.32554	19.9042	2028.66	22.59	23	59	0.87944	0.878627	1.02954	0.861355
P50583		1.48604	4		1.27434	14	Bis(5'-nucleosyl)-tetraphosphatase [asymmetrical]	61.9	1	8	8	21	0.999454	14	0.954232	0.987836	10.7111	1.06658	14	1.23206	14.5771	0.926194	14	0.976882	9.62574	1.1207	14	1.15097	14.9615	0.942479	14	0.937292	4.9295	1.57814	14	1.49402	22.8787	1.47968	14	1.40301	24.3874	470.18	57.14	7	13	0.896033	0.742862	1.10397	0.865543
O15067	1	0.820004	20	1	0.841916	44	Phosphoribosylformylglycinamidine synthase	31.09	1	33	33	87	0.881018	44	0.954232	0.870777	11.1493	0.835865	44	0.965546	12.9184	0.928699	44	0.979524	24.9987	0.719067	44	0.738489	20.9146	0.874048	44	0.869238	18.5209	0.890205	44	0.842753	16.1044	0.818583	44	0.776168	17.9642	1307.11	23.99	22	36	1.04545	1.04637	1.00943	0.841573
Q6DD88	1	1.16701	10		1.07618	19	Atlastin-3	21.63	1	11	11	38	0.980083	19	0.954232	0.968691	9.82194	0.783184	19	0.904692	13.8335	0.941575	19	0.993104	5.89109	1.10323	19	1.13303	12.3978	1.11418	19	1.10805	10.5019	1.18072	19	1.11778	9.33905	1.21214	19	1.14933	11.8192	687	21.63	11	21	0.970689	0.844897	0.878175	0.988233
P17858	1	1.24865	20		1.11498	55	6-phosphofructokinase, liver type	49.1	1	27	32	182	1.02155	55	0.954232	1.00968	12.5308	0.917639	55	1.06001	25.1924	1.12066	55	1.18199	21.3215	1.23432	55	1.26766	18.5855	1.14604	55	1.13973	36.0099	1.25286	54	1.18608	28.685	1.05019	55	0.995772	22.469	3660.46	45.51	26	82	0.954084	0.875846	1.01134	1.09964
O75534	1	0.703962	19	1	0.826083	27	Cold shock domain-containing protein E1	26.19	1	22	22	57	0.956911	27	0.954232	0.945788	12.2336	0.859267	27	0.99258	12.6617	0.739702	27	0.780183	12.6037	0.840007	27	0.862696	11.9614	0.770307	27	0.766068	8.66806	0.811563	27	0.768303	12.393	0.998936	27	0.947176	14.0763	850.6	20.05	15	26	1.01565	1.01491	1.00812	0.903414
Q6P6C2		1.01677	2	1	0.816627	9	Probable alpha-ketoglutarate-dependent dioxygenase ABH5	14.63	1	7	7	12	1.02214	9	0.954232	1.01026	12.106	0.953314	9	1.10122	9.09253	0.90949	9	0.959263	23.3728	0.818107	9	0.840205	24.3277	0.944438	9	0.939241	22.8187	0.881042	9	0.834079	33.313	0.885399	9	0.839522	27.0574	102.75	9.39	4	5	1.01592	1.0585	1.11874	0.88032
Q04864		1.18534	4		1.08273	14	Proto-oncogene c-Rel	21.32	1	11	12	33	0.600946	14	0.954232	0.593961	14.6271	0.640557	14	0.739937	12.7874	0.562903	14	0.593709	36.8735	0.945884	14	0.971433	8.09767	0.672073	14	0.668374	20.7101	0.966215	14	0.914712	17.9385	1.01904	14	0.96624	16.2879	480.47	16.8	9	16	1.01558	0.641392	0.751464	1.04901
Q9H0R4	1	1.28618	2		1.22559	9	Haloacid dehalogenase-like hydrolase domain-containing protein 2	19.69	1	4	4	13	1.16106	9	0.954232	1.14756	19.6344	0.882271	9	1.01915	18.5183	1.05031	9	1.10779	18.5155	1.12741	9	1.15787	14.3318	1.29814	9	1.29099	16.4998	1.53065	9	1.44906	11.4811	0.969849	9	0.919597	16.1195	247.27	13.13	2	4	0.960214	0.955923	0.978604	1.0214
Q14692				1	0.824648	10	Ribosome biogenesis protein BMS1 homolog	13.18	1	14	14	43	0.940879	10	0.954232	0.929943	6.084	0.854013	10	0.98651	8.92412	0.897854	10	0.946991	10.9341	0.743719	10	0.763808	13.2121	0.830541	10	0.825971	9.92016	0.812014	10	0.76873	13.9147	0.852065	10	0.807916	27.8705	773.064	10.92	11	19	1.05846	1.12114	1.04418	0.892104
P42858		1.20767	21		1.12302	68	Huntingtin	20.5	1	52	52	153	0.835997	68	0.954232	0.826279	17.6866	0.826699	68	0.954958	19.3106	0.906241	68	0.955836	12.9051	1.29952	68	1.33462	21.2527	0.985094	68	0.979673	12.67	1.21383	68	1.14913	21.3713	1.1132	68	1.05552	15.7913	2996.96	17.92	42	75	0.986676	0.793251	0.942234	1.28127
Q96C86	1	0.813202	11	1	0.830729	29	m7GpppX diphosphatase	44.21	1	12	12	49	0.920155	29	0.954232	0.909459	15.1144	0.732751	29	0.846435	16.1413	0.884876	29	0.933303	13.3467	0.897311	29	0.921548	16.0863	0.82334	29	0.818809	14.4529	0.84236	29	0.797458	15.9301	0.82102	29	0.778479	18.8529	861.65	44.21	12	25	1.05994	1.09798	0.897166	1.10497
P09104	1	1.46248	13		1.02355	21	Gamma-enolase	61.06	1	14	19	396	0.934121	21	0.954232	0.923263	11.1714	0.904927	21	1.04532	24.0289	1.14438	21	1.20701	13.055	1.29344	21	1.32837	26.9137	1.45802	21	1.45	17.4066	1.33004	21	1.25914	15.3176	1.16145	21	1.10127	18.3175	9205.56	59.68	18	203	0.921291	0.720716	0.963047	1.03695
Q96EE3		0.917869	4	1	0.717615	3	Nucleoporin SEH1	26.39	1	7	7	14	0.897454	3	0.954232	0.887023	32.0112	0.802275	3	0.926745	19.4455	0.620215	3	0.654157	17.8825	0.660971	3	0.678825	1.67289	0.646224	3	0.642667	22.3384	0.62538	3	0.592045	18.9823	0.557155	3	0.528286	43.6258	241.04	22.22	5	6	1.12846	1.2785	1.04579	0.954209
Q9UNX4	1	0.751021	4	1	0.883355	18	WD repeat-containing protein 3	25.13	1	18	18	42	0.963194	18	0.954232	0.951998	14.9033	0.861069	17	0.994661	9.34182	0.821902	18	0.866882	13.7615	0.732256	18	0.752035	22.3618	0.879655	18	0.874814	15.0743	0.875868	18	0.82918	15.3193	0.903771	18	0.856943	18.8098	625.25	19.19	13	19	1.03597	1.07974	1.03044	0.833482
Q9UHI6		0.755387	3	1	0.771386	11	Probable ATP-dependent RNA helicase DDX20	14.68	1	8	8	24	1.07399	11	0.954232	1.0615	22.5458	0.985271	11	1.13813	9.01112	0.916247	11	0.96639	19.5926	1.0179	11	1.04539	5.16251	0.791653	11	0.787296	12.8324	0.745948	11	0.706185	11.5637	0.949798	11	0.900585	11.9946	414.82	10.44	6	10	0.987202	1.02466	1.12357	1.0128
Q16595					1.33251	2	Frataxin, mitochondrial	10.95	1	2	2	4	1.54016	2	0.954232	1.52226	1.25087	1.26233	2	1.45818	13.2023	1.40087	2	1.47753	18.0075	1.01817	2	1.04567	6.61199	1.71824	2	1.70878	0.697098	1.78385	2	1.68876	7.69617	1.54193	2	1.46204	1.99231	71.34	10.95	2	2	0.847011	0.864103	1.23509	0.606598
P49753					1.08105	6	Acyl-coenzyme A thioesterase 2, mitochondrial	32.51	1	5	11	19	0.966558	6	0.954232	0.955323	6.02598	0.972749	6	1.12367	7.56299	0.672253	6	0.709043	10.5563	1.27149	6	1.30584	11.1602	1.22142	6	1.2147	6.16072	1.58924	6	1.50453	13.2516	1.52909	6	1.44986	12.3822					0.924815	0.70104	1.03918	0.958255
Q8TD19	1	1.30738	7		1.06502	24	Serine/threonine-protein kinase Nek9	15.22	1	14	14	40	0.989126	24	0.954232	0.977628	12.8277	0.87372	24	1.00927	9.49287	1.11723	24	1.17837	16.6045	1.11835	24	1.14855	12.2962	1.32639	24	1.31909	13.8681	1.31211	24	1.24217	11.5726	1.15595	24	1.09605	8.71405	588.513	15.22	14	20	0.971972	0.846677	0.980986	0.994706
Q9Y6B6		0.811804	2	1	0.803673	6	GTP-binding protein SAR1b	58.08	1	6	10	34	1.01895	6	0.954232	1.00711	14.2508	0.865814	6	1.00014	7.6331	0.787544	6	0.830644	16.9478	0.943234	6	0.968711	21.7143	0.746122	6	0.742016	15.8388	0.805866	6	0.76291	18.3959	0.922158	6	0.874377	20.8194	438	34.34	4	12	1.00801	1.03131	1.00815	0.99199
Q96PU8					0.900844	4	Protein quaking	21.11	1	5	5	11	0.877667	4	0.954232	0.867465	30.1815	0.803385	4	0.928027	37.9873	0.731119	4	0.77113	26.0837	0.721448	4	0.740935	38.1335	0.775378	4	0.771111	35.8476	0.75458	4	0.714357	23.265	0.738475	4	0.700212	37.64	207.7	21.11	5	6	1.11101	1.17635	1.03105	0.968949
Q8TCD5		1.37362	4		1.05856	9	5'(3')-deoxyribonucleotidase, cytosolic type	50.75	1	9	9	17	0.820799	9	0.954232	0.811258	8.01527	0.724442	9	0.836837	24.1224	0.762803	9	0.804548	14.545	1.02727	9	1.05502	8.28617	0.898699	9	0.893753	9.58921	1.04297	9	0.987377	10.3752	0.913262	9	0.865941	9.39611	146.84	35.32	5	6	1.02552	0.884534	0.858193	1.15031
Q05823					1.16615	2	2-5A-dependent ribonuclease	2.16	1	2	2	4	1.01743	2	0.954232	1.00561	3.05626	0.987166	2	1.14032	5.50481	0.853046	2	0.899731	0.962582	1.13734	2	1.16806	1.11876	1.26884	2	1.26186	9.99748	1.61239	2	1.52644	11.2425	1.43316	2	1.3589	5.91706	39.78	2.16	2	2	0.912861	0.755563	1.04095	0.877625
Q9NRG0				1	1.22417	3	Chromatin accessibility complex protein 1	19.85	1	2	2	3	0.853536	3	0.954232	0.843615	9.77209	0.668246	3	0.771922	3.81893	0.877774	3	0.925811	2.22418	0.749843	3	0.770096	7.27583	0.997416	3	0.991927	7.39441	0.98764	3	0.934995	1.87008	1.02547	3	0.972336	16.1761	94.29	19.85	2	3	1.012	0.895219	0.781187	0.817204
Q32MZ4	1	0.810784	18		0.918449	13	Leucine-rich repeat flightless-interacting protein 1	21.66	1	15	15	39	0.939281	13	0.954232	0.928363	11.373	0.759562	13	0.877405	14.0037	0.86554	13	0.912908	14.5088	0.779097	13	0.800141	14.9827	0.82641	13	0.821862	20.2592	0.834078	13	0.789618	15.9932	0.807531	13	0.765689	15.2449	821.362	19.55	13	21	1.08383	1.18426	0.950955	1.02069
P08397	1	0.735341	3	1	0.880191	10	Porphobilinogen deaminase	32.96	1	9	9	19	0.983441	10	0.954232	0.972009	6.37252	0.934186	10	1.07912	9.89819	1.00121	10	1.056	9.58027	0.784885	10	0.806085	20.2446	0.855266	10	0.850559	21.1025	0.950995	10	0.900303	28.118	0.925521	10	0.877566	10.5031	289.72	23.82	6	8	1.02694	1.06627	1.10819	0.87123
Q9H6V9		1.43795	2		1.08936	6	UPF0554 protein C2orf43	9.85	1	3	3	9	1.26804	6	0.954232	1.2533	3.98063	0.836034	6	0.965741	4.8935	1.01225	6	1.06765	4.83232	1.47004	6	1.50975	3.70681	1.09269	6	1.08668	4.30343	1.46116	6	1.38328	8.61331	1.19969	6	1.13753	8.21045	96.64	7.38	2	3	0.957311	1.00367	0.924515	1.29961
Q5QJE6	1	0.6452	3		0.947678	11	Deoxynucleotidyltransferase terminal-interacting protein 2	13.62	1	9	9	20	0.901957	11	0.954232	0.891473	12.9098	0.804001	11	0.928739	9.75566	0.928717	11	0.979543	8.09522	0.739069	11	0.759031	14.4335	0.8751	11	0.870284	9.81669	0.878249	11	0.831435	11.9488	0.934314	11	0.885903	10.286	374.995	13.62	9	12	1.05392	1.05722	0.978816	0.881671
P13716					1.11015	2	Delta-aminolevulinic acid dehydratase	28.18	1	7	7	15	1.01481	2	0.954232	1.00301	19.8479	0.803015	2	0.9276	20.1687	1.01548	2	1.07105	3.60451	1.1807	2	1.21259	20.0292	1.23136	2	1.22459	18.5565	1.60093	2	1.51559	6.3728	1.27117	2	1.2053	22.3506	210.74	17.58	4	6	0.946932	0.785629	0.878374	0.949789
Q8TDN6	1	0.837262	4		0.92046	12	Ribosome biogenesis protein BRX1 homolog	30.31	1	10	10	23	0.982952	12	0.954232	0.971526	14.2592	0.793171	12	0.916229	18.4504	0.896762	12	0.945839	21.9832	0.748176	12	0.768384	13.7216	0.845301	12	0.840649	18.424	0.849656	12	0.804365	22.3632	0.808961	12	0.767045	26.7557	454.61	20.68	6	12	1.07816	1.19242	0.987844	0.943087
Q9HCK8				1	0.823653	2	Chromodomain-helicase-DNA-binding protein 8	2.13	1	3	6	7	0.948391	2	0.954232	0.937367	8.13362	0.83554	2	0.965171	11.8142	0.738121	2	0.778516	15.7078	0.749613	2	0.769861	8.83935	0.816873	2	0.812377	17.4538	0.799582	2	0.756961	21.3573	0.798623	2	0.757243	21.2388	54.05	0.77	2	2	1.07971	1.15684	1.04211	0.935251
Q9Y3C0					1.102	2	WASH complex subunit CCDC53	17.01	1	3	3	5	0.70118	2	0.954232	0.693029	6.95565	0.544029	2	0.628433	39.5063	0.927648	2	0.978416	3.31929	1.01329	2	1.04066	0.487727	0.792313	2	0.787953	8.94244	0.927291	2	0.877863	6.52815	1.11575	2	1.05793	1.87734	93	10.82	2	2	1.03361	0.762915	0.649557	1.1456
Q9NRX1	1	0.800915	5	1	0.880751	13	RNA-binding protein PNO1	33.73	1	7	7	25	1.06937	13	0.954232	1.05694	9.3424	0.934276	13	1.07923	22.2546	0.980425	13	1.03408	16.4958	1.005	13	1.03214	18.2329	0.944035	13	0.93884	23.158	0.958619	13	0.907521	18.1922	0.913886	13	0.866534	15.1417	374.99	30.56	6	11	0.992154	1.03206	1.07076	1.00785
Q6Y7W6	1	0.850989	3	1	0.871578	14	PERQ amino acid-rich with GYF domain-containing protein 2	16.47	1	16	17	37	0.861642	14	0.954232	0.851627	21.3219	0.824657	14	0.952599	8.30456	0.785048	14	0.828011	23.8277	0.781014	14	0.80211	28.3926	0.793232	14	0.788866	28.3919	0.757851	14	0.717454	44.3679	0.827058	14	0.784205	56.9285	604.607	13.63	12	15	1.07133	1.10341	1.02055	0.979451
O95674				1	1.23714	5	Phosphatidate cytidylyltransferase 2	10.79	1	3	3	10	1.08247	5	0.954232	1.06989	14.3286	0.839283	5	0.969495	17.3178	0.947552	5	0.999408	10.7688	1.27247	5	1.30684	17.1504	1.0533	5	1.04751	13.7597	1.30676	5	1.23711	22.3466	1.45393	5	1.3786	86.653	217.53	10.79	3	5	0.932819	0.865205	0.904363	1.06718
Q96J01		1.06846	5	1	0.775442	6	THO complex subunit 3	23.08	1	7	8	20	1.01599	6	0.954232	1.00418	13.8162	0.886133	6	1.02361	10.2564	0.757785	6	0.799256	23.6897	0.889827	6	0.913861	10.3658	0.83076	6	0.826188	7.55194	0.755486	6	0.715216	11.7469	0.830955	6	0.7879	11.3586	302.795	14.53	5	11	1.02302	1.07354	1.04718	0.976978
Q5JTH9	1	0.80257	12		0.944669	28	RRP12-like protein	14.88	1	18	19	49	0.967557	28	0.954232	0.956311	14.1768	0.803705	27	0.928397	12.5439	0.933781	27	0.984884	9.56213	0.756582	28	0.777018	12.5552	0.807474	28	0.803031	11.5899	0.891157	28	0.843655	13.6028	0.864997	28	0.820177	13.9907	687.21	10.95	12	22	1.07729	1.16275	1.00015	0.944751
Q9NS87				1	0.826144	6	Kinesin-like protein KIF15	4.39	1	6	6	13	0.933757	6	0.954232	0.922903	6.82225	0.751295	6	0.867856	5.96202	0.668622	6	0.705213	13.9331	0.895709	6	0.919903	8.3421	0.794014	6	0.789644	10.9468	0.779032	6	0.737506	6.84084	0.880672	6	0.835041	6.84665	184.17	3.67	5	7	1.0559	1.09019	0.91637	1.08664
P46100					1.10923	4	Transcriptional regulator ATRX	2.73	1	5	6	9	0.875962	4	0.954232	0.86578	5.60221	0.762253	4	0.880514	5.59965	0.920262	4	0.970625	10.5956	1.21282	4	1.24558	19.8414	1.22235	4	1.21563	15.6885	1.25138	4	1.18468	10.0033	1.13	4	1.07145	13.226	125.88	1.73	3	3	0.957374	0.734777	0.842982	1.05711
Q9BVP2	1	0.712634	8	1	0.89426	30	Guanine nucleotide-binding protein-like 3	36.25	1	19	19	56	0.999716	30	0.954232	0.988095	12.4458	0.840064	30	0.970397	10.7839	1.01446	29	1.06998	11.9023	0.821156	29	0.843336	7.23754	0.869264	30	0.864481	11.0107	0.961471	30	0.910221	10.3954	0.902964	29	0.856177	10.4133	994.518	32.6	17	29	1.03428	1.08684	1.00366	0.927613
Q01432	1	1.63498	5		1.0794	12	AMP deaminase 3	24.51	1	14	15	31	1.49681	12	0.954232	1.47941	10.8641	1.20779	12	1.39518	11.1825	1.22755	12	1.29472	18.6298	1.63756	12	1.68179	20.0768	1.59684	12	1.58805	18.5651	1.80212	12	1.70606	23.0064	1.23578	12	1.17175	17.1302	528.3	18.9	13	17	0.845732	0.815779	1.17995	0.95356
Q9BUP3		0.537011	2		0.784099	8	Oxidoreductase HTATIP2	35.95	1	7	7	13	0.875415	8	0.954232	0.86524	20.4533	0.818616	8	0.945622	8.51801	0.575072	8	0.606544	17.1408	0.816238	8	0.838285	11.6996	0.715609	8	0.711671	13.0628	0.647047	8	0.612557	21.4471	1.06904	8	1.01365	3.86818	172.99	21.9	4	5	1.05195	1.00525	0.994746	0.927643
Q96ST2					0.89599	2	Protein IWS1 homolog	9.65	1	7	7	12	0.888275	2	0.954232	0.87795	35.3473	0.707706	2	0.817504	19.427	0.844402	2	0.890614	43.3534	0.828755	2	0.85114	24.318	0.814768	2	0.810284	39.9128	0.840306	2	0.795514	44.9103	0.696294	2	0.660215	63.3977	210.7	7.81	5	5	1.05728	1.11257	0.864331	1.07859
O43665		0.710491	5		0.886288	8	Regulator of G-protein signaling 10	46.24	1	7	7	26	0.859463	8	0.954232	0.849473	13.8546	1.11221	8	1.28476	26.5602	0.922128	8	0.972593	28.0771	0.734781	8	0.754628	19.7417	0.828608	8	0.824048	10.0313	1.09124	8	1.03307	41.6176	0.760806	8	0.721385	31.4103	475.487	46.24	7	13	1.04242	0.957579	1.33926	0.82001
O43615	1	0.782256	10	1	0.830936	18	Mitochondrial import inner membrane translocase subunit TIM44	33.63	1	14	14	41	0.921712	18	0.954232	0.910998	13.1929	0.800156	18	0.924297	13.9631	0.853241	18	0.899936	13.8145	0.707174	18	0.726275	24.3439	0.850496	18	0.845816	9.95775	0.845727	18	0.800646	14.0355	0.781545	18	0.74105	20.7137	794.468	27.65	11	21	1.06385	1.10332	0.983316	0.872995
O75884		1.15745	2		1.15436	2	Putative hydrolase RBBP9	35.48	1	4	4	10	1.4326	2	0.954232	1.41595	17.4335	0.87145	2	1.00665	4.94902	1.23283	2	1.3003	14.2265	1.41523	2	1.45346	0.267399	1.58735	2	1.57861	4.79198	1.61025	2	1.52442	7.39709	1.35779	2	1.28743	6.39029	154.78	35.48	4	5	0.927131	0.915012	0.933299	0.983292
Q5T8P6	1	0.795361	2		0.933261	19	RNA-binding protein 26	17.08	1	16	17	47	0.873414	19	0.954232	0.863261	20.819	0.764892	19	0.883562	20.1054	0.853151	19	0.899841	15.6959	0.808912	19	0.830761	13.6375	0.87777	19	0.872939	13.7043	0.846937	19	0.801792	21.1472	0.824967	19	0.782222	23.2733	843.545	14.3	14	24	1.05251	1.04664	0.929955	0.995595
O14880		0.631996	2		0.906595	3	Microsomal glutathione S-transferase 3	13.82	1	2	2	3	0.69986	3	0.954232	0.691725	1.30246	0.658977	3	0.761215	10.7773	0.906752	3	0.956376	6.15029	0.65353	3	0.671182	0.605468	0.659308	3	0.655679	0.236236	0.795839	3	0.753417	10.6688	0.71356	3	0.676588	11.1171	120.19	13.82	2	3	1.12234	1.07443	0.854341	0.994689
P16150	1	1.30124	4		1.02025	11	Leukosialin	12	1	5	5	27	0.882391	11	0.954232	0.872134	13.4853	0.732252	11	0.845858	15.447	0.80789	11	0.852103	18.3399	0.904932	11	0.929375	22.4193	1.12333	11	1.11715	17.6033	1.01931	11	0.96498	28.1464	1.00555	11	0.953451	18.586	358.33	10	4	14	1.01652	0.92424	0.859835	0.9849
Q96G21				1	0.867814	6	U3 small nucleolar ribonucleoprotein protein IMP4	19.24	1	6	6	11	0.903027	6	0.954232	0.892531	13.0243	0.910885	6	1.05221	5.49871	0.803932	6	0.847929	17.0009	0.722283	6	0.741793	17.4757	0.878034	6	0.873202	17.614	0.885033	6	0.837857	12.8543	0.875002	6	0.829664	13.8238	175.89	15.12	5	6	1.03503	1.04636	1.08907	0.81975
P82673	1	0.869696	3	1	0.791445	5	28S ribosomal protein S35, mitochondrial	20.12	1	6	6	17	0.806769	5	0.954232	0.797391	8.90668	0.786363	5	0.908364	18.3058	0.583073	5	0.614983	62.0235	0.641514	5	0.658842	22.2303	0.688892	5	0.685101	26.8944	0.610387	5	0.577851	7.7426	0.681922	5	0.646588	10.6635	245.14	14.86	4	8	1.15254	1.23984	1.04693	0.953072
P80217	1	0.753133	4	1	0.830838	24	Interferon-induced 35 kDa protein	39.51	1	11	11	45	1.11051	24	0.954232	1.0976	8.45351	0.970372	24	1.12092	10.9026	0.846632	24	0.892966	13.6176	0.908111	24	0.93264	12.2636	0.816969	24	0.812473	6.86081	1.00111	24	0.94775	11.6782	1.16614	24	1.10572	16.4267	638.224	36.71	10	25	0.977264	1.02274	1.09544	0.890713
Q8IUF8				1	0.822905	5	MYC-induced nuclear antigen	6.67	1	3	3	9	1.12502	5	0.954232	1.11194	4.66248	0.896554	5	1.03565	2.61785	1.03567	5	1.09235	9.80543	0.819221	5	0.841349	24.9302	0.846545	5	0.841886	4.18492	0.989538	5	0.936792	8.33964	1.1888	5	1.1272	2.57716	142.988	5.16	2	4	0.982487	1.07333	1.01751	0.812137
O43818		0.773763	10	1	0.867422	15	U3 small nucleolar RNA-interacting protein 2	24.21	1	10	10	22	0.976669	15	0.954232	0.965316	13.5338	0.847314	15	0.978772	12.0779	0.875572	15	0.923489	21.9284	0.855757	15	0.878871	20.5708	0.926425	15	0.921326	11.7407	0.882669	14	0.835619	21.5821	0.842212	15	0.798573	13.9958	441.87	17.47	6	10	1.02742	1.05137	1.00561	0.950444
Q16698	1	1.23465	9		1.13549	26	2,4-dienoyl-CoA reductase, mitochondrial	49.25	1	16	16	69	0.778808	26	0.954232	0.769755	13.1758	0.739519	26	0.854253	8.83218	0.736585	26	0.776895	11.0519	1.0946	26	1.12417	12.2915	0.947321	26	0.942107	13.5188	1.00409	26	0.950568	14.828	1.1085	26	1.05106	16.5751	1333.25	47.16	14	34	1.01677	0.802498	0.868578	1.17199
Q9NR45	1	0.791907	9		0.874814	11	Sialic acid synthase	37.88	1	10	10	24	0.851476	11	0.954232	0.841578	29.1013	0.663421	10	0.766348	19.5021	0.691563	11	0.72941	15.8568	0.69356	11	0.712293	23.2335	0.698553	11	0.694709	17.6835	0.799458	11	0.756844	35.9957	0.889285	11	0.843208	24.656	224.81	32.59	7	9	1.08532	1.1361	0.831732	0.960595
P50440	1	0.761414	11		0.98703	28	Glycine amidinotransferase, mitochondrial	57.45	1	19	19	87	0.603247	28	0.954232	0.596235	20.1834	0.830163	28	0.95896	13.547	0.868004	28	0.915507	19.0177	1.39742	28	1.43517	35.0211	0.759772	28	0.755591	20.2626	0.911678	28	0.863082	14.908	0.806985	28	0.765171	22.8967	1415.53	50.12	15	41	1.04913	0.686624	1.00607	1.65274
Q13315		1.11127	3	1	1.28238	23	Serine-protein kinase ATM	10.9	1	28	28	61	1.06577	23	0.954232	1.05338	9.53729	0.763597	23	0.882066	12.9707	0.936265	23	0.987504	15.3655	1.32652	23	1.36235	15.258	1.3746	23	1.36704	13.602	1.40301	23	1.32823	8.93364	1.19893	23	1.1368	11.2803	947.004	8.51	20	26	0.943675	0.806524	0.832384	1.04308
P09001	1	0.837131	3	1	0.774408	6	39S ribosomal protein L3, mitochondrial	13.51	1	5	5	12	0.908263	6	0.954232	0.897706	10.0106	0.955891	6	1.10419	3.98362	0.876663	6	0.92464	15.0793	0.771417	6	0.792254	14.1646	0.752511	6	0.74837	23.1251	0.781726	6	0.740057	9.44528	0.94639	6	0.897353	21.7246	187.53	10.63	4	7	1.0278	1.028	1.13489	0.858332
Q9NPH0					0.734555	2	Lysophosphatidic acid phosphatase type 6	5.37	1	2	2	7	1.71705	2	0.954232	1.69709	18.5631	1.16241	2	1.34275	0.282603	1.36887	2	1.44378	9.95943	0.890779	2	0.914839	15.6791	1.06882	2	1.06293	17.9875	1.71114	2	1.61993	9.05539	1.4582	2	1.38264	13.7492	111.79	5.37	2	4	0.85007	1.05867	1.14143	0.600953
O14920					1.24825	9	Inhibitor of nuclear factor kappa-B kinase subunit beta	19.84	1	13	13	20	0.909507	9	0.954232	0.898935	11.1164	0.779026	9	0.899889	20.3711	0.938569	9	0.989934	9.08025	1.27097	9	1.3053	12.8297	1.2099	9	1.20324	12.493	1.297	9	1.22786	22.7068	1.14939	9	1.08983	15.0029	341.758	14.15	9	9	0.959457	0.752256	0.863404	1.09231
P05161		1.03998	9		1.51615	19	Ubiquitin-like protein ISG15	46.06	1	7	7	42	0.656932	19	0.954232	0.649296	13.6707	0.442406	19	0.511044	23.3159	0.773945	19	0.8163	10.6161	1.21579	19	1.24863	18.9956	0.530755	19	0.527834	24.9206	0.699482	19	0.662197	9.77148	1.24924	19	1.18451	14.5531	658.19	46.06	6	17	1.12281	0.877194	0.573804	1.57413
Q9H3S1		0.902423	7		1.07263	12	Semaphorin-4A	16.95	1	10	10	30	0.880253	12	0.954232	0.870021	10.8347	0.673457	12	0.777942	12.3012	1.00318	12	1.05808	19.102	1.10475	12	1.13459	18.026	0.617257	12	0.61386	33.0383	0.451455	12	0.42739	40.6852	1.11343	12	1.05574	16.57	503.84	16.95	10	15	1.036	0.963995	0.805951	1.21776
P29372	1	0.728525	2		0.958541	7	DNA-3-methyladenine glycosylase	27.85	1	7	7	14	0.946546	7	0.954232	0.935543	15.8914	0.792372	7	0.915306	17.7481	0.926148	7	0.976833	2.29672	0.839191	7	0.861858	6.61316	0.757349	7	0.753181	11.8825	0.95962	7	0.908468	8.19675	0.938546	7	0.889916	6.8953	178.54	20.81	5	6	1.04072	1.06772	0.952575	0.98362
O60879					1.16878	4	Protein diaphanous homolog 2	5.72	1	5	5	9	0.77382	4	0.954232	0.764825	3.64228	0.638225	4	0.737243	5.50537	1.03434	4	1.09094	7.45241	1.31868	4	1.3543	6.09385	0.870286	4	0.865497	11.6753	0.886589	4	0.83933	7.64102	1.20999	4	1.14729	6.38091	163.27	4.63	4	4	1.0374	0.850635	0.764815	1.50625
P60174	1	1.2182	24		1.13025	214	Triosephosphate isomerase	77.27	1	20	20	392	0.935657	214	0.954232	0.924781	14.905	0.77096	214	0.890571	15.901	1.03588	213	1.09257	17.515	1.07058	214	1.09949	19.2369	1.05431	213	1.0485	17.917	1.13312	214	1.07272	21.4404	0.922974	214	0.875151	19.2526	7555.57	74.48	18	197	0.988299	0.89232	0.880151	1.0609
A2VDJ0					0.810158	4	Transmembrane protein 131-like	2.8	1	4	4	8	1.29065	4	0.954232	1.27565	11.9301	0.888061	4	1.02584	21.3902	1.02532	4	1.08143	10.017	1.2277	4	1.26086	2.05287	0.925054	4	0.919963	18.373	1.06951	4	1.0125	8.25106	1.01625	4	0.963596	11.0572	120.61	2.8	4	4	0.987245	1.23569	1.01276	1.22137
P07737	1	1.2087	10	1	1.17469	96	Profilin-1	77.86	1	13	13	286	0.992923	96	0.954232	0.981382	18.8247	0.801565	96	0.925925	15.5181	1.11053	96	1.1713	19.1735	1.13	96	1.16052	23.631	1.14653	96	1.14022	19.8535	1.27835	96	1.21021	17.2619	1.03157	96	0.97812	15.4299	5651.04	77.14	12	143	0.959469	0.879914	0.888396	1.04053
P85037					0.909281	2	Forkhead box protein K1	5.59	1	4	4	5	1.26815	2	0.954232	1.25341	23.4915	0.963333	2	1.11279	7.067	1.09448	2	1.15437	22.639	0.938983	2	0.964345	34.4853	0.986532	2	0.981103	5.26096	0.860738	2	0.814857	5.67046	0.884132	2	0.838322	5.00419					1.00479	1.27143	1.11812	0.978209
Q8N3D4				1	0.841549	5	EH domain-binding protein 1-like protein 1	4.66	1	6	6	10	0.779986	5	0.954232	0.77092	25.5167	0.786729	5	0.908787	16.5732	0.685231	5	0.722732	7.87402	0.679917	5	0.698282	18.5349	0.702853	5	0.698985	17.226	0.836039	5	0.791475	17.7171	0.776493	5	0.73626	31.6625	204.61	3.61	4	4	1.09667	1.08225	0.996642	0.900787
P53992	1	0.79503	12	1	0.839362	27	Protein transport protein Sec24C	29.98	1	23	25	102	1.09302	27	0.954232	1.08031	7.06975	0.946649	27	1.09352	9.46302	0.86033	27	0.907413	9.76977	0.84287	27	0.865637	12.7513	0.928949	27	0.923836	12.2494	1.12687	27	1.06681	10.9583	0.953403	27	0.904003	7.43731	1850.49	29.25	24	51	0.978889	1.02332	1.07043	0.828558
P30044		1.33292	9		1.14774	30	Peroxiredoxin-5, mitochondrial	45.33	1	10	10	82	0.953697	30	0.954232	0.942612	12.7012	0.725858	31	0.838472	23.8979	0.72559	30	0.765299	15.3649	1.29707	31	1.3321	9.84211	1.07993	30	1.07399	12.0763	1.18518	31	1.12201	6.21391	1.13711	30	1.07819	14.7233	1672.91	45.33	10	42	0.981535	0.859786	0.82299	1.21505
Q9Y508		0.923514	4	1	0.786255	4	RING finger protein 114	15.35	1	4	4	7	1.01389	4	0.954232	1.00211	13.869	0.88284	4	1.01981	14.8366	0.805448	4	0.849527	18.3189	0.724242	4	0.743804	8.19923	0.862151	4	0.857406	16.2972	0.823299	4	0.779414	20.9824	0.836735	4	0.79338	6.31542	76.98	11.84	3	3	1.03992	1.12211	1.06052	0.832876
P35241		1.26667	10		1.0961	26	Radixin	49.74	1	18	32	150	0.884686	26	0.954232	0.874403	20.4837	0.83901	26	0.969179	19.4465	1.15488	26	1.21808	20.7997	1.23524	26	1.2686	21.2458	1.13877	26	1.1325	15.1409	1.15073	26	1.08939	25.396	1.02074	25	0.967852	25.9899	1977.43	43.22	24	67	0.977778	0.818393	0.947642	1.18734
P54252					1.19019	2	Ataxin-3	10.16	1	3	3	7	0.723798	2	0.954232	0.715385	16.6129	0.689938	2	0.796979	1.09183	0.94825	2	1.00014	1.68879	0.873984	2	0.897591	21.8858	1.08024	2	1.07429	3.9867	0.971715	2	0.919919	16.7638	1.09304	2	1.0364	2.16702	149.78	10.16	3	4	1.02522	0.764017	0.817077	0.958609
Q9Y315	1	1.31909	6		1.05311	18	Putative deoxyribose-phosphate aldolase	53.14	1	12	12	39	1.11135	18	0.954232	1.09843	8.51019	0.913848	18	1.05563	13.4872	1.07745	18	1.13641	8.28899	1.37026	18	1.40727	11.4258	1.15707	18	1.1507	12.1626	1.20231	18	1.13822	13.0037	1.25003	18	1.18526	19.9248	938.836	46.86	10	18	0.955441	0.917013	1.00859	1.17484
Q9H0P0		0.738793	4		0.780904	11	Cytosolic 5'-nucleotidase 3	50.6	1	13	13	44	0.885607	11	0.954232	0.875313	9.44049	0.649937	11	0.750773	24.4996	0.642791	11	0.677969	12.5944	0.942577	11	0.968036	14.5051	0.637243	11	0.633736	14.6589	0.770409	11	0.729343	13.2536	0.915127	11	0.86771	11.8418	838.802	43.15	10	21	1.03672	1.04124	0.778337	1.09337
P16104					0.858423	8	Histone H2A.x	43.36	1	3	6	113	0.797081	8	0.954232	0.787816	9.92778	0.730355	8	0.843667	38.1809	0.624431	9	0.658604	8.42545	0.679537	8	0.697892	9.07168	0.720871	9	0.716904	24.9181	0.739637	8	0.700211	15.2722	0.65253	9	0.618719	42.8723	1070.08	43.36	6	40	1.1507	1.20493	0.970807	1.02919
A1A4S6					1.34982	3	Rho GTPase-activating protein 10	6.11	1	4	4	9	0.930613	3	0.954232	0.919795	13.2504	0.984352	3	1.13707	12.9636	1.07271	3	1.13141	2.70329	1.68217	3	1.72761	16.1325	0.799817	3	0.795416	8.7742	1.38757	3	1.31361	8.33887	1.64947	3	1.56401	7.62821	204.96	6.11	4	6	0.905344	0.679593	1.02944	1.27644
P19484					0.799019	4	Transcription factor EB	11.55	1	6	6	9	0.883702	4	0.954232	0.873431	9.42982	0.792054	4	0.914938	7.41605	0.652044	4	0.687728	15.8492	0.935858	4	0.961136	17.1347	0.688594	4	0.684804	10.8875	0.690954	4	0.654123	24.9635	0.949993	4	0.900769	32.6479	62.19	3.78	2	2	1.04065	1.0012	0.952133	1.06628
Q9BW91				1	0.853895	6	ADP-ribose pyrophosphatase, mitochondrial	14.86	1	5	5	11	0.883316	6	0.954232	0.873049	9.34552	0.767467	6	0.886537	13.854	0.858975	6	0.905984	10.0659	0.843828	6	0.866621	15.9703	0.794304	6	0.789932	9.79947	0.855613	6	0.810005	11.0708	0.839214	6	0.795731	13.5205	164.22	14.86	5	6	1.06657	1.07051	0.94555	1.05445
Q14643		1.53382	3		1.17693	18	Inositol 1,4,5-trisphosphate receptor type 1	11.64	1	21	29	68	1.02329	18	0.954232	1.01139	27.4897	0.770099	18	0.889577	15.897	0.645919	18	0.681268	14.191	1.2893	18	1.32412	26.6116	0.696759	18	0.692925	13.3024	0.99833	18	0.945115	15.1355	1.21064	18	1.14791	29.6521	1113.51	9.43	22	34	0.997176	1.00282	0.887065	1.31665
Q7Z5K2	1	0.807333	3		0.948773	10	Wings apart-like protein homolog	10.34	1	10	10	17	0.880904	10	0.954232	0.870665	25.3442	0.695032	10	0.802863	21.5503	0.830831	10	0.876299	30.1433	0.823399	10	0.845639	29.8202	0.803561	10	0.799139	30.2776	0.876123	10	0.829422	31.3136	0.968696	10	0.918504	21.0861	270.53	8.57	8	9	1.03237	1.04743	0.828854	0.989732
Q9UBS4		0.94964	11		0.861839	12	DnaJ homolog subfamily B member 11	31.84	1	9	9	29	1.1872	12	0.954232	1.1734	13.5722	0.780628	12	0.901739	22.2046	0.814334	12	0.8589	20.2458	0.965655	12	0.991738	34.2766	0.743543	12	0.739451	12.1701	0.83242	12	0.788049	27.0996	0.938019	12	0.889416	16.6296	573.23	29.61	8	16	1.03339	1.28081	0.931851	1.08251
Q14684		0.856169	8		0.934195	13	Ribosomal RNA processing protein 1 homolog B	20.18	1	13	13	26	1.12537	13	0.954232	1.11229	11.7292	0.834007	13	0.963401	9.0148	0.906405	13	0.956009	13.8605	0.784606	13	0.805799	17.7666	1.01874	13	1.01313	24.2129	0.983205	13	0.930796	15.9739	0.944757	13	0.895805	17.4665	368.27	17.41	10	11	1.01864	1.15415	0.981359	0.83612
Q8TCJ2	1	1.44098	5		1.0873	11	Dolichyl-diphosphooligosaccharide--protein glycosyltransferase subunit STT3B	10.53	1	8	9	22	1.14748	11	0.954232	1.13414	15.4589	0.964086	11	1.11366	21.8977	0.814815	11	0.859407	30.1501	1.21743	11	1.25031	31.4642	1.23355	11	1.22677	29.2928	1.40072	11	1.32606	21.2416	1.29227	11	1.22531	23.6905	265.55	8.72	7	9	0.924796	0.85548	1.02991	0.943104
Q9Y6K9				1	0.85188	9	NF-kappa-B essential modulator	18.38	1	8	8	24	0.804569	9	0.954232	0.795217	11.5044	0.807445	9	0.932717	14.5089	0.640381	9	0.675427	4.35203	0.865744	9	0.889128	5.27157	0.797019	9	0.792632	8.40328	0.803317	9	0.760496	12.5456	0.767568	9	0.727797	45.8748	338.3	14.8	6	10	1.06555	1.00614	0.993858	1.04006
Q92747		0.852662	2	1	0.831569	4	Actin-related protein 2/3 complex subunit 1A	20.81	1	5	6	13	0.828371	4	0.954232	0.818742	6.3806	0.79479	4	0.918099	9.15084	0.652063	4	0.687748	12.8026	0.710073	4	0.729253	12.8154	0.710829	4	0.706917	30.1163	0.751188	4	0.711146	33.2716	0.918062	4	0.870493	26.9998	191.367	15.41	4	6	1.05962	1.02716	0.972839	0.864069
P34949		1.39511	9		1.25646	14	Mannose-6-phosphate isomerase	47.75	1	15	15	42	0.950571	14	0.954232	0.939522	11.36	0.875907	14	1.0118	14.5463	0.909569	14	0.959347	14.284	0.836311	14	0.8589	11.0449	1.35788	14	1.35041	14.6252	1.4904	14	1.41095	13.0045	1.01433	14	0.961773	14.5291	845.9	47.28	14	22	0.994134	0.928532	1.00587	0.848853
P27707		1.3241	3		1.01409	9	Deoxycytidine kinase	34.23	1	7	7	14	1.03406	9	0.954232	1.02204	11.5279	0.721938	9	0.833944	5.9545	0.842416	9	0.888518	7.90144	0.88006	9	0.903831	2.93366	0.977163	9	0.971785	5.64648	1.25612	9	1.18917	10.1619	1.15092	9	1.09129	7.0628	254.83	29.23	6	8	0.994579	1.00542	0.829423	0.894058
Q96FJ0				1	1.21173	4	AMSH-like protease	9.63	1	3	3	6	0.957223	4	0.954232	0.946097	1.15851	0.80129	4	0.925607	9.85253	0.878817	4	0.926912	17.0485	1.21844	4	1.25135	9.24619	1.00445	4	0.998926	5.6016	1.31573	4	1.2456	5.51324	1.16357	4	1.10328	11.6963	186.334	7.11	2	3	0.976037	0.878082	0.903427	1.16139
P13995	1	0.812511	4		0.904039	6	Bifunctional methylenetetrahydrofolate dehydrogenase/cyclohydrolase, mitochondrial	36.57	1	8	8	22	0.964589	6	0.954232	0.953377	8.13615	0.798203	6	0.922041	14.5069	0.924601	6	0.975201	11.2828	0.767213	6	0.787936	9.5925	0.952356	6	0.947115	13.5522	0.970717	6	0.918974	6.25643	0.887652	6	0.841659	7.9867	499.88	36.57	8	11	1.02237	1.04293	0.942662	0.861949
Q96BN8				1	0.861751	2	Protein FAM105B	15.63	1	4	4	9	1.14586	2	0.954232	1.13254	15.6135	0.994276	2	1.14853	6.94173	0.933244	2	0.984317	5.82944	1.06815	2	1.09701	5.78924	0.967085	2	0.961763	3.42976	0.981831	2	0.929495	3.28959	0.932489	2	0.884172	8.69922	115.54	13.64	3	4	0.97336	1.05137	1.11794	1.02664
Q8NHH9		0.818048	2	1	0.815328	6	Atlastin-2	6.17	1	3	3	11	0.985314	6	0.954232	0.973861	5.38569	0.909559	6	1.05067	17.7192	0.812681	6	0.857157	13.5123	0.727521	6	0.747171	18.2128	0.945793	6	0.940588	15.4524	0.896062	6	0.848298	16.0071	0.903432	6	0.856622	22.232	194.21	4.46	2	5	1.01555	1.0332	1.06701	0.782017
Q96SB4	1	0.863074	2		0.922981	11	SRSF protein kinase 1	17.71	1	10	11	22	1.00023	11	0.954232	0.9886	17.8634	0.77674	11	0.897248	11.361	0.877522	11	0.925545	33.1495	0.728531	11	0.748209	17.7639	0.854562	11	0.849859	28.8869	0.836654	11	0.792057	25.0013	0.823213	11	0.780559	27.5141	340.5	12.06	6	9	1.07156	1.21269	0.961457	0.917806
Q9Y232				1	1.23857	2	Chromodomain Y-like protein	4.85	1	2	2	6	0.916401	2	0.954232	0.905749	6.49669	0.66203	2	0.764741	6.80609	0.800379	2	0.844181	10.0351	0.77864	2	0.799672	4.39102	1.00329	2	0.997766	2.57888	1.13382	2	1.07338	11.548	1.03379	2	0.980229	6.75207	103.5	4.85	2	3	1.00502	0.92042	0.768578	0.812624
Q8IZ07		1.09827	4		1.06383	12	Ankyrin repeat domain-containing protein 13A	26.1	1	10	10	32	0.872455	12	0.954232	0.862314	9.33435	0.754863	12	0.871977	12.7975	0.784976	12	0.827936	10.0266	1.06376	12	1.09249	16.388	0.997998	12	0.992506	9.34874	1.17365	12	1.11109	16.5513	1.51692	12	1.43832	21.4018	667.42	26.1	10	16	0.978377	0.806375	0.853122	1.02162
Q99720					0.702018	6	Sigma non-opioid intracellular receptor 1	8.07	1	2	2	6	1.22807	6	0.954232	1.2138	2.08773	1.15543	6	1.33469	20.0595	0.756298	6	0.797688	31.4987	0.664001	6	0.681936	9.30312	0.698876	6	0.695029	27.7045	1.28567	6	1.21714	9.80534	1.33961	6	1.2702	22.469	177.46	8.07	2	6	0.953317	0.952007	1.27238	0.586432
P62253		1.16508	5	1	1.20874	14	Ubiquitin-conjugating enzyme E2 G1	37.06	1	5	5	23	1.04342	14	0.954232	1.0313	9.04332	0.767154	14	0.886175	10.1259	0.862739	14	0.909954	7.11308	0.962952	14	0.988962	10.474	1.19206	14	1.1855	32.7846	1.30095	14	1.23161	13.403	1.19115	14	1.12943	8.68789	412.15	37.06	5	12	0.966742	0.922836	0.856703	0.89796
Q9UHN1				1	0.815518	2	DNA polymerase subunit gamma-2, mitochondrial	3.09	1	2	2	4	0.960832	2	0.954232	0.949663	5.85084	0.815197	2	0.941672	3.50845	0.799933	2	0.843711	1.97948	0.674734	2	0.692959	8.64211	0.81517	2	0.810684	5.47297	0.780779	2	0.73916	0.948565	0.865678	2	0.820823	11.8496	42.28	3.09	2	2	1.07434	1.15775	1.01168	0.844799
Q01105	1	0.820789	16	1	0.854692	25	Protein SET	38.97	1	9	9	41	0.799544	25	0.954232	0.79025	7.17805	0.666264	25	0.769633	9.0203	0.948695	25	1.00061	8.47807	0.849983	25	0.872941	13.0264	0.786746	25	0.782416	13.317	0.845244	25	0.800189	12.0966	0.842545	25	0.798889	17.0822	748.117	33.79	6	18	1.07337	1.0609	0.826102	1.12004
Q9GZZ9	1	0.877046	4	1	0.76545	3	Ubiquitin-like modifier-activating enzyme 5	18.32	1	7	7	14	0.800215	3	0.954232	0.790913	5.99451	0.757758	3	0.875321	2.5591	0.602533	3	0.635507	2.05721	0.68298	3	0.701428	2.0253	0.661902	3	0.65826	4.85002	0.647326	3	0.612821	12.7442	0.629374	3	0.596764	16.2673	195.018	11.88	3	4	1.13312	1.20107	0.991845	1.00815
Q13823					0.906188	4	Nucleolar GTP-binding protein 2	8.07	1	6	6	12	1.05937	4	0.954232	1.04706	1.03399	0.81319	4	0.939353	7.86494	0.81936	4	0.864201	11.5843	0.73638	4	0.756271	5.08016	0.752528	4	0.748387	6.5225	0.705029	4	0.667448	12.273	0.818805	4	0.776379	3.22622	119.31	5.75	4	5	1.09834	1.34057	1.03173	0.968268
P80303		0.804302	5		0.958693	10	Nucleobindin-2	16.67	1	6	6	15	1.57296	10	0.954232	1.55468	8.15807	0.788575	10	0.91092	7.47394	0.721497	10	0.760982	13.4913	0.709792	10	0.728964	11.3987	0.877854	10	0.873023	8.41407	1.38648	10	1.31258	13.8529	0.894863	10	0.848496	11.593	310.878	16.67	6	10	1.04508	1.70051	0.951989	0.797343
P82094				1	0.834626	2	TATA element modulatory factor	3.66	1	3	3	6	0.952491	2	0.954232	0.941419	9.00603	0.853723	2	0.986175	0.121371	0.768822	2	0.810897	6.26009	0.868511	2	0.89197	6.4969	0.801339	2	0.796929	14.9497	0.912108	2	0.863488	28.4824	0.816273	2	0.773978	36.5738	122.55	3.66	3	3	1.03305	1.06091	1.01877	0.981233
P04440	1	1.45729	6		1.05454	6	HLA class II histocompatibility antigen, DP beta 1 chain	22.87	1	4	5	16	0.803369	6	0.954232	0.794031	33.3228	0.903643	6	1.04384	10.6332	0.791759	6	0.835089	8.12176	1.24249	6	1.27605	8.61907	1.31792	6	1.31067	8.53804	1.01562	6	0.96148	64.2614	0.581025	6	0.550919	49.1868	238.01	22.87	5	8	0.97855	0.760333	1.02145	1.2219
Q03169					0.758638	16	Tumor necrosis factor alpha-induced protein 2	19.42	1	10	10	33	0.797898	16	0.954232	0.788623	10.524	1.03045	16	1.19032	12.7358	1.06679	16	1.12517	22.2376	0.998088	16	1.02505	19.6687	1.18872	16	1.18218	17.1375	0.771634	16	0.730503	16.5361	0.733589	16	0.695578	13.1819	741.75	19.27	9	16	0.993854	0.774082	1.18301	1.00615
Q6VY07		1.2149	4		1.1234	6	Phosphofurin acidic cluster sorting protein 1	8.41	1	7	7	14	0.819056	6	0.954232	0.809535	11.9795	0.715977	6	0.827059	5.1593	0.887488	6	0.936057	7.95699	0.88049	6	0.904273	12.2062	1.02882	6	1.02316	19.2103	0.967475	6	0.915905	21.3687	1.08521	6	1.02898	13.7411	242.65	7.68	6	7	1.02883	0.869428	0.850899	0.971174
Q9Y5B0		0.881889	2		0.861557	4	RNA polymerase II subunit A C-terminal domain phosphatase	5.2	1	4	4	6	1.09694	4	0.954232	1.08419	12.9671	1.0092	4	1.16578	9.10705	0.938177	4	0.98952	34.3435	0.934993	4	0.960248	23.7955	0.875716	4	0.870897	25.1902	0.938462	4	0.888438	27.9949	0.920052	4	0.87238	32.7188	71.57	3.85	3	3	1.01024	1.1175	1.17772	0.989756
P41091		0.941664	3	1	0.818314	17	Eukaryotic translation initiation factor 2 subunit 3	37.71	1	14	14	27	0.941477	17	0.954232	0.930533	12.1159	0.876922	17	1.01297	16.6106	0.809974	18	0.854301	12.3303	0.757601	18	0.778064	14.2757	0.816604	18	0.81211	15.8837	0.955436	18	0.904507	15.2963	0.830029	18	0.787021	16.5709	279.716	23.94	7	8	1.02571	1.04026	1.03902	0.838087
Q96AA3				1	0.851893	10	Protein RFT1 homolog	13.12	1	7	7	12	0.922697	10	0.954232	0.911972	12.0351	0.833112	10	0.962366	8.43664	0.829199	10	0.874578	22.6333	0.84504	10	0.867866	23.1585	0.840787	10	0.836159	22.48	0.790802	10	0.748649	26.6889	0.827	10	0.784149	25.7191	215.37	6.84	3	5	1.04672	1.07266	1.00733	0.992674
P00918					0.798748	4	Carbonic anhydrase 2	9.62	1	2	2	8	0.361331	4	0.954232	0.357131	22.4362	0.578297	4	0.668018	38.589	0.344738	4	0.363604	10.6019	0.404598	4	0.415526	18.7848	0.275686	3	0.274169	57.016	0.677546	4	0.64143	19.4417	0.373345	3	0.354001	9.83965	149.75	9.62	2	4	1.48833	1.00577	0.994229	0.94458
O95394				1	0.837626	4	Phosphoacetylglucosamine mutase	9.04	1	5	5	15	0.990588	4	0.954232	0.979073	2.16963	0.838115	4	0.968146	5.00328	0.892516	4	0.941361	5.66243	0.767377	4	0.788104	3.19506	0.91254	4	0.907518	2.85427	0.84	4	0.795224	7.70671	0.879008	4	0.833463	1.73149	146.507	6.64	4	6	1.03315	1.07859	1.00024	0.868207
Q9UHJ6					0.979038	3	Sedoheptulokinase	11.09	1	4	4	7	0.803675	3	0.954232	0.794333	6.05627	0.582062	3	0.672367	19.8254	1.1572	3	1.22053	1.04673	0.987239	3	1.01391	0.48009	1.07184	3	1.06594	2.05736	1.50758	3	1.42722	2.50557	0.706904	3	0.670276	4.77741	124.64	9.21	3	3	0.99656	0.786135	0.670054	1.00344
Q9NVP1	1	0.832371	15		0.996445	29	ATP-dependent RNA helicase DDX18	33.13	1	19	19	72	1.10118	29	0.954232	1.08838	13.3817	0.843794	29	0.974705	15.9299	1.0148	29	1.07034	6.73104	0.852252	29	0.875272	15.8917	0.932701	29	0.927568	13.4444	0.9564	29	0.90542	10.9971	0.999011	29	0.947248	12.464	1260.1	30.75	17	36	1.02497	1.16086	0.999042	0.933557
Q8TBX8	1	1.40153	2		1.01569	5	Phosphatidylinositol 5-phosphate 4-kinase type-2 gamma	13.54	1	5	5	15	0.962702	5	0.954232	0.951512	13.5657	0.963843	5	1.11338	12.2376	0.923199	5	0.973723	6.88279	1.42009	5	1.45845	5.20349	0.998883	5	0.993385	7.96263	1.20031	5	1.13633	8.65178	1.24565	5	1.18111	7.95665	440.46	13.54	5	9	0.942253	0.797051	1.04909	1.2217
Q9UFW8	1	0.80178	3	1	0.906181	7	CGG triplet repeat-binding protein 1	31.14	1	5	5	10	0.983593	7	0.954232	0.97216	7.95158	0.747567	7	0.863549	9.62368	0.916371	7	0.96652	12.2068	0.910513	7	0.935107	13.6052	0.932333	7	0.927202	9.28647	0.942265	7	0.892038	4.89833	0.921794	7	0.874031	7.37628	131.14	13.77	2	4	1.01925	1.06414	0.880173	1.02358
P51648		0.542831	3		0.917171	10	Fatty aldehyde dehydrogenase	21.03	1	9	9	23	2.03666	10	0.954232	2.01298	5.73779	1.64195	10	1.8967	16.6536	1.37487	10	1.45011	9.13653	1.0807	10	1.10989	6.47851	1.36239	10	1.35489	8.31992	1.62224	10	1.53577	7.4104	1.69604	10	1.60816	5.6186	411.38	19.18	7	10	0.843464	1.0801	1.5998	0.647709
Q9BT09	1	0.806672	4		0.90917	8	Protein canopy homolog 3	19.42	1	5	5	13	0.845792	8	0.954232	0.835961	20.0437	0.629645	8	0.727332	4.60326	0.881171	8	0.929395	9.32256	0.685917	8	0.704444	11.2911	0.816148	8	0.811656	3.88059	1.05562	8	0.999347	18.9308	0.863051	8	0.818333	12.3132	210.8	16.55	4	7	1.05649	1.06774	0.768416	0.818884
Q9UKX7	1	0.793709	6	1	0.888973	6	Nuclear pore complex protein Nup50	25	1	8	8	17	0.968442	6	0.954232	0.957186	8.1248	0.810585	6	0.936344	8.27588	0.838627	6	0.884523	24.9681	0.840233	6	0.862928	25.0032	0.823083	6	0.818553	18.7906	0.826348	6	0.7823	17.8371	0.884596	6	0.838762	17.6838	271.6	18.16	6	8	1.05511	1.1226	0.987944	1.01206
P13796	1	1.32221	35		1.08938	166	Plastin-2	71.61	1	32	39	586	0.994768	166	0.954232	0.983206	16.1405	0.943729	166	1.09015	17.1495	1.08258	166	1.14183	17.1026	1.28597	165	1.32071	17.1401	1.29835	165	1.29121	18.9084	1.41881	165	1.34318	18.0932	1.18757	165	1.12603	15.6978	9361.64	62.04	32	261	0.916219	0.745339	0.998812	1.00119
P23434				1	0.816832	3	Glycine cleavage system H protein, mitochondrial	17.34	1	2	2	9	0.9783	3	0.954232	0.966929	10.0453	0.805584	3	0.930567	19.8815	0.729318	3	0.769231	22.2889	0.683523	3	0.701985	6.91165	0.952768	3	0.947524	3.60143	0.831662	3	0.787331	15.6441	0.870251	3	0.825159	3.97389	161.88	17.34	2	4	1.03596	1.06673	0.964035	0.774437
Q8WUY1				1	0.881519	6	UPF0670 protein THEM6	37.5	1	6	6	13	0.937741	6	0.954232	0.926841	4.79876	0.870319	6	1.00535	5.91	0.757727	6	0.799195	10.0342	0.781937	6	0.803058	9.39816	0.833562	6	0.828974	8.63415	0.727546	6	0.688765	18.9255	0.928917	6	0.880786	22.297	184.75	20.67	4	5	1.03292	1.05924	1.03845	0.882076
P23284	1	0.722756	10		0.832952	38	Peptidyl-prolyl cis-trans isomerase B	58.8	1	14	14	99	0.946087	38	0.954232	0.93509	12.9908	0.750391	38	0.866811	21.5833	0.642871	38	0.678053	20.0309	0.776158	38	0.797122	21.5983	0.617108	38	0.613712	23.6874	0.676231	38	0.640185	24.3715	0.919862	38	0.872199	20.4801	1137.49	39.35	9	44	1.05717	1.13691	0.916364	0.969162
P30740		0.792268	2		0.854854	7	Leukocyte elastase inhibitor	22.69	1	7	8	26	0.227735	7	0.954232	0.225088	28.2367	0.270608	7	0.312592	20.3883	0.280264	7	0.295602	16.5553	0.259111	7	0.26611	36.0593	0.12534	7	0.12465	104.184	0.770368	7	0.729304	20.0221	0.362426	7	0.343647	18.2078	488.72	22.69	8	17	1.59063	1.09116	0.497219	0.822196
P60520	1	1.30028	5		1.06507	8	Gamma-aminobutyric acid receptor-associated protein-like 2	43.59	1	6	6	13	1.01148	8	0.954232	0.999723	2.15184	0.921981	8	1.06502	13.2704	0.999369	8	1.05406	13.709	1.29857	8	1.33364	34.2107	1.22499	8	1.21825	21.7281	1.34867	8	1.27678	26.5138	1.0425	8	0.988485	8.66756	262.25	43.59	6	8	0.927621	0.812312	0.987938	1.08363
Q9Y6K5		1.20562	17		1.21697	50	2'-5'-oligoadenylate synthase 3	29.25	1	31	31	104	0.593148	50	0.954232	0.586253	17.247	0.467673	50	0.54023	25.2169	0.728362	50	0.768223	17.9928	1.45054	50	1.48972	22.6738	0.902324	50	0.897359	14.7931	0.78707	50	0.745116	18.1568	0.778717	50	0.738368	20.1304	1407.47	26.86	26	44	1.07878	0.770105	0.58279	1.9569
Q6IPR3					0.79275	2	tRNA wybutosine-synthesizing protein 3 homolog	9.27	1	3	3	6	1.00514	2	0.954232	0.993457	5.76806	1.19559	2	1.38109	1.54153	1.02763	2	1.08387	8.94847	1.58193	2	1.62466	4.1792	1.14366	2	1.13736	1.10376	1.18998	2	1.12655	3.94168	1.04761	2	0.993324	14.1669	157.25	9.27	3	4	0.969974	0.851292	1.33962	1.39217
Q7Z2K6		0.74157	2	1	0.850803	13	Endoplasmic reticulum metallopeptidase 1	15.6	1	10	10	24	1.00269	13	0.954232	0.991036	13.3894	0.895679	13	1.03464	9.48414	0.943992	13	0.995654	20.5829	0.856731	13	0.879872	14.5996	1.04221	13	1.03648	10.8021	0.927562	13	0.878119	13.2998	0.858752	13	0.814256	16.3419	402.95	13.72	8	11	1.00226	0.997744	1.03697	0.883846
Q99807				1	0.8064	2	Ubiquinone biosynthesis protein COQ7 homolog	9.22	1	2	2	4	1.0602	2	0.954232	1.04788	9.94986	0.995044	2	1.14942	13.6468	0.986919	2	1.04093	8.26715	0.850888	2	0.873871	2.37812	1.11091	2	1.1048	11.8998	0.861632	2	0.815704	6.87778	0.947996	2	0.898876	8.0404	47.51	9.22	2	2	0.988446	1.01155	1.13614	0.853794
Q0VDF9	1	0.785665	3	1	0.896745	19	Heat shock 70 kDa protein 14	26.92	1	13	13	36	0.88571	19	0.954232	0.875415	13.8773	0.82135	19	0.948779	9.76196	0.844385	19	0.890596	17.0602	0.789465	19	0.810789	18.528	0.82958	19	0.825014	18.1363	0.877207	19	0.830448	18.7547	0.871091	19	0.825956	17.5625	508.601	23.58	11	16	1.07517	1.10351	1.0201	0.979903
Q96GQ7	1	0.803953	6		0.947987	29	Probable ATP-dependent RNA helicase DDX27	27.01	1	19	19	56	1.03042	29	0.954232	1.01844	13.9597	0.839003	29	0.969172	10.6955	0.938923	29	0.990308	14.18	0.854371	29	0.877448	13.7833	0.880575	29	0.875729	8.06254	0.943395	29	0.893108	8.76163	0.916608	29	0.869114	14.6874	739.79	25.88	18	27	1.04629	1.1444	1.01404	0.985962
P02649		1.08195	3		1.09102	7	Apolipoprotein E	11.67	1	4	4	17	0.874248	7	0.954232	0.864086	2.76993	0.500702	7	0.578384	11.642	0.744834	7	0.785596	15.2459	0.926668	7	0.951698	2.92257	1.16191	7	1.15552	8.29035	1.01146	7	0.957549	15.0457	1.37689	7	1.30555	2.52442	223.91	9.15	3	7	1.01403	0.895207	0.586497	0.985974
Q9Y3E1					0.906626	2	Hepatoma-derived growth factor-related protein 3	7.88	1	2	2	2	0.997753	2	0.954232	0.986156	23.0874	1.77611	2	2.05166	20.1529	0.855316	2	0.902124	38.9747	1.74411	2	1.79122	22.6929	1.33917	2	1.3318	48.6148	0.960644	2	0.909438	49.4615	1.22584	2	1.16232	80.8132	56.93	7.88	2	2	0.947748	0.749464	1.94446	1.3613
Q13342					0.911224	8	Nuclear body protein SP140	21.91	1	13	13	30	0.92568	8	0.954232	0.91492	8.75302	0.7414	8	0.856425	4.72633	0.546969	8	0.576902	32.6633	0.890581	8	0.914636	18.2605	0.6045	8	0.601173	30.3113	0.885913	8	0.83869	23.7745	0.86069	8	0.816093	25.7065	586.7	21.91	13	16	1.05067	1.08554	0.899817	1.0852
Q9HC98		1.20445	2		1.23428	4	Serine/threonine-protein kinase Nek6	15.97	1	5	6	12	0.85637	4	0.954232	0.846416	7.51759	0.830831	4	0.959731	2.92953	1.14644	4	1.20918	6.65666	1.21142	4	1.24414	6.82256	1.2649	4	1.25794	7.29546	1.15713	4	1.09545	10.8908	1.07078	4	1.0153	2.99504	153.09	11.5	4	5	0.981367	0.787062	0.941848	1.1569
Q5VWZ2		1.18711	2		1.24774	12	Lysophospholipase-like protein 1	48.52	1	10	10	24	0.710852	12	0.954232	0.70259	13.5566	0.635289	12	0.733852	13.7348	0.839148	12	0.885071	13.5398	0.652066	12	0.669678	23.4445	0.914844	12	0.909809	9.8867	0.970545	12	0.918811	6.51832	0.80693	12	0.765119	13.4692	342.864	42.62	8	11	1.08758	0.912422	0.798121	0.832965
Q13503				1	0.816295	2	Mediator of RNA polymerase II transcription subunit 21	23.61	1	2	2	4	1.16969	2	0.954232	1.15609	33.7601	0.894022	2	1.03273	50.0486	0.999741	2	1.05445	19.6859	1.15395	2	1.18511	27.7554	0.964553	2	0.959245	20.8089	0.905094	2	0.856849	30.4423	1.00384	2	0.951826	27.0745	141.87	23.61	2	2	0.9839	1.11917	1.0161	1.14726
Q86U70					1.16212	2	LIM domain-binding protein 1	7.06	1	2	2	8	0.904289	2	0.954232	0.893778	3.67415	0.744212	2	0.859674	1.57355	1.1512	2	1.2142	3.02899	1.25	2	1.28377	1.03541	1.18954	2	1.183	6.91204	1.11504	2	1.0556	14.8594	1.15594	2	1.09605	13.2783	193.36	7.06	2	4	0.977602	0.812177	0.840419	1.16656
P09234					0.902536	2	U1 small nuclear ribonucleoprotein C	24.53	1	3	3	7	0.812986	2	0.954232	0.803536	19.8411	0.757412	2	0.874922	3.59079	0.900871	2	0.950173	49.6129	0.806238	2	0.828015	27.9953	0.801531	2	0.79712	37.2969	0.813515	2	0.770151	47.374	0.693959	2	0.658002	56.4122	96.2	13.21	2	3	1.08262	1.06637	0.947204	1.0528
Q15027	1	1.30472	8	1	1.161	18	Arf-GAP with coiled-coil, ANK repeat and PH domain-containing protein 1	35.68	1	21	21	51	1.01271	18	0.954232	1.00093	19.1236	0.759475	18	0.877305	15.5149	0.982016	18	1.03576	15.9882	1.12514	18	1.15553	20.1278	0.966809	18	0.961489	13.5609	1.11739	18	1.05783	23.3096	1.23769	18	1.17356	24.0445	933.22	26.22	15	23	0.986143	0.958889	0.865148	1.1075
P42696	1	0.726908	2		0.920274	11	RNA-binding protein 34	25.35	1	9	9	21	0.998415	11	0.954232	0.986809	8.45899	0.942829	11	1.08911	8.96713	0.950109	11	1.00211	12.1347	0.825504	11	0.847801	14.0925	0.974789	11	0.969424	21.8512	1.01871	11	0.964409	11.856	0.936135	11	0.88763	17.6686	411.58	23.26	8	11	1.00782	1.01678	1.09763	0.867699
Q9NZJ6				1	0.793528	3	Hexaprenyldihydroxybenzoate methyltransferase, mitochondrial	6.5	1	2	2	6	0.982241	3	0.954232	0.970824	15.5246	0.695978	3	0.803957	6.44449	0.700611	3	0.738953	19.6164	0.848053	3	0.870959	18.6699	0.763432	3	0.759231	12.6345	0.906528	3	0.858206	44.4048	0.753793	3	0.714736	54.6583	169.07	6.5	2	3	1.03967	1.16742	0.835847	1.04734
P42229	1	1.29492	6		0.970383	9	Signal transducer and activator of transcription 5A	35.89	1	8	27	66	0.858425	9	0.954232	0.848447	15.7049	0.983054	9	1.13557	17.1353	0.933631	9	0.984726	4.07952	1.05321	9	1.08166	5.95209	1.01175	9	1.00618	6.23371	1.33072	9	1.25979	3.58457	1.24307	9	1.17866	6.79829	959.35	28.59	19	29	0.950643	0.727546	1.07952	0.927529
O15162					1.34674	2	Phospholipid scramblase 1	9.43	1	2	2	4	0.755235	2	0.954232	0.746456	4.18508	0.54086	2	0.624773	3.73369	0.726405	2	0.766159	3.66464	1.11556	2	1.1457	12.246	0.785116	2	0.780795	5.60227	1.10015	2	1.04151	7.86596	0.984882	2	0.933851	8.96454	104.19	9.43	2	2	1.0174	0.785423	0.635644	1.2055
P23743				1	1.15276	11	Diacylglycerol kinase alpha	27.62	1	15	15	28	1.13607	11	0.954232	1.12287	18.4509	0.809083	10	0.934609	12.8673	1.11162	11	1.17246	9.40727	1.43407	11	1.47281	16.8211	1.31366	11	1.30643	16.4261	1.35661	11	1.2843	24.2432	1.23832	10	1.17416	16.3347	499.632	22.59	11	13	0.928343	0.848015	0.867638	1.1123
P52292		0.874825	7		0.794705	9	Importin subunit alpha-2	20.42	1	8	8	20	1.17474	9	0.954232	1.16109	20.5555	0.769522	9	0.88891	10.2761	0.699087	9	0.737346	17.5971	1.06725	9	1.09607	9.0397	0.7993	9	0.794901	13.2573	0.811563	9	0.768304	24.7726	1.09887	9	1.04194	9.46604	291.06	11.72	4	8	0.989836	1.12568	0.879875	1.06265
P08174	1	0.77807	4		1.00458	7	Complement decay-accelerating factor	20.73	1	6	6	9	0.838527	7	0.954232	0.82878	11.2977	0.720298	7	0.83205	20.4038	0.907287	7	0.95694	15.7176	0.751064	7	0.77135	32.9623	0.810065	7	0.805607	10.9913	0.920393	7	0.871332	22.1681	1.12252	7	1.06436	17.7182	76.91	8.14	2	2	1.04341	1.01535	0.868172	0.872721
Q8WTT2		0.89228	4	1	0.819537	8	Nucleolar complex protein 3 homolog	15.25	1	10	11	19	0.977184	8	0.954232	0.965825	10.0845	0.821579	8	0.949043	13.7126	0.765779	8	0.807688	10.8168	0.729834	8	0.749547	6.91014	0.851789	8	0.847101	10.7902	0.788905	8	0.746853	9.30657	0.852855	8	0.808665	40.093	257.81	8.13	6	8	1.05692	1.13666	1.00306	0.882126
Q15050	1	0.874509	5	1	0.828494	10	Ribosome biogenesis regulatory protein homolog	28.77	1	9	9	19	1.04297	10	0.954232	1.03084	18.8138	0.878975	10	1.01534	12.2761	1.02836	10	1.08464	21.4712	0.772654	10	0.793524	8.56355	0.865171	10	0.86041	20.7031	0.996881	10	0.943743	25.4448	0.88001	10	0.834413	19.7277	289.1	25.21	7	8	1.01468	1.07625	1.03025	0.82848
P78417		1.08157	13	1	1.15935	24	Glutathione S-transferase omega-1	31.54	1	8	8	46	0.870502	24	0.954232	0.860383	16.6787	0.785557	24	0.907433	14.9612	0.883611	24	0.931968	7.1585	0.85966	24	0.88288	11.6855	1.0308	24	1.02513	11.4676	1.12822	24	1.06809	15.8043	1.00984	24	0.957515	15.8437	633.91	24.48	6	23	1.01097	0.8887	0.917388	0.911938
P10606	1	1.18609	6		1.16507	22	Cytochrome c oxidase subunit 5B, mitochondrial	71.32	1	10	10	39	0.886051	22	0.954232	0.875751	21.7379	0.712298	22	0.822808	16.2796	0.878649	22	0.926735	15.5235	1.05967	22	1.08829	21.4477	1.03318	22	1.02749	16.6609	1.11483	22	1.0554	22.6605	1.09832	22	1.04141	15.0015	687.46	62.02	8	19	0.988141	0.836547	0.813051	1.03957
P09211		1.05642	10		1.12101	65	Glutathione S-transferase P	70.48	1	13	13	159	1.06789	65	0.954232	1.05548	15.8164	0.822874	65	0.95054	19.6812	1.14814	65	1.21097	17.2328	1.47625	65	1.51612	19.8419	1.3398	65	1.33243	19.3312	1.22743	65	1.162	11.1136	1.11577	65	1.05796	13.052	3564.24	61.43	11	89	0.974594	0.926742	0.926391	1.3312
Q07065		0.646891	11		0.853938	27	Cytoskeleton-associated protein 4	34.22	1	17	17	50	1.18403	27	0.954232	1.17026	13.9554	0.751868	27	0.868518	16.84	0.565947	27	0.596919	23.9515	0.960321	27	0.98626	13.9543	0.738881	27	0.734815	18.746	0.750732	27	0.710715	15.3627	1.23677	27	1.17268	17.4863	1121.53	30.4	14	26	1.00347	1.18245	0.871532	0.996529
Q9UHL4					1.16364	10	Dipeptidyl peptidase 2	25.41	1	10	10	25	1.26779	10	0.954232	1.25306	18.0281	1.08539	10	1.25379	12.7218	1.3478	10	1.42156	14.0884	1.45476	10	1.49405	18.9415	1.57381	10	1.56515	15.2905	1.83884	10	1.74082	20.3649	1.48712	10	1.41007	25.4669	359.63	23.37	8	11	0.856098	0.73877	1.07337	0.880855
Q9BXW7		0.863645	6	1	0.800673	15	Cat eye syndrome critical region protein 5	45.39	1	12	12	58	1.01077	15	0.954232	0.999018	9.50625	0.989738	15	1.14329	12.1418	1.2488	15	1.31715	15.3867	0.766711	15	0.78742	12.4105	1.00316	15	0.997637	13.8281	0.910976	15	0.862418	13.3317	0.912808	15	0.865512	18.2106	1393.18	43.03	11	30	1.00059	1.00128	1.14397	0.788818
Q86VM9	1	0.85018	3	1	0.741705	8	Zinc finger CCCH domain-containing protein 18	5.77	1	6	6	10	0.822298	8	0.954232	0.81274	17.0349	0.634864	8	0.733361	6.07571	0.723815	8	0.763427	17.9308	0.698139	8	0.716996	7.70747	0.718999	8	0.715042	31.0463	0.745717	8	0.705967	15.5151	0.671224	8	0.636444	35.8217	103.9	2.83	3	4	1.09941	1.23216	0.806264	1.087
Q9ULX3		0.945264	2	1	0.831712	12	RNA-binding protein NOB1	15.53	1	7	7	16	1.01206	12	0.954232	1.0003	8.21765	0.84281	12	0.973569	11.2145	0.921606	12	0.972043	9.3776	0.950686	12	0.976364	14.9227	0.899546	12	0.894596	11.1539	0.860772	12	0.81489	11.7084	0.817535	12	0.775175	19.1575	337.5	11.89	5	8	1.01339	1.03972	0.986608	1.01485
Q53T59					1.17608	5	HCLS1-binding protein 3	14.54	1	4	4	7	0.932336	5	0.954232	0.921498	5.55446	0.846626	5	0.977977	12.6743	0.958286	5	1.01073	30.4248	0.744557	5	0.764667	20.4969	1.2473	5	1.24044	2.87491	1.2403	5	1.17418	5.29978	1.0845	5	1.02831	16.8145	104.49	10.2	3	3	0.99307	0.902339	0.971199	0.748769
Q9UM00		0.807785	2		0.930892	3	Transmembrane and coiled-coil domain-containing protein 1	11.7	1	2	2	6	1.0722	3	0.954232	1.05974	2.8847	0.871778	3	1.00703	1.95688	0.955504	3	1.0078	3.99643	0.878974	3	0.902716	4.02438	0.832024	3	0.827445	8.174	0.912945	3	0.864281	6.29013	0.941153	3	0.892388	13.9468	60.72	11.7	2	3	1.02624	1.14315	1.03345	0.973765
P42025	1	1.24729	4		1.05571	3	Beta-centractin	42.02	1	4	12	29	1.02486	3	0.954232	1.01295	1.9914	0.737032	3	0.85138	27.4756	0.928299	3	0.979102	14.7972	1.09431	3	1.12387	1.16415	1.1112	3	1.10509	27.8014	1.26231	3	1.19502	15.2211	1.1415	3	1.08236	1.12132	501.81	28.46	7	13	0.96583	0.894506	0.822288	0.992452
O15213	1	0.743744	2		0.908752	5	WD repeat-containing protein 46	13.28	1	6	6	14	0.898952	5	0.954232	0.888503	33.29	0.797781	5	0.921554	18.5935	0.91603	5	0.966161	15.6877	0.747312	5	0.767498	10.5005	0.78701	5	0.782679	14.8739	0.91288	5	0.864219	12.0758	0.931305	5	0.88305	11.5879	294.777	13.28	6	7	1.054	1.05724	0.971317	0.896531
Q9P0L0		0.963361	4	1	0.681788	10	Vesicle-associated membrane protein-associated protein A	46.18	1	11	12	37	0.789285	10	0.954232	0.780111	4.66664	0.750666	10	0.86713	7.17709	0.7003	10	0.738625	10.5495	0.707283	10	0.726387	14.8338	0.673878	10	0.67017	12.8065	0.649913	10	0.61527	13.6236	0.529201	10	0.501781	34.248	344.68	24.5	4	14	1.12435	1.16444	0.974956	1.02504
Q9NTX5	1	0.771437	5		0.898008	10	Ethylmalonyl-CoA decarboxylase	44.63	1	11	11	25	0.88551	10	0.954232	0.875218	8.98364	0.77756	10	0.898195	11.6713	0.764078	10	0.805894	8.01383	0.853522	10	0.876576	6.3059	0.824819	10	0.82028	7.45056	1.11563	10	1.05616	4.35072	0.841724	10	0.798111	5.47969	482.92	36.16	8	11	1.04352	1.02921	0.937281	0.970793
Q14520		0.78739	3		0.955914	2	Hyaluronan-binding protein 2	5.18	1	3	3	3	0.998741	2	0.954232	0.987132	22.5981	0.786241	2	0.908223	12.305	0.610258	2	0.643656	21.3945	0.808355	2	0.83019	3.03852	0.812076	2	0.807607	33.1428	0.732018	2	0.692998	16.843	0.891722	2	0.845518	39.0968					1.07621	1.21153	0.977435	1.01891
Q13630	1	1.3749	3		1.01654	11	GDP-L-fucose synthase	31.46	1	8	8	22	0.979634	11	0.954232	0.968247	5.34047	0.885224	11	1.02256	11.9964	0.810962	11	0.855344	15.5928	1.17512	11	1.20686	9.44911	1.18572	11	1.17919	9.15178	1.40851	11	1.33343	5.89534	1.07384	11	1.0182	19.6785	436.04	29.28	7	11	0.943916	0.830195	0.965215	1.03479
O14545		0.876373	2	1	0.818534	10	TRAF-type zinc finger domain-containing protein 1	17.01	1	8	8	15	0.706604	10	0.954232	0.698391	17.6747	0.785487	10	0.907353	8.52439	0.688153	10	0.725813	13.9886	0.949006	10	0.97464	11.6146	0.683791	10	0.680028	17.4439	0.748833	10	0.708917	17.8503	0.654449	10	0.620539	12.0161	194.49	6.53	3	5	1.12895	0.975642	1.02436	1.24221
Q9UHP3				1	0.814316	3	Ubiquitin carboxyl-terminal hydrolase 25	4.08	1	5	5	5	0.792497	3	0.954232	0.783285	41.1446	0.739526	3	0.854261	28.1134	0.693526	3	0.73148	34.6786	0.927724	3	0.952783	34.2808	0.68452	3	0.680753	20.3024	0.721771	3	0.683298	29.1757	0.866246	3	0.821362	24.5444	49.9613	1.71	2	2	1.07929	1.00905	0.921999	1.1495
Q02790	1	0.845504	18	1	0.89983	43	Peptidyl-prolyl cis-trans isomerase FKBP4	54.9	1	24	24	97	0.925174	43	0.954232	0.91442	11.7704	0.894609	43	1.0334	16.2196	0.883934	43	0.932309	13.6645	0.815313	43	0.837335	14.5573	0.886651	43	0.881772	12.341	0.942398	43	0.892164	10.731	0.852305	43	0.808143	22.1401	1652.93	43.57	17	45	1.03518	1.04794	1.06976	0.916194
Q06210	1	0.797997	16	1	0.886016	42	Glucosamine--fructose-6-phosphate aminotransferase [isomerizing] 1	38.91	1	24	24	125	1.08641	42	0.954232	1.07378	12.8602	0.932808	42	1.07753	17.9782	1.03789	42	1.09469	13.0909	0.999806	42	1.02681	14.0161	0.875252	42	0.870435	11.3903	0.942552	42	0.89231	14.3667	1.03125	42	0.977816	14.1137	2605.02	35.77	21	58	0.993429	1.05261	1.07045	1.00657
Q9NP61		0.868278	3	1	0.848223	8	ADP-ribosylation factor GTPase-activating protein 3	16.47	1	8	8	20	1.00486	8	0.954232	0.993179	8.911	0.831272	8	0.960241	17.6318	0.693335	8	0.731279	31.2633	0.815852	8	0.837889	8.01537	0.779771	8	0.77548	20.2759	0.988741	8	0.936037	20.4911	0.872518	8	0.827309	35.8844	189.83	10.47	5	8	1.02697	1.07575	0.986139	0.907554
P28072		0.611798	5		0.804026	13	Proteasome subunit beta type-6	27.62	1	6	6	17	1.03004	13	0.954232	1.01806	13.3319	0.88715	13	1.02479	5.23064	0.869477	13	0.917061	9.95917	0.740886	13	0.760898	21.2275	1.12009	13	1.11392	26.0802	1.05377	13	0.9976	11.827	0.72942	13	0.691626	21.4143	414.682	23.85	5	13	0.995544	1.00446	1.02022	0.754132
P49137	1	1.24226	3		1.07586	5	MAP kinase-activated protein kinase 2	15.75	1	6	6	9	0.877835	5	0.954232	0.867632	8.49139	0.695963	5	0.803939	21.1574	0.691999	5	0.72987	27.4908	1.12225	5	1.15257	9.82335	1.00164	5	0.996124	16.7923	1.05264	5	0.996531	4.59744	0.926729	5	0.878711	13.5875	128.33	8.25	3	4	1.00092	0.871632	0.804679	1.15788
Q14807				1	0.857312	2	Kinesin-like protein KIF22	7.52	1	3	3	7	0.901327	2	0.954232	0.89085	10.7419	0.876159	2	1.01209	41.1809	0.661531	2	0.697735	19.4139	0.81643	2	0.838483	0.735354	0.803905	2	0.799481	24.3114	0.854484	2	0.808936	0.227127	0.916899	2	0.869391	3.11283	125.48	7.52	3	3	1.04353	1.05626	1.05615	0.936118
Q15424		0.876005	3		0.835819	16	Scaffold attachment factor B1	18.25	1	13	22	69	0.764524	16	0.954232	0.755637	19.2765	0.77252	16	0.892373	11.4871	0.704702	16	0.743268	18.0469	0.65206	16	0.669673	21.238	0.672349	16	0.668649	25.3197	0.625338	16	0.592005	27.4414	0.494433	16	0.468814	26.0705	769.398	14.1	15	29	1.14299	1.21192	1.01997	0.98003
Q96D71		1.1492	2		1.03361	9	RalBP1-associated Eps domain-containing protein 1	12.06	1	7	7	16	0.962574	9	0.954232	0.951385	9.19265	0.929327	9	1.07351	7.0882	0.761171	9	0.802827	18.048	1.10591	9	1.13578	14.5612	1.09902	9	1.09298	13.2384	1.34738	9	1.27556	19.2108	1.28946	9	1.22265	7.55987	329.64	12.06	7	9	0.955696	0.815912	1.02595	0.974052
Q15233	1	0.867034	9	1	0.814331	20	Non-POU domain-containing octamer-binding protein	54.78	1	23	26	182	0.891475	20	0.954232	0.881113	14.2931	0.674674	20	0.779347	23.938	0.810608	20	0.85497	10.6723	0.877457	20	0.901158	33.0434	0.793542	20	0.789175	14.7221	0.767682	20	0.726761	23.1887	0.857816	20	0.813369	19.3528	2678.44	45.44	17	77	1.06929	1.11204	0.83335	1.12404
O95456		0.840259	4		0.926801	9	Proteasome assembly chaperone 1	40.63	1	8	8	19	0.864279	9	0.954232	0.854233	6.24676	0.771379	9	0.891055	11.9929	0.757151	9	0.798588	10.1222	0.772588	9	0.793456	16.2568	0.775055	9	0.77079	8.76969	0.705721	9	0.668103	18.8942	0.891926	9	0.845712	17.8508	281.74	26.74	6	9	1.08055	1.08597	0.962829	0.987315
P13693		1.0345	3	1	0.687283	9	Translationally-controlled tumor protein	35.47	1	6	6	41	0.786494	9	0.954232	0.777352	6.81666	0.693328	9	0.800896	20.5906	0.655667	9	0.69155	26.8965	0.663202	9	0.681115	26.5153	0.649334	9	0.645761	27.3789	0.622803	9	0.589605	21.8474	0.558042	9	0.529128	38.0577	603.633	30.81	5	18	1.16274	1.23947	0.931235	1.06877
O95999				1	0.876515	5	B-cell lymphoma/leukemia 10	15.45	1	4	4	7	0.887555	5	0.954232	0.877239	8.8025	0.86173	5	0.995424	4.3876	1.07424	5	1.13303	23.5544	1.09087	5	1.12034	24.7768	0.875823	5	0.871003	17.405	0.850685	5	0.80534	18.5238	0.850984	5	0.80689	29.0575	66.31	11.59	3	3	1.03503	0.969707	1.03029	1.2002
Q8WUD4	1	0.761968	2		0.9148	3	Coiled-coil domain-containing protein 12	16.27	1	3	3	3	0.832116	3	0.954232	0.822444	14.2331	0.763753	3	0.882247	3.92774	0.81265	3	0.857124	5.04981	0.754597	3	0.774979	21.0688	0.762851	3	0.758652	9.81044	0.862377	3	0.816408	35.6909	0.803963	3	0.762306	22.6063					1.09754	1.10158	0.968301	1.00146
Q9NZN8				1	0.849087	2	CCR4-NOT transcription complex subunit 2	11.85	1	4	4	6	0.938348	2	0.954232	0.927441	20.5651	0.823145	2	0.950853	15.3375	0.854492	2	0.901256	22.1513	0.935895	2	0.961174	11.5685	0.790529	2	0.786178	28.204	0.919602	2	0.870583	22.0973	0.85027	2	0.806214	23.6046	166.96	10	3	3	1.03178	1.01892	0.981076	1.03735
Q9Y6R4					1.1845	3	Mitogen-activated protein kinase kinase kinase 4	2.49	1	3	3	10	0.698235	3	0.954232	0.690119	7.12523	0.698025	3	0.806321	29.4117	1.22867	3	1.29592	11.7361	1.20321	3	1.23571	6.28088	1.07793	3	1.072	11.1233	0.929636	3	0.880083	12.7933	0.979761	3	0.928995	33.0317	171.69	2.49	3	5	1.01875	0.728937	0.821439	1.30522
Q5U5X0		0.89665	3		0.814904	3	LYR motif-containing protein 7	15.38	1	2	2	3	1.01889	3	0.954232	1.00705	1.21955	0.885979	3	1.02344	10.6555	1.02568	3	1.08182	4.95808	0.731399	3	0.751154	17.3566	1.01284	3	1.00727	4.44959	0.998717	3	0.945481	3.92332	0.816681	3	0.774366	3.0118	86.16	15.38	2	3	0.998247	1.00175	1.02164	0.748524
P11388	1	0.821428	9	1	0.823673	23	DNA topoisomerase 2-alpha	22.34	1	20	33	82	0.982034	23	0.954232	0.970619	13.0809	0.752007	23	0.868678	14.999	0.704503	23	0.743059	14.3905	0.991758	23	1.01855	20.0383	0.86963	23	0.864845	19.8935	0.798229	23	0.75568	17.5047	0.893995	23	0.847673	25.4521	1372.23	18.16	24	41	1.03863	1.09619	0.902231	1.13223
Q8NDA8					1.13945	2	HEAT repeat-containing protein 7A	3.17	1	4	4	8	0.900219	2	0.954232	0.889756	8.85164	0.755369	2	0.872562	26.692	1.1103	2	1.17106	9.65898	1.32208	2	1.35779	15.3698	1.01992	2	1.01431	3.5761	1.03703	2	0.981747	5.49743	1.22238	2	1.15904	2.97651	168.17	3.17	4	4	0.996461	0.88031	0.869474	1.34337
Q01518	1	1.14358	17		1.01724	49	Adenylyl cyclase-associated protein 1	44.63	1	20	20	109	0.85141	49	0.954232	0.841514	23.8016	0.774706	49	0.894899	10.9677	0.81751	49	0.862249	23.5128	0.981564	50	1.00808	28.1105	0.965762	50	0.960447	28.6331	1.10748	50	1.04845	33.378	1.00795	49	0.95572	28.1209	1666.59	36.63	17	53	1.01019	0.86724	0.904019	1.03889
Q12962				1	0.856538	2	Transcription initiation factor TFIID subunit 10	7.8	1	2	2	2	0.803909	2	0.954232	0.794565	21.8557	0.628839	2	0.726401	13.2638	0.719988	2	0.759391	23.6711	0.801863	2	0.823522	6.66745	0.753716	2	0.749568	22.5452	0.804834	2	0.761933	22.4233	0.859774	2	0.815226	36.2672	55.86	7.8	2	2	1.0635	1.04985	0.772526	1.06888
Q9NUQ9		1.10855	3		1.15046	16	Protein FAM49B	46.91	1	12	12	51	0.89522	16	0.954232	0.884814	18.0445	0.774539	16	0.894706	15.7596	0.897835	16	0.946971	26.2023	0.954815	16	0.980605	26.6376	1.16644	16	1.16002	11.3771	1.53865	16	1.45664	9.91966	1.13024	16	1.07168	13.2005	989.51	44.14	11	23	0.982995	0.839675	0.879491	0.930579
P15153	1	1.16277	7		1.08778	19	Ras-related C3 botulinum toxin substrate 2	40.63	1	5	9	75	0.951908	19	0.954232	0.940844	6.05397	0.814998	19	0.941442	12.7446	0.959304	19	1.0118	17.1316	1.14328	19	1.17417	12.9956	1.04729	19	1.04153	16.2293	1.2055	19	1.14125	16.3783	1.21149	19	1.14872	17.793	886.442	36.46	8	32	0.963462	0.830564	0.907044	1.03654
O95236					0.941008	3	Apolipoprotein L3	13.18	1	4	4	7	1.46243	3	0.954232	1.44543	18.2338	0.805937	3	0.930976	0.413498	0.622535	3	0.656604	31.5339	0.95346	3	0.979213	14.3998	0.488258	3	0.485571	4.02799	0.806293	3	0.763315	44.1113	1.00115	3	0.949278	34.6089	143.63	13.18	4	4	1.01318	1.51879	0.943248	1.02891
Q16537	1	1.32105	2		1.01957	2	Serine/threonine-protein phosphatase 2A 56 kDa regulatory subunit epsilon isoform	8.57	1	3	3	9	1.1714	2	0.954232	1.15779	4.12331	0.919606	2	1.06228	9.51814	1.02848	2	1.08477	14.7828	1.21216	2	1.24491	1.13516	1.21063	2	1.20397	4.43259	1.17529	2	1.11264	4.64368	1.33713	2	1.26785	6.38856	174.63	6.64	2	5	0.935873	0.917571	0.994159	1.00584
Q9HCU8					1.11099	2	DNA polymerase delta subunit 4	38.32	1	3	3	5	0.886048	2	0.954232	0.875749	4.62073	0.901233	2	1.04106	6.91438	1.1676	2	1.2315	4.70278	1.34146	2	1.3777	15.3839	1.07266	2	1.06676	1.81968	1.36987	2	1.29685	2.26217	1.42165	2	1.34799	20.8804	105.52	38.32	3	3	0.906284	0.671581	0.943492	1.05651
Q6PL24					0.903454	2	Protein TMED8	19.08	1	5	5	8	0.788395	2	0.954232	0.779231	23.4344	0.684284	2	0.790448	24.0035	0.755021	2	0.79634	37.9238	0.737657	2	0.757582	32.6149	0.780901	2	0.776604	38.0505	0.812512	2	0.769201	49.0747	0.716301	2	0.679186	48.4034	111.71	13.85	3	3	1.08065	1.08248	0.854201	1.04487
Q9NZJ7				1	0.876081	3	Mitochondrial carrier homolog 1	17.74	1	6	6	10	0.915169	3	0.954232	0.904531	24.2082	0.867082	3	1.00161	11.6621	0.853945	3	0.900678	19.715	0.812909	3	0.834866	2.47303	0.726878	3	0.722878	28.626	0.849616	3	0.804328	20.7972	0.907005	3	0.860009	80.368	119.39	13.88	4	4	1.04911	1.07559	1.0508	0.941792
P35579		1.24809	88		1.14482	230	Myosin-9	60.82	1	108	128	813	0.945848	230	0.954232	0.934854	16.4042	0.821499	229	0.948952	16.3879	0.950601	230	1.00262	19.1317	1.13281	230	1.16341	21.4774	0.953198	230	0.947952	19.1163	1.07468	229	1.01739	23.6378	1.19712	230	1.13509	22.1503	15009	50.36	97	395	0.995708	0.922817	0.944879	1.14843
Q92576	1	1.25301	2	1	1.09827	3	PHD finger protein 3	2.06	1	5	5	6	0.9381	3	0.954232	0.927196	12.9435	0.810542	3	0.936294	10.6107	0.991904	3	1.04619	5.48742	1.04363	3	1.07182	8.76892	1.08013	3	1.07418	13.496	1.07488	3	1.01758	13.724	1.0408	3	0.986868	14.8506					0.995662	0.915128	0.932232	1.05787
O14966		0.744196	2		0.858605	2	Ras-related protein Rab-7L1	22.66	1	3	4	7	1.90357	2	0.954232	1.88144	27.5946	1.09555	2	1.26552	22.041	0.952693	2	1.00483	16.0424	1.52758	2	1.56884	43.9947	1.20551	2	1.19887	28.359	1.01567	2	0.961531	19.7928	1.48645	2	1.40943	29.2617	113.801	19.21	3	3	0.85852	1.20769	1.08647	1.00806
Q9BZF1	1	1.15168	3		1.0761	6	Oxysterol-binding protein-related protein 8	7.65	1	5	5	15	0.961079	6	0.954232	0.949908	7.11734	0.67356	6	0.77806	12.8512	0.96673	6	1.01964	5.4941	1.12257	6	1.15289	2.45651	1.1755	6	1.16904	7.41812	1.1078	6	1.04875	7.37644	1.09986	6	1.04287	6.55773	305.753	7.65	5	8	0.988928	0.898242	0.769445	1.09019
P32119		0.86279	12		0.936467	28	Peroxiredoxin-2	38.38	1	8	9	63	1.07826	28	0.954232	1.06573	4.49352	0.82207	28	0.949611	10.3264	0.587075	28	0.619204	13.3868	0.936167	28	0.961454	13.0006	0.906469	28	0.901481	12.6263	0.505446	28	0.478503	20.3469	0.86054	28	0.815951	13.9761	1017.53	38.38	9	35	1.02585	1.14415	0.974154	1.0322
Q8NB49				1	0.838014	3	Probable phospholipid-transporting ATPase IG	4.15	1	3	3	5	0.958566	3	0.954232	0.947423	29.1273	0.849368	3	0.981144	30.8181	0.878859	3	0.926956	0.073575	0.734706	3	0.754551	23.0742	0.984126	3	0.97871	20.7998	0.885436	3	0.838239	0.260929	0.892536	3	0.84629	13.7049	123.68	2.83	2	2	1.01786	1.00133	0.99867	0.783762
Q9P2E9		0.829712	13		1.06973	25	Ribosome-binding protein 1	22.13	1	28	29	55	1.06078	25	0.954232	1.04845	16.1536	0.609127	25	0.703631	15.1373	0.63286	25	0.667495	21.4471	0.551533	25	0.566431	12.3378	0.747856	25	0.74374	22.7444	0.853429	25	0.807938	31.9018	0.634641	25	0.601758	28.742	852.458	17.8	22	27	1.06762	1.44275	0.75121	0.779456
P49354	1	1.29884	4		1.05151	9	Protein farnesyltransferase/geranylgeranyltransferase type-1 subunit alpha	24.27	1	8	8	19	1.02883	9	0.954232	1.01687	3.47787	0.898736	9	1.03817	12.2888	1.1253	9	1.18689	15.586	1.125	9	1.15538	9.6303	1.36171	9	1.35421	14.0163	1.32015	9	1.24978	7.54015	1.19109	9	1.12938	10.3935	281.2	17.41	6	8	0.961423	0.855794	0.998122	0.972367
Q9Y3A5	1	0.85182	4	1	0.894355	11	Ribosome maturation protein SBDS	24.4	1	7	7	14	0.930858	11	0.954232	0.920038	7.1045	0.841327	11	0.971856	7.76577	0.886208	11	0.934707	14.8101	0.805097	11	0.826843	13.4074	0.539642	11	0.536673	12.2589	0.888101	11	0.840761	9.15791	0.887348	11	0.84137	15.356	224.402	16.4	5	8	1.06164	1.10906	1.03177	0.968234
Q15645	1	0.757632	2	1	0.861529	10	Pachytene checkpoint protein 2 homolog	20.83	1	9	9	21	0.996071	10	0.954232	0.984493	6.56709	0.877476	10	1.01361	3.56062	0.852439	10	0.89909	5.27017	0.803009	10	0.824699	14.6846	0.850694	10	0.846013	11.5837	0.941491	10	0.891305	14.2368	1.021	10	0.968095	13.1122	269.08	17.59	7	10	1.00817	1.01664	1.0219	0.844917
P02765					0.87601	14	Alpha-2-HS-glycoprotein	8.72	1	5	5	22	1.11399	14	0.954232	1.10104	10.5478	0.900714	14	1.04046	9.60548	0.680093	14	0.717312	4.50643	0.829327	14	0.851728	8.40325	0.635454	14	0.631957	12.9961	0.954289	14	0.903421	3.52466	1.02326	14	0.970238	10.0682	409.51	7.08	4	13	1.00761	1.12618	1.04837	0.871174
Q9H0A8				1	1.1919	12	COMM domain-containing protein 4	49.25	1	7	7	20	0.963081	12	0.954232	0.951886	10.8437	0.776381	11	0.896833	20.1799	0.903353	12	0.952791	6.50825	1.19861	12	1.23098	13.7659	1.06652	12	1.06065	4.2766	1.17644	12	1.11373	8.53473	1.21118	12	1.14842	10.2823	503.47	41.71	5	11	0.973802	0.852607	0.873338	1.1026
P08195		0.768382	14	1	0.769433	31	4F2 cell-surface antigen heavy chain	24.6	1	14	14	54	0.863087	31	0.954232	0.853055	10.3616	0.882043	31	1.01889	13.3096	0.673814	31	0.71069	9.51791	0.812252	31	0.834192	15.5008	0.82876	31	0.824199	8.78783	0.753267	31	0.713115	10.9936	0.72638	31	0.688743	9.68208	737.885	18.1	9	23	1.04734	1.05905	1.06712	0.952661
P49366	1	0.807564	3	1	0.815738	11	Deoxyhypusine synthase	26.29	1	7	7	27	1.08297	11	0.954232	1.07038	12.2142	0.993915	11	1.14812	18.9791	1.06715	11	1.12555	23.699	0.874637	11	0.898262	7.1922	1.0466	11	1.04084	7.35275	0.958464	11	0.907374	31.559	0.883379	11	0.837607	21.4912	660.677	26.29	7	13	0.990093	1.03857	1.13674	0.871564
Q13838	1	0.836113	5	1	0.808934	19	Spliceosome RNA helicase DDX39B	45.33	1	9	20	136	0.860668	19	0.954232	0.850664	15.2323	0.865627	19	0.999926	6.15515	0.795565	19	0.839104	6.32299	0.74355	19	0.763633	18.7081	0.824021	19	0.819487	11.3652	0.811835	19	0.76856	8.76181	0.787305	19	0.746511	14.1534	2031.29	35.51	18	69	1.05765	1.07739	1.05757	0.887822
P54578	1	0.900716	8	1	0.845627	17	Ubiquitin carboxyl-terminal hydrolase 14	53.04	1	20	20	72	0.920095	17	0.954232	0.909401	14.2223	0.903794	17	1.04401	20.3133	0.789473	17	0.832678	23.3827	0.736964	17	0.75687	24.3454	0.788948	17	0.784606	28.369	0.872013	17	0.825531	18.2915	0.864909	17	0.820094	37.9239	1391.39	45.55	15	32	1.05894	1.11013	1.10555	0.878076
Q99543	1	0.862886	7	1	0.836898	14	DnaJ homolog subfamily C member 2	21.58	1	13	13	27	0.881207	14	0.954232	0.870964	13.2735	0.859065	14	0.992346	6.01867	0.904491	14	0.953991	23.0656	0.771352	14	0.792187	16.7027	0.886078	14	0.881202	11.0655	0.838548	14	0.793849	12.9391	0.848478	14	0.804514	16.0134	463.03	20.13	12	14	1.03465	1.0286	1.02673	0.874955
Q9HD42		1.03591	2	1	0.752515	5	Charged multivesicular body protein 1a	27.04	1	7	7	12	0.823591	5	0.954232	0.814018	18.884	0.818852	5	0.945894	4.99613	0.697159	5	0.735312	4.75807	0.696623	5	0.715439	11.9409	0.728827	5	0.724816	14.3481	0.690369	5	0.65357	14.9151	0.694663	5	0.658669	54.4643	71.64	8.67	2	3	1.10967	1.17399	1.04963	0.950373
P51572		0.933857	2		0.895442	7	B-cell receptor-associated protein 31	25.2	1	6	6	25	0.860939	7	0.954232	0.850932	5.89887	0.667626	7	0.771206	5.1187	0.708578	7	0.747356	20.9557	0.785755	7	0.806979	5.0593	0.740993	7	0.736915	7.18177	0.874632	7	0.82801	10.0951	0.664634	7	0.630197	10.3452	399.69	21.54	5	11	1.05292	1.09599	0.812022	1.03938
P48449	1	0.78631	6		0.934667	29	Lanosterol synthase	31.69	1	20	20	66	1.14703	29	0.954232	1.1337	9.02057	0.823668	30	0.951457	15.4254	0.93918	30	0.990578	18.3923	0.887155	30	0.911117	15.1812	0.860399	30	0.855664	14.5062	0.913178	30	0.864502	11.0309	1.15861	30	1.09858	17.1398	1055.34	21.45	14	30	1.02488	1.1908	0.975125	0.95701
Q96T88					0.988027	6	E3 ubiquitin-protein ligase UHRF1	9.08	1	6	7	12	1.18128	6	0.954232	1.16754	6.73424	0.637363	6	0.736248	12.5085	0.842013	6	0.888094	10.1996	0.725433	6	0.745028	6.75889	0.828429	6	0.82387	11.6721	0.769078	6	0.728083	12.5878	0.712072	6	0.675176	2.99115	154.77	4.67	3	4	1.06452	1.5844	0.783753	1.01103
Q9Y2U8				1	0.837278	6	Inner nuclear membrane protein Man1	5.16	1	5	5	10	0.902957	6	0.954232	0.892461	6.22932	0.74414	6	0.859591	6.26576	0.720166	6	0.759578	7.9765	0.849627	6	0.872576	10.6965	0.832165	6	0.827585	26.8558	0.863242	6	0.817228	21.6352	0.786161	6	0.745426	40.0395	180.442	5.16	5	6	1.05816	1.09039	0.909585	1.06609
Q9BYE7					0.833739	2	Polycomb group RING finger protein 6	6.86	1	2	2	2	1.21441	2	0.954232	1.2003	14.0656	1.00955	2	1.16618	5.30346	1.09169	2	1.15144	6.19739	0.910434	2	0.935025	13.0122	0.993934	2	0.988464	4.7837	1.00794	2	0.954216	4.07917	1.23311	2	1.16922	0.989467	94.39	6.86	2	2	0.94867	1.05133	1.10632	0.841498
Q6GYQ0				1	1.16713	6	Ral GTPase-activating protein subunit alpha-1	2.5	1	5	5	9	1.01352	6	0.954232	1.00174	20.2903	0.820507	6	0.947806	28.9949	0.947439	6	0.999289	18.5073	0.998716	6	1.02569	24.6469	1.10044	6	1.09438	19.3821	1.23738	6	1.17142	20.5382	1.23779	6	1.17366	18.978	159.01	2.11	4	5	0.977965	0.924186	0.926921	0.94628
Q12802		1.2399	6		1.06443	18	A-kinase anchor protein 13	6.58	1	15	15	34	0.971314	18	0.954232	0.960024	9.8544	0.946246	18	1.09305	14.3822	1.1766	18	1.24099	15.7611	0.968032	18	0.994179	29.7921	1.38735	18	1.37972	16.0058	1.2704	18	1.20269	16.8795	1.0517	18	0.99721	25.8897	604.03	5.51	13	18	0.955542	0.87656	1.04446	0.907746
P07355		0.887571	7		0.894342	50	Annexin A2	69.03	1	26	27	107	0.716166	50	0.954232	0.707842	16.8615	0.497577	50	0.574775	18.8571	0.760684	50	0.802314	16.3199	0.7305	50	0.750232	19.4327	0.534019	50	0.53108	15.6801	0.649776	50	0.615141	19.5369	0.935489	50	0.887017	14.7593	1638.61	60.77	22	49	1.05967	1.02886	0.609071	0.971138
P06734		0.9126	10		0.965467	12	Low affinity immunoglobulin epsilon Fc receptor	34.58	1	10	10	30	0.879438	12	0.954232	0.869216	7.45857	0.587429	12	0.678567	14.392	1.21326	12	1.27965	18.6543	1.28615	12	1.32089	17.5059	0.927147	12	0.922045	12.4003	0.806766	12	0.763762	6.98083	0.818217	12	0.775821	7.73294	534.35	23.05	5	13	1.02833	0.998002	0.697791	1.43543
P08582					1.22082	7	Melanotransferrin	8.27	1	4	4	13	1.05737	7	0.954232	1.04508	15.974	0.815096	7	0.941555	16.8578	1.25119	7	1.31966	11.274	1.24351	7	1.27709	8.77438	1.37076	7	1.36321	22.7729	1.06021	7	1.00369	2.08895	1.14836	7	1.08885	25.2824	385.2	8.27	4	7	0.979174	0.959085	0.921946	1.19519
Q9NWX6					0.897992	5	Probable tRNA(His) guanylyltransferase	20.81	1	5	5	8	0.937736	5	0.954232	0.926836	24.7272	0.892004	5	1.03039	22.8891	0.859941	5	0.907003	12.7087	0.725966	5	0.745575	14.0432	0.850715	5	0.846034	4.83671	0.886088	5	0.838856	4.32576	0.990127	5	0.938824	8.43106	86.72	11.74	3	3	1.01769	1.01115	1.04862	0.785305
Q969Q0					0.914418	6	60S ribosomal protein L36a-like	46.23	1	4	8	16	0.854413	6	0.954232	0.844482	8.82394	0.786426	6	0.908437	16.9601	0.718205	6	0.75751	9.30424	0.713734	6	0.733013	5.12589	0.748308	6	0.74419	3.86825	0.793728	6	0.751419	6.40929	0.675179	6	0.640195	8.07716	176.75	26.42	4	7	1.11628	1.18138	1.01407	0.985928
Q6ZMZ3					1.29067	10	Nesprin-3	10.36	1	9	9	23	0.988728	10	0.954232	0.977236	6.79134	0.689597	10	0.796585	15.1629	0.86326	10	0.910503	15.0682	1.27952	10	1.31408	13.4363	0.863048	10	0.858298	4.04403	1.02594	10	0.971254	6.16518	1.35901	10	1.28859	11.0753	331.564	7.18	6	10	1.00579	0.99421	0.801197	1.32934
P50748					1.21229	8	Kinetochore-associated protein 1	4.93	1	10	10	20	0.871379	8	0.954232	0.861251	8.37493	0.759034	8	0.876796	18.2803	0.906381	8	0.955984	11.4001	1.1537	8	1.18486	14.0478	1.06591	8	1.06004	5.197	1.20858	8	1.14415	8.16308	1.16181	8	1.10162	10.3318	297.26	4.93	10	11	0.974013	0.776136	0.85401	1.06776
Q16877					1.17698	9	6-phosphofructo-2-kinase/fructose-2,6-bisphosphatase 4	29.85	1	9	11	26	0.879055	9	0.954232	0.868837	13.3818	0.731934	9	0.845491	18.3049	1.18547	9	1.25034	23.1873	0.919786	9	0.94463	9.43592	1.14984	9	1.14352	28.1197	1.29181	9	1.22295	25.0211	0.873609	9	0.828343	11.9431	433.27	26.23	9	12	1.01444	0.906481	0.857702	0.985558
Q96PU4				1	0.847637	2	E3 ubiquitin-protein ligase UHRF2	6.23	1	3	4	6	0.980965	2	0.954232	0.969562	25.4276	0.865921	2	1.00027	9.90996	0.827033	2	0.872294	27.3494	0.934245	2	0.959479	26.342	0.881065	2	0.876216	36.3077	0.833423	2	0.788998	55.7327	0.902791	2	0.856013	37.7033	87.48	3.37	2	2	1.01045	1.01573	1.01072	0.989552
Q9UBR2		1.10297	5		1.07046	6	Cathepsin Z	19.47	1	5	5	10	1.02966	6	0.954232	1.01769	7.55159	1.09377	6	1.26346	5.222	1.15083	6	1.21381	5.13075	1.10974	6	1.13971	8.10277	1.24057	6	1.23374	10.4106	1.74968	6	1.65641	7.5712	1.06025	6	1.00531	17.7045	105.59	17.16	4	4	0.951466	0.815943	1.20214	0.913773
Q16633		0.876757	3	1	0.798446	2	POU domain class 2-associating factor 1	5.86	1	2	2	3	0.872456	2	0.954232	0.862315	23.3168	0.740133	2	0.854962	11.2534	0.612978	2	0.646525	5.71761	0.690197	2	0.70884	4.76018	0.708076	2	0.704179	14.8606	0.67531	2	0.639313	19.5231	0.631227	2	0.59852	47.8473					1.13538	1.25215	0.970708	1.02929
Q6P587					1.13539	5	Acylpyruvase FAHD1, mitochondrial	37.05	1	5	5	10	0.965454	5	0.954232	0.954232	3.03115	0.696104	5	0.804102	6.93979	0.926844	5	0.977567	20.1509	1.07334	5	1.10233	3.80859	1.16619	5	1.15977	14.8667	1.27231	5	1.20449	10.2478	1.05922	5	1.00434	1.9534	203.55	37.05	5	7	0.977272	0.885326	0.785826	1.02273
P36507	1	1.27235	6	1	1.21756	6	Dual specificity mitogen-activated protein kinase kinase 2	27.5	1	6	11	33	0.961643	6	0.954232	0.950465	19.0352	0.77835	6	0.899109	18.2188	0.956722	6	1.00908	21.5961	1.22534	6	1.25844	13.9086	1.24954	6	1.24266	8.53046	1.2327	6	1.16699	16.0974	1.08088	6	1.02487	19.5793	566.1	20	7	14	0.963252	0.835396	0.866068	1.10608
Q5W0V3					1.17287	13	Protein FAM160B1	20.78	1	12	12	30	1.05389	13	0.954232	1.04164	10.1905	0.833282	13	0.962562	9.99239	0.849288	13	0.895766	8.633	0.932528	13	0.957716	7.17167	1.03854	13	1.03283	7.54282	1.31916	13	1.24884	20.1444	1.30707	13	1.23935	15.1356	484.11	14.12	8	14	0.990945	0.995153	0.953846	0.931772
P14317	1	1.26809	18		1.0132	32	Hematopoietic lineage cell-specific protein	38.07	1	18	18	72	0.916796	32	0.954232	0.90614	11.4674	0.865199	32	0.999431	13.4189	0.849223	32	0.895698	11.505	1.10707	32	1.13698	12.982	1.09005	32	1.08405	13.0147	1.27121	32	1.20345	12.5189	1.11605	32	1.05822	12.1102	983.335	36.63	17	31	0.980468	0.829437	0.97991	1.04073
P37802		1.10424	13		0.988362	55	Transgelin-2	88.94	1	18	18	212	0.887899	55	0.954232	0.877578	24.9128	0.727758	55	0.840667	21.0436	1.01444	55	1.06996	24.0893	0.961778	55	0.987756	28.5226	1.14512	55	1.13882	33.8909	1.00951	54	0.955703	31.8962	0.929863	55	0.881682	34.4144	3730.73	76.88	13	100	1.01145	0.913454	0.850297	1.02814
Q13586	1	1.26165	10		1.00937	9	Stromal interaction molecule 1	9.64	1	5	6	18	0.872462	9	0.954232	0.862321	6.90684	0.68023	9	0.785765	12.2873	0.81063	9	0.854993	9.31916	0.957177	9	0.983031	11.8261	1.0553	9	1.0495	6.15943	0.974014	9	0.922095	5.84715	1.00058	9	0.948734	17.2963	299.1	8.61	5	8	1.01333	0.90468	0.796239	1.03132
P18754	1	0.888575	7		0.925526	9	Regulator of chromosome condensation	42.28	1	10	10	37	0.928266	9	0.954232	0.917476	13.4144	0.823717	9	0.951513	9.982	0.939426	9	0.990838	2.52706	0.727726	9	0.747382	13.5313	0.881031	9	0.876182	4.57638	0.845769	9	0.800686	7.32826	0.950575	9	0.901322	10.7389	847.67	38.48	8	18	1.05173	1.06107	1.00073	0.848477
Q9H4Z3				1	1.18133	3	Phosphorylated CTD-interacting factor 1	6.53	1	3	3	6	0.956466	3	0.954232	0.945349	4.27677	0.754502	3	0.87156	7.9138	1.02114	3	1.07703	3.89391	1.10476	3	1.1346	25.0798	1.0039	3	0.998377	9.11364	1.20669	3	1.14237	1.4708	1.18732	3	1.1258	19.5516	133.46	6.53	3	3	0.967369	0.860385	0.843121	1.03263
Q9NPJ6					0.834727	6	Mediator of RNA polymerase II transcription subunit 4	14.81	1	3	3	13	1.24887	6	0.954232	1.23436	24.0705	1.00956	6	1.16619	31.794	0.939238	6	0.990639	18.3066	1.00198	6	1.02904	21.8677	0.928341	6	0.923232	13.9162	1.00277	6	0.949315	19.9585	1.12823	6	1.06977	24.2812	412.92	14.81	3	7	0.983425	1.15675	1.14686	0.964344
Q6PGP7	1	1.20308	10		1.04991	35	Tetratricopeptide repeat protein 37	22.51	1	27	27	78	0.926723	35	0.954232	0.915951	13.1623	0.704522	35	0.813826	9.01499	0.853951	35	0.900685	13.0708	0.993972	35	1.02082	10.3955	1.05936	35	1.05353	11.1154	1.10347	35	1.04465	11.6434	1.07406	35	1.01841	15.4684	1532.66	20.91	24	38	0.995167	0.893988	0.809893	0.996342
P61619	1	0.780587	5		0.96544	11	Protein transport protein Sec61 subunit alpha isoform 1	19.33	1	9	9	19	1.0598	11	0.954232	1.04749	10.2151	0.759451	11	0.877277	9.12672	0.728747	11	0.768629	18.3784	0.729783	11	0.749494	13.6447	0.776649	11	0.772375	15.5014	0.835217	11	0.790696	19.4414	0.91421	11	0.86684	12.542	239.632	11.76	6	8	1.0698	1.285	0.93851	0.919443
P04004	1	1.41322	4		1.02779	32	Vitronectin	12.55	1	6	6	56	1.18727	32	0.954232	1.17346	14.2294	0.679817	31	0.785288	22.9988	0.905605	32	0.955166	13.6452	1.19624	32	1.22855	18.8465	1.08391	32	1.07794	20.8293	1.06336	32	1.00667	22.3948	1.22287	32	1.1595	14.3458	1078.27	9.41	3	24	0.969663	1.01711	0.761465	1.12022
Q9Y4H4	1	1.24176	2		1.14838	2	G-protein-signaling modulator 3	29.38	1	2	3	15	1.05144	2	0.954232	1.03922	11.1898	0.933248	2	1.07804	3.33937	1.25384	2	1.32246	3.72266	1.81319	2	1.86216	17.6841	1.19928	2	1.19268	4.41184	1.59374	2	1.50879	13.0476	1.21077	2	1.14803	4.15774					0.948101	0.841867	1.02209	1.50853
P11413	1	0.79496	14	1	0.860022	31	Glucose-6-phosphate 1-dehydrogenase	48.93	1	21	21	65	1.04975	31	0.954232	1.03755	12.9702	0.782554	31	0.903965	10.7612	0.858148	31	0.905111	11.3837	1.0106	31	1.0379	13.9045	0.899437	31	0.894487	12.4705	0.9569	31	0.905893	15.1878	0.879044	31	0.833497	19.4461	780.78	33.79	13	23	1.03164	1.12324	0.93257	1.12361
P61960	1	0.82269	4	1	0.788887	4	Ubiquitin-fold modifier 1	50.59	1	2	2	7	0.938907	4	0.954232	0.927993	17.3407	0.846846	4	0.978231	12.4305	0.962449	4	1.01512	18.7509	0.892236	4	0.916336	17.2721	0.742141	4	0.738057	23.7499	0.895664	4	0.847922	3.57375	0.742901	4	0.704408	29.8181	161.964	50.59	2	3	1.02798	1.03448	1.0056	0.994397
Q92888	1	1.12981	18		1.06104	54	Rho guanine nucleotide exchange factor 1	42.65	1	33	33	117	0.973599	54	0.954232	0.962282	10.1412	0.800197	54	0.924344	9.60666	0.932251	54	0.98327	10.8348	1.03218	54	1.06006	14.7979	1.07101	54	1.06511	14.5858	1.21876	54	1.1538	13.6517	1.14753	54	1.08807	12.5643	2157.17	38.49	29	54	0.98448	0.89155	0.909999	0.982139
Q96K17		1.2598	3		1.03238	2	Transcription factor BTF3 homolog 4	5.06	1	2	2	2	0.936027	2	0.954232	0.925147	14.2823	0.81694	2	0.943685	24.8891	1.0587	2	1.11664	13.4299	0.891997	2	0.91609	15.3074	1.27757	2	1.27053	10.7258	1.1828	2	1.11975	15.995	0.864727	2	0.819921	25.5745					1.02462	0.975385	0.966914	0.961745
O60664	1	1.66575	14		1.07429	18	Perilipin-3	50.46	1	14	14	69	0.883908	18	0.954232	0.873633	28.9892	0.897934	18	1.03724	26.732	0.917707	18	0.96793	48.8213	1.17163	18	1.20328	26.0539	1.20615	18	1.19952	49.6762	1.26561	18	1.19814	46.7503	1.00921	18	0.956917	24.6587	1472.88	48.85	13	35	0.946157	0.739553	0.981396	1.0186
Q9BY44	1	0.734622	8	1	0.891246	15	Eukaryotic translation initiation factor 2A	28.55	1	12	12	21	0.911879	15	0.954232	0.901279	10.3193	0.846108	14	0.977379	17.006	0.775249	14	0.817676	11.084	0.793554	14	0.814989	13.1907	0.814103	14	0.809623	13.2749	0.887559	15	0.840248	19.3931	0.880925	14	0.835281	10.0318	352.42	23.59	10	12	1.06716	1.10455	1.04302	0.956984
Q07960	1	1.29589	11		1.03907	32	Rho GTPase-activating protein 1	52.39	1	18	18	75	1.23466	32	0.954232	1.22031	22.4514	0.917811	32	1.06021	14.9875	0.971125	32	1.02427	15.8603	1.21908	32	1.25201	17.4759	1.15637	32	1.15001	14.9105	1.28142	32	1.21312	22.516	1.351	32	1.281	13.5597	1249.48	42.82	13	32	0.943475	0.946262	1.00028	0.999722
Q9Y5J9					0.893558	5	Mitochondrial import inner membrane translocase subunit Tim8 B	44.58	1	4	4	8	0.857383	5	0.954232	0.847417	17.6578	0.655989	5	0.757763	7.44745	0.725772	5	0.765491	14.225	0.762698	5	0.783299	17.9378	0.815107	5	0.810621	23.9458	0.734086	5	0.694956	16.5501	0.828604	5	0.78567	27.8102	108.91	34.94	3	4	1.06039	1.12585	0.803524	1.04066
Q9H2W6	1	0.866891	2		0.867101	4	39S ribosomal protein L46, mitochondrial	11.11	1	4	4	6	0.770108	4	0.954232	0.761157	6.37595	0.736541	4	0.850813	24.6371	0.72922	4	0.769128	19.8103	0.673096	4	0.691276	5.43278	0.73716	4	0.733103	27.2884	0.713596	4	0.675559	30.885	0.645461	4	0.612017	46.7209	92.6547	10.04	3	3	1.16031	1.18209	0.987203	1.0128
P61160	1	1.21796	14		1.03225	47	Actin-related protein 2	55.58	1	20	20	137	0.941829	47	0.954232	0.930881	14.8355	0.87827	46	1.01453	14.6964	0.924062	46	0.974633	19.7457	1.05827	47	1.08686	27.9641	1.09673	46	1.0907	22.4348	1.23961	47	1.17353	29.1425	1.16304	47	1.10278	16.6882	2312.09	43.91	15	63	0.975272	0.833836	0.989443	0.973551
P46779	1	0.790577	7	1	0.84171	35	60S ribosomal protein L28	50.36	1	12	12	56	0.929088	35	0.954232	0.918289	15.298	0.82857	35	0.957119	10.8999	0.818562	35	0.863359	24.7423	0.827923	35	0.850286	22.9504	0.777595	35	0.773315	27.2192	0.814665	35	0.77124	30.2529	0.812435	35	0.770339	35.5842	561.53	42.34	8	26	1.05373	1.09425	1.00855	0.99145
Q969S3		0.950226	4	1	0.807908	3	Zinc finger protein 622	14.68	1	5	5	8	0.886929	3	0.954232	0.87662	36.4265	0.838072	3	0.968096	18.9719	0.695577	3	0.733644	13.6864	0.720442	3	0.739902	24.8612	0.784053	3	0.779738	26.828	0.713466	3	0.675435	14.4429	0.665233	3	0.630764	2.85663	174.57	9.85	3	3	1.09443	1.15845	1.05952	0.9266
Q3V6T2				1	0.842732	6	Girdin	3.85	1	7	7	15	0.594865	6	0.954232	0.58795	26.7334	0.761381	6	0.879506	17.18	0.66099	6	0.697164	12.6543	0.745226	6	0.765355	6.24806	0.688659	6	0.684869	12.5505	0.726579	6	0.687849	8.42871	0.694971	6	0.658961	27.0472	224.76	3.42	6	8	1.18118	0.955784	1.03885	1.1483
A8MXV4				1	0.811448	3	Nucleoside diphosphate-linked moiety X motif 19, mitochondrial	11.73	1	4	4	6	1.19533	3	0.954232	1.18143	20.1325	0.99312	3	1.1472	5.0757	0.988289	3	1.04238	19.662	0.947583	3	0.973178	30.0808	1.36685	3	1.35933	33.4152	1.01676	3	0.962565	19.1757	0.877358	3	0.831898	17.2276					0.95218	1.04782	1.09234	0.882329
Q9UBS0				1	0.85903	4	Ribosomal protein S6 kinase beta-2	4.56	1	2	2	5	1.03228	4	0.954232	1.02028	12.194	0.902219	4	1.04219	15.312	0.872554	4	0.920306	16.0675	1.14964	4	1.18069	18.2614	0.829757	4	0.82519	3.37709	0.986199	4	0.933631	9.33095	0.92419	4	0.876303	15.2516					0.995005	1.00499	1.03699	1.16892
O75477				1	0.851484	2	Erlin-1	30.06	1	6	9	31	0.83662	2	0.954232	0.826896	8.70978	0.745242	2	0.860863	1.46726	0.783112	2	0.82597	11.5413	0.881981	2	0.905803	9.07457	0.828015	2	0.823458	24.3085	0.813077	2	0.769736	19.5793	0.833346	2	0.790167	34.3823	639.178	28.03	8	16	1.06691	1.04543	0.91846	1.09405
P40763		0.744611	13	1	0.871807	20	Signal transducer and activator of transcription 3	37.27	1	20	20	77	1.16652	20	0.954232	1.15296	11.6024	0.973792	20	1.12487	15.0746	0.85707	20	0.903975	16.5747	1.41794	20	1.45624	16.8308	0.958569	20	0.953293	9.04281	1.07582	20	1.01847	13.6452	0.99334	20	0.941871	8.19431	1604.14	34.29	17	36	0.963459	1.03654	1.08377	1.33983
P02533					0.98884	3	Keratin, type I cytoskeletal 14	15.68	1	4	8	16	1.08681	3	0.954232	1.07418	12.2988	0.635732	3	0.734363	131.975	0.731521	3	0.771555	0.69733	0.705456	3	0.724511	46.9577	0.667687	3	0.664013	2.8444	0.722016	3	0.68353	13.9944	0.848619	3	0.804648	1.74414	221.82	15.25	7	8	1.07346	1.49847	0.788307	1.01069
Q96AB3		1.04567	3		0.9755	5	Isochorismatase domain-containing protein 2, mitochondrial	56.59	1	6	6	19	1.05884	5	0.954232	1.04653	10.1781	0.747603	5	0.86359	4.93488	0.688897	5	0.726598	9.84351	0.613924	5	0.630506	7.58418	0.897001	5	0.892065	25.1335	0.771776	5	0.730637	20.3737	0.387481	5	0.367404	3.45442	279.56	46.83	5	9	1.0732	1.27945	0.926803	0.770832
Q9P0I2	1	0.787606	2		0.85958	2	ER membrane protein complex subunit 3	26.82	1	5	5	10	0.910485	2	0.954232	0.899902	5.53475	0.748536	2	0.864668	15.6128	0.908872	2	0.958612	12.0512	1.04728	2	1.07557	5.74795	0.829616	2	0.82505	10.308	0.895508	2	0.847774	25.0207	0.933808	2	0.885424	4.1937	219.66	23.37	4	5	1.035	1.04339	0.89493	1.18086
P04150	1	1.34434	6		1.06621	16	Glucocorticoid receptor	23.81	1	15	15	33	0.970562	16	0.954232	0.95928	21.6774	0.867545	16	1.00214	16.3069	1.05221	16	1.10979	22.7612	1.11151	16	1.14153	18.3525	1.06512	16	1.05926	16.5217	1.08341	16	1.02566	14.7085	1.19387	16	1.13201	15.8089	480.81	20.08	12	16	0.989712	0.910741	0.991832	1.08377
Q92643	1	1.30671	2	1	1.16315	4	GPI-anchor transamidase	16.71	1	4	4	15	1.06794	4	0.954232	1.05552	5.73039	0.80759	4	0.932884	6.35912	0.95043	4	1.00244	5.40886	1.20527	4	1.23782	3.39835	0.977835	4	0.972454	4.69807	1.16219	4	1.10024	7.19964	1.25342	4	1.18847	3.35165	240.29	16.71	4	7	0.976693	0.956435	0.911141	1.15127
P0C2W1				1	0.860168	2	F-box/SPRY domain-containing protein 1	6.64	1	2	2	4	0.949382	2	0.954232	0.938346	9.48023	0.870028	2	1.00501	3.06834	0.8563	2	0.903163	17.3892	0.783771	2	0.804941	8.21446	0.892158	2	0.887248	17.8691	1.00043	2	0.947106	18.7597	0.871286	2	0.826141	21.3328	48.98	6.64	2	2	1.01496	1.01025	1.02005	0.841186
Q9GZR2					0.817244	4	RNA exonuclease 4	11.61	1	5	5	11	1.00287	4	0.954232	0.991215	9.41704	0.898674	4	1.0381	5.80865	1.1484	4	1.21125	7.63545	0.70629	4	0.725367	7.207	1.0784	4	1.07246	0.618899	0.978613	4	0.926449	4.41017	0.866897	4	0.821979	6.72117	144.285	9.95	4	5	1.00221	0.997789	1.04039	0.728578
Q8TDQ7		1.03633	3		1.10888	5	Glucosamine-6-phosphate isomerase 2	36.23	1	5	8	26	1.05733	5	0.954232	1.04504	2.65609	0.998729	5	1.15368	2.34648	1.18115	5	1.2458	5.22383	1.07262	5	1.10159	0.663088	1.57842	5	1.56974	3.83774	1.50602	5	1.42574	8.47696	1.14582	5	1.08645	9.08296	495.808	32.61	7	12	0.928644	0.860624	1.07136	0.907195
O15258				1	0.844194	5	Protein RER1	23.98	1	4	4	9	0.92023	5	0.954232	0.909534	8.13527	0.692697	5	0.800166	8.90993	0.698545	5	0.736774	23.2183	0.870168	5	0.893672	2.39708	0.755059	5	0.750903	19.9387	0.839527	5	0.794777	6.87625	0.900102	5	0.853464	8.48984	103.28	14.8	2	3	1.04227	1.08518	0.833992	1.06626
Q15047					0.867055	2	Histone-lysine N-methyltransferase SETDB1	2.25	1	2	2	2	1.07573	2	0.954232	1.06323	4.34812	0.900273	2	1.03995	28.5593	0.951157	2	1.00321	12.0216	1.14733	2	1.17832	3.04044	0.879807	2	0.874966	26.8672	1.04593	2	0.990173	22.0872	0.907853	2	0.860813	4.41252	83.92	2.25	2	2	0.980418	1.02199	1.01958	1.13262
O43159		0.807329	3		0.882292	7	Ribosomal RNA-processing protein 8	12.94	1	6	6	12	1.06545	7	0.954232	1.05306	9.98928	0.92787	7	1.07183	21.3494	1.00106	7	1.05585	15.8804	0.733827	7	0.753648	19.1319	1.01872	7	1.01311	3.07868	1.05525	7	0.999	15.3328	0.77755	7	0.737261	42.4623	136.34	9.21	4	5	0.996754	1.04281	1.06835	0.74631
P13984				1	0.835237	3	General transcription factor IIF subunit 2	18.88	1	5	5	7	0.74577	3	0.954232	0.737101	11.793	0.711508	3	0.821896	2.63357	0.778535	3	0.821142	11.4616	0.75283	3	0.773165	11.9411	0.766318	3	0.762101	9.58124	0.805109	3	0.762194	2.61003	0.719878	3	0.682577	4.20715	82.29	14.06	3	3	1.10164	1.05776	0.905436	1.06799
Q6PKG0	1	0.823034	8		0.922342	23	La-related protein 1	23.54	1	21	21	47	0.857255	23	0.954232	0.847291	19.0505	0.753045	22	0.869877	16.3876	0.879442	23	0.927571	20.9319	0.757152	23	0.777603	28.1763	0.860331	23	0.855596	19.0689	0.878542	23	0.831712	30.5088	0.866027	23	0.821154	31.7767	740.639	19.98	16	21	1.07098	1.06576	0.931623	0.9653
Q9NRD1					0.907666	4	F-box only protein 6	13.31	1	4	4	13	0.933462	4	0.954232	0.922612	7.95786	1.10947	4	1.2816	11.2588	0.895751	4	0.944772	11.6468	0.824195	4	0.846457	11.1469	0.828802	4	0.824241	20.4111	0.880523	4	0.833587	32.014	0.950932	4	0.90166	47.4343	215.4	13.31	4	7	1.02654	1.03833	1.31562	0.913859
P48200					1.10313	8	Iron-responsive element-binding protein 2	12.46	1	8	8	21	0.949051	8	0.954232	0.93802	9.73931	0.807688	8	0.932998	13.1371	0.878436	8	0.92651	11.9488	0.933729	8	0.958949	8.57066	1.22961	8	1.22285	10.2591	1.23185	8	1.16619	6.24682	1.04744	8	0.993172	6.11387	337.615	10.7	7	11	1.00172	0.942848	0.934599	0.963886
P05165				1	0.86005	7	Propionyl-CoA carboxylase alpha chain, mitochondrial	15.38	1	10	10	18	0.937465	7	0.954232	0.926568	18.3235	0.842221	7	0.972888	12.0945	0.80279	7	0.846724	16.7988	0.801373	7	0.823019	5.46243	0.794908	7	0.790533	21.2577	0.878053	7	0.831249	22.8977	0.997979	7	0.946269	29.0022	282.24	12.36	7	8	1.02092	1.01018	0.993241	0.87563
O00462					1.28556	2	Beta-mannosidase	3.64	1	2	3	7	1.07075	2	0.954232	1.0583	7.35454	1.09015	2	1.25929	5.00955	1.65823	2	1.74898	7.38588	1.22164	2	1.25464	2.84551	1.56383	2	1.55522	10.2733	1.52285	2	1.44168	12.507	1.03804	2	0.984253	17.58	150.996	3.64	3	4	0.885235	0.745328	1.11476	0.883598
P13667		0.773561	37		0.970106	58	Protein disulfide-isomerase A4	49.46	1	35	35	129	0.984017	58	0.954232	0.972579	12.5961	0.664338	58	0.767408	16.5508	0.594179	58	0.626697	28.3819	0.759672	58	0.780191	24.6864	0.686335	58	0.682558	22.3692	0.673622	58	0.637715	23.3482	0.881388	58	0.835719	22.4331	1854.94	40.62	24	56	1.05624	1.27145	0.810564	1.01994
Q9Y5W9					0.867289	4	Sorting nexin-11	11.85	1	3	3	7	1.021	4	0.954232	1.00913	9.9144	1.03741	4	1.19836	17.0195	1.01372	4	1.0692	10.8486	1.07973	4	1.10889	10.9189	0.974368	4	0.969006	8.9856	0.939888	4	0.889788	21.7496	0.891607	4	0.845408	10.7651	146.54	8.52	2	3	0.997732	1.00227	1.19564	1.10387
O75190					0.935428	5	DnaJ homolog subfamily B member 6	19.63	1	4	5	13	0.923466	5	0.954232	0.912732	11.4319	0.876082	5	1.012	15.9745	0.8752	5	0.923097	13.6975	0.924339	5	0.949306	14.3574	0.613852	5	0.610474	16.6925	0.792825	5	0.750564	8.26469	1.10208	5	1.04497	19.3479	228.41	16.87	4	6	1.01317	0.948806	1.02534	0.986825
P46778		0.937613	6	1	0.767464	28	60S ribosomal protein L21	59.38	1	14	14	73	0.760996	28	0.954232	0.75215	16.0502	0.822772	28	0.950423	16.8731	0.645381	28	0.680701	19.5058	0.675613	28	0.693861	14.1214	0.674118	28	0.670408	25.1888	0.667269	28	0.631701	37.0954	0.532134	28	0.504561	53.242	838.71	37.5	7	32	1.11458	1.15951	1.05933	0.940674
O75503				1	1.12073	4	Ceroid-lipofuscinosis neuronal protein 5	5.03	1	2	2	7	0.986472	4	0.954232	0.975005	5.13601	0.87897	4	1.01534	2.07615	1.11786	4	1.17904	1.28233	1.2158	4	1.24864	1.91162	1.26792	4	1.26094	3.14737	1.34411	4	1.27247	3.43275	0.90427	4	0.857416	4.84418	68.05	5.03	2	3	0.944115	0.813186	0.958596	1.0414
P30825					0.880988	3	High affinity cationic amino acid transporter 1	6.04	1	3	3	4	1.02921	3	0.954232	1.01725	14.7485	0.832172	3	0.96128	19.3931	0.673138	3	0.709976	4.44779	0.663903	3	0.681835	17.8806	0.799071	3	0.794673	12.6082	0.855081	3	0.809502	14.0757	0.949421	3	0.900228	10.3822					1.03708	1.13346	0.996929	0.759729
O95716					0.886174	5	Ras-related protein Rab-3D	24.2	1	5	7	15	1.33596	5	0.954232	1.32044	6.66081	0.913903	5	1.05569	10.4918	0.899772	5	0.949013	7.90839	0.873391	5	0.896982	10.003	1.08423	5	1.07826	9.7178	1.0106	5	0.956726	16.7483	0.852027	5	0.80788	4.70146	174.37	17.35	4	8	0.976063	1.25391	1.03042	0.851792
Q08722					1.09072	5	Leukocyte surface antigen CD47	5.88	1	2	2	10	1.03426	5	0.954232	1.02224	6.17557	0.701477	5	0.810308	3.8681	0.751632	5	0.792767	4.77092	1.05808	5	1.08666	5.87218	1.06221	5	1.05637	6.02297	1.29256	5	1.22366	2.56837	1.47881	5	1.40218	3.60532	148.74	5.88	2	5	0.983027	0.937822	0.796555	0.996923
Q92506		1.12831	3		1.20533	7	Estradiol 17-beta-dehydrogenase 8	29.89	1	6	6	16	1.06056	7	0.954232	1.04823	13.5319	1.03831	7	1.1994	9.8458	0.983982	7	1.03783	16.9395	1.07439	7	1.10341	7.386	1.39441	7	1.38674	6.28535	1.26013	7	1.19296	19.2068	1.37523	7	1.30397	8.51453	358.066	29.89	6	8	0.920127	0.80632	1.1036	0.848765
Q8WW59					1.05653	4	SPRY domain-containing protein 4	30.92	1	5	5	7	0.848667	4	0.954232	0.838802	12.4043	0.830576	4	0.959437	8.04618	1.00321	4	1.05812	17.2665	0.887608	4	0.911583	10.6323	1.12845	4	1.12224	9.54773	1.29799	4	1.2288	9.8215	1.06974	4	1.01431	21.2863	103.56	19.32	3	3	0.996461	0.829895	0.956041	0.901903
P21359					0.810865	2	Neurofibromin	1.73	1	3	3	6	0.771718	2	0.954232	0.762747	3.99357	0.982977	2	1.13548	14.6265	0.846993	2	0.893347	10.3022	0.951853	2	0.977563	28.3598	0.944559	2	0.939361	21.2395	0.838856	2	0.794142	30.5728	0.813007	2	0.770881	56.896	80.96	1.73	3	3	1.01588	0.808443	1.15352	1.03613
Q9BYM8		1.05057	2		0.918283	6	RanBP-type and C3HC4-type zinc finger-containing protein 1	12.16	1	6	6	10	0.897223	6	0.954232	0.886794	6.90302	0.736909	6	0.851237	17.8982	0.893358	6	0.942248	16.0746	1.05874	6	1.08733	15.0993	0.838805	6	0.834189	6.7593	0.864629	6	0.81854	19.0377	0.876978	6	0.831538	22.8246	90.65	6.27	3	4	1.05195	1.07348	0.895463	1.23574
O15439				1	1.17026	10	Multidrug resistance-associated protein 4	6.19	1	7	8	20	0.906943	10	0.954232	0.896401	14.1863	0.74949	10	0.86577	10.5904	1.09648	10	1.15648	7.65129	0.969615	10	0.995804	9.69597	1.11123	10	1.10511	10.6903	1.15448	10	1.09294	14.5797	1.11767	10	1.05976	5.44608	290.694	4.23	5	9	0.985701	0.857949	0.853391	0.953088
Q9Y2W2	1	0.832742	7	1	0.880478	8	WW domain-binding protein 11	12.64	1	8	8	18	0.911595	8	0.954232	0.900999	6.16706	0.861822	8	0.995531	13.1857	0.907419	8	0.957079	11.0968	0.809789	8	0.831662	18.1094	0.901667	8	0.896705	15.2048	0.898274	8	0.850392	3.31533	0.907286	8	0.860276	10.4061	309.26	10.92	7	10	1.02918	1.03163	1.02458	0.904672
Q96K76	1	1.20917	6		1.0525	17	Ubiquitin carboxyl-terminal hydrolase 47	16.07	1	20	20	36	0.854765	17	0.954232	0.84483	9.99341	0.783079	17	0.904571	7.61451	0.910042	17	0.959846	17.6897	1.00387	17	1.03099	16.6485	1.08507	17	1.0791	10.2216	1.21434	17	1.14961	13.5523	1.04879	17	0.99445	11.2333	518.8	13.96	16	17	0.992429	0.825641	0.897723	1.00757
O94992				1	0.855283	2	Protein HEXIM1	8.64	1	2	2	4	0.849088	2	0.954232	0.839219	22.9396	0.888743	2	1.02663	3.71452	0.81643	2	0.861111	6.55168	0.763337	2	0.783955	8.44779	0.952234	2	0.946994	1.58747	0.884578	2	0.837426	0.916993	0.861722	2	0.817073	14.1944	90.08	8.64	2	2	1.03111	0.968893	1.05856	0.856904
P50213	1	0.837123	8		0.945784	40	Isocitrate dehydrogenase [NAD] subunit alpha, mitochondrial	40.16	1	17	17	70	1.06986	40	0.954232	1.05743	15.3605	0.854685	40	0.987286	14.3028	0.888789	40	0.937429	20.982	0.821692	40	0.843886	27.5165	0.904252	40	0.899275	19.4385	0.815907	40	0.772415	28.7838	0.898179	40	0.85164	26.6248	798.96	31.15	12	29	1.03059	1.1553	1.01749	0.921996
O43639				1	0.833076	2	Cytoplasmic protein NCK2	5.53	1	2	2	4	0.93896	2	0.954232	0.928046	8.88457	0.74077	2	0.855697	18.0944	1.09467	2	1.15458	20.1977	0.897988	2	0.922243	18.8207	0.820477	2	0.815961	14.6157	0.768194	2	0.727246	20.299	0.904105	2	0.857259	24.8947	47.94	5.53	2	2	1.04569	1.09069	0.89479	1.08387
P18031		0.923209	11		0.920103	12	Tyrosine-protein phosphatase non-receptor type 1	37.93	1	13	13	48	0.88708	12	0.954232	0.876769	12.7553	0.736214	12	0.850435	15.8341	0.701941	12	0.740356	10.1614	0.893823	12	0.917965	13.321	0.61057	12	0.60721	19.6811	0.776486	12	0.735096	8.16719	0.962881	12	0.91299	10.4019	735.34	32.87	11	24	1.02855	1.00773	0.874715	1.03135
P07996		1.70657	3		1.08105	8	Thrombospondin-1	9.91	1	8	8	19	1.55101	8	0.954232	1.53298	17.2621	0.729967	8	0.843219	10.0513	0.891542	8	0.940334	10.3996	0.767314	8	0.78804	24.5397	1.15175	8	1.14541	9.85678	1.12668	8	1.06662	15.5812	1.59977	8	1.51688	21.738	319.74	9.06	7	9	0.975436	1.35199	0.822506	0.695003
P32249					1.09335	2	G-protein coupled receptor 183	6.09	1	2	2	3	1.97378	2	0.954232	1.95084	29.544	1.60117	2	1.84958	24.8209	0.939436	2	0.990848	4.90802	1.64419	2	1.6886	17.6606	2.26934	2	2.25685	32.0833	1.9695	2	1.86451	22.6838	1.32652	2	1.25779	13.3138					0.824285	0.865917	1.52458	0.786781
Q9BYC8		0.938911	2	1	0.856033	2	39S ribosomal protein L32, mitochondrial	17.02	1	3	3	3	0.811033	2	0.954232	0.801605	22.0509	0.854265	2	0.986801	0.530336	0.740894	2	0.781441	30.6517	0.785387	2	0.806601	13.7519	0.802138	2	0.797723	34.1216	0.805801	2	0.762849	40.9406	0.718162	2	0.680951	59.2384					1.06026	1.05697	1.04627	0.95373
Q5GLZ8		1.2326	4		1.01795	11	Probable E3 ubiquitin-protein ligase HERC4	15.61	1	10	10	26	1.05152	11	0.954232	1.0393	22.9994	0.90089	11	1.04066	10.0094	0.921856	11	0.972307	18.5122	1.1277	11	1.15816	13.6098	1.02649	11	1.02084	12.931	1.09832	11	1.03978	7.87896	1.25397	11	1.189	10.4191	564.952	15.61	10	13	0.980075	0.979211	1.01993	1.0912
Q86YS7				1	0.89375	4	Uncharacterized protein KIAA0528	6.6	1	6	6	12	0.889081	4	0.954232	0.878747	8.83064	0.831699	4	0.960734	6.6032	0.789076	4	0.83226	7.89653	0.824829	4	0.847108	7.28121	0.834312	4	0.829721	5.95855	0.853046	4	0.807575	10.089	0.774319	4	0.734198	11.7307	152.078	5.6	5	5	1.05381	1.07312	1.01243	0.987572
Q15075		1.12957	14		0.960684	32	Early endosome antigen 1	20.48	1	27	28	64	0.89761	32	0.954232	0.887176	11.0644	0.650613	32	0.751554	15.3039	0.766904	32	0.808874	18.844	1.0295	32	1.05731	15.3245	0.89131	32	0.886405	17.9039	1.02928	32	0.974412	16.9785	0.989705	32	0.938424	17.8298	928.484	17.43	22	30	1.01614	0.942574	0.763683	1.12333
Q2M389		1.0794	3		1.16414	6	WASH complex subunit 7	8.53	1	7	7	17	0.883754	6	0.954232	0.873482	14.7508	0.764833	6	0.883494	6.2644	0.833826	6	0.879458	16.4763	1.09269	6	1.1222	7.16038	0.906328	6	0.90134	4.99282	1.00955	6	0.955734	4.48552	1.15486	6	1.09502	11.277	348.76	7.76	6	8	1.01145	0.903476	0.893607	1.16074
Q9BQC6				1	1.13414	2	Ribosomal protein 63, mitochondrial	13.73	1	2	2	3	0.922749	2	0.954232	0.912024	3.61571	0.81016	2	0.935853	10.3166	1.05853	2	1.11645	4.92845	1.01414	2	1.04154	0.263973	1.19189	2	1.18533	0.120844	1.15946	2	1.09765	0.583114	1.21216	2	1.14935	6.16456					0.977253	0.833286	0.914566	0.951618
Q8WW12	1	0.775074	5		0.92242	6	PEST proteolytic signal-containing nuclear protein	37.64	1	6	6	10	0.854667	6	0.954232	0.844733	6.12887	0.805382	6	0.930334	15.3782	0.831304	6	0.876799	9.35285	0.754026	6	0.774393	7.22588	0.859912	6	0.85518	10.5177	0.873111	6	0.82657	8.64571	0.755972	6	0.716802	19.3891	144.275	37.64	6	6	1.06286	1.05632	0.988811	0.92194
Q15061	1	0.835955	7	1	0.849581	4	WD repeat-containing protein 43	8.42	1	6	6	11	0.896795	4	0.954232	0.886371	8.35114	0.814619	4	0.941004	9.82353	0.889225	4	0.937889	10.836	0.700796	4	0.719725	8.71908	0.907269	4	0.902276	16.5909	0.84314	4	0.798197	15.816	0.889638	4	0.843542	13.1009	125.56	6.2	4	5	1.04167	1.03241	0.980216	0.813459
P11940	1	0.83721	2		0.946099	46	Polyadenylate-binding protein 1	50	1	22	32	147	0.920127	46	0.954232	0.909432	12.44	0.769837	46	0.889275	12.0774	0.890231	46	0.938951	10.0689	0.831454	46	0.853912	12.5377	0.900505	46	0.895549	8.87279	0.875195	46	0.828543	9.25772	0.904643	46	0.85777	9.31465	2457.52	41.67	22	69	1.03963	1.05946	0.924516	0.994779
Q8NHU6					1.11811	7	Tudor domain-containing protein 7	6.38	1	6	6	10	0.956847	7	0.954232	0.945725	3.2517	0.78141	7	0.902643	12.5348	1.06075	7	1.1188	3.70104	1.24927	7	1.28301	7.56526	1.12706	7	1.12085	7.6028	1.0464	7	0.990624	3.66235	1.19789	7	1.13582	11.2824	199.38	6.38	6	6	0.972297	0.867128	0.877638	1.17638
Q9H8H0	1	0.799343	5	1	0.890864	11	Nucleolar protein 11	15.3	1	10	10	18	0.956568	11	0.954232	0.945449	14.1123	0.871831	11	1.00709	11.6792	0.912311	11	0.962239	16.1203	0.800843	11	0.822475	16.7196	0.86161	11	0.856869	10.3633	0.892143	11	0.844588	13.86	0.924569	11	0.876663	11.5753	331.63	13.49	9	11	1.0436	1.083	1.051	0.914745
Q9Y291					1.20653	3	28S ribosomal protein S33, mitochondrial	19.81	1	2	2	8	0.927438	3	0.954232	0.916658	3.1273	0.745141	3	0.860747	3.51887	0.858827	3	0.905828	9.26218	0.827401	3	0.84975	10.2172	1.05166	3	1.04588	0.166498	1.01447	3	0.960392	0.638429	1.2173	3	1.15422	0.637391	99.32	19.81	2	4	1.01021	0.944722	0.869531	0.875765
Q53FA7					1.2345	5	Quinone oxidoreductase PIG3	19.58	1	6	6	8	1.07319	5	0.954232	1.06072	4.83764	0.979895	5	1.13192	7.17073	1.09099	5	1.15069	6.04804	1.1003	5	1.13002	3.40662	0.971342	5	0.965996	3.6439	1.52595	5	1.44461	9.27589	1.42934	5	1.35528	5.53861	162.56	19.58	6	6	0.938121	0.87985	1.06188	0.937331
Q9Y3E0					0.895503	4	Vesicle transport protein GOT1B	16.67	1	3	3	9	1.26494	4	0.954232	1.25023	4.3863	1.07953	4	1.24702	9.71689	0.900893	4	0.950196	2.90765	0.999881	4	1.02689	6.1501	0.984474	4	0.979056	5.87426	0.994572	4	0.941557	3.40035	1.11562	4	1.05781	13.3216	245.52	16.67	3	5	0.986148	1.18282	1.22974	0.971519
P40939	1	1.30183	18	1	1.10205	60	Trifunctional enzyme subunit alpha, mitochondrial	59.11	1	37	37	268	0.973849	60	0.954232	0.962529	17.8964	0.805959	60	0.931	15.6226	1.00384	60	1.05878	18.373	1.02413	60	1.05179	19.7127	1.14373	60	1.13743	19.1818	1.18999	60	1.12656	17.8968	1.13699	60	1.07808	18.5446	5298.72	52.42	29	127	0.98156	0.887173	0.913833	0.969445
Q96RL7					0.892022	8	Vacuolar protein sorting-associated protein 13A	3.25	1	10	10	18	1.16748	8	0.954232	1.15391	15.746	0.990234	8	1.14387	10.9064	0.928648	8	0.97947	23.6432	0.948311	8	0.973926	17.3503	0.974185	8	0.968824	24.0695	0.957648	8	0.906602	34.4657	0.947857	8	0.898744	16.7733	311.366	3.25	10	12	1.00665	1.17693	1.15147	0.993351
O75909				1	0.886697	4	Cyclin-K	7.41	1	3	3	6	1.00145	4	0.954232	0.989805	6.17523	0.89882	4	1.03827	4.25962	0.9533	4	1.00547	11.1269	0.869678	4	0.893168	16.3666	0.891957	4	0.887048	6.73324	0.858436	4	0.812678	7.00147	0.90514	4	0.858241	8.02571	92.64	7.41	3	3	1.02903	1.08185	1.06841	0.970966
Q9Y2P8	1	0.882426	2	1	0.858295	8	RNA 3'-terminal phosphate cyclase-like protein	20.64	1	7	7	16	1.03542	8	0.954232	1.02338	19.397	0.865798	8	1.00012	15.0337	0.963736	8	1.01648	6.28231	0.784455	8	0.805644	9.55968	0.918725	8	0.913669	5.64767	0.917927	8	0.868998	9.06451	1.04635	8	0.992138	14.6664	233.88	18.23	6	6	1.00198	1.02945	1.0021	0.810423
Q13287		0.834104	6		0.891392	9	N-myc-interactor	32.9	1	8	8	16	1.04951	9	0.954232	1.03731	6.19038	0.969078	9	1.11943	14.5371	0.830534	9	0.875987	8.18682	0.906538	9	0.931024	4.06012	0.829802	9	0.825236	11.2941	0.945851	9	0.895433	10.8317	1.06824	9	1.01289	13.4366	289.49	29.64	7	8	0.996809	1.02738	1.11585	0.922111
Q7Z7A1				1	0.863907	5	Centriolin	2.11	1	3	3	9	0.900482	5	0.954232	0.890015	11.9048	0.810256	5	0.935964	28.4196	0.865937	5	0.913327	4.46817	0.910663	5	0.93526	38.311	0.870356	5	0.865566	24.5311	0.837526	5	0.792882	34.3515	0.840969	5	0.797395	8.71914	253.01	2.11	3	5	1.04648	1.02054	0.979464	1.04608
Q9NW82				1	0.863888	2	WD repeat-containing protein 70	5.05	1	3	3	5	1.05179	2	0.954232	1.03957	7.922	0.911396	2	1.0528	3.92245	0.94969	2	1.00166	3.95666	0.996554	2	1.02347	4.6054	0.94672	2	0.94151	1.01293	0.880091	2	0.833178	20.0506	0.91331	2	0.865988	16.1634	64.49	3.36	2	2	0.994234	1.02158	1.04673	1.00577
Q99442	1	0.824847	3		0.875926	4	Translocation protein SEC62	6.52	1	3	3	5	0.835146	4	0.954232	0.825438	11.1956	0.683303	4	0.789314	1.66551	0.761648	4	0.80333	11.2397	0.754205	4	0.774577	8.11217	0.770242	4	0.766003	6.61395	0.82946	4	0.785246	9.56493	1.05224	4	0.99772	7.35516	96.26	4.26	2	3	1.0713	1.09527	0.845595	0.928697
Q9BWE0				1	0.885842	4	Replication initiator 1	8.11	1	3	3	7	0.948329	4	0.954232	0.937306	11.7052	0.83426	4	0.963693	2.48956	0.904149	4	0.95363	17.8752	0.843282	4	0.86606	4.47355	0.813803	4	0.809325	10.9579	0.865378	4	0.81925	9.59416	0.87951	4	0.833939	8.17829	159.15	5.47	2	3	1.04694	1.0883	1.00893	0.991074
P20036		1.35668	2		1.20183	15	HLA class II histocompatibility antigen, DP alpha 1 chain	17.69	1	3	3	28	0.994095	15	0.954232	0.98254	14.2694	1.26625	15	1.4627	18.6076	1.46801	15	1.54835	31.3635	1.33278	15	1.36878	22.5549	1.65531	15	1.6462	19.7393	1.95232	15	1.84825	29.5898	1.33866	15	1.26929	24.5482	526.02	17.69	3	13	0.896435	0.622137	1.31121	0.8667
O15446		0.717207	2		0.879956	4	DNA-directed RNA polymerase I subunit RPA34	8.63	1	3	3	7	0.947297	4	0.954232	0.936286	9.28722	0.77709	4	0.897652	11.7702	0.890386	4	0.939113	5.25808	0.754998	4	0.775391	13.6256	1.0494	4	1.04362	4.38462	0.940288	4	0.890167	9.49054	0.83088	4	0.787828	3.59541	107.16	8.63	3	3	1.0319	1.05364	0.926285	0.843277
Q99805	1	0.651247	3		0.838222	13	Transmembrane 9 superfamily member 2	13.27	1	6	6	21	1.01962	13	0.954232	1.00777	16.4081	0.882163	13	1.01903	15.2298	0.866125	13	0.913525	16.8538	0.879146	13	0.902893	17.4466	0.726538	13	0.722539	28.0206	0.964758	13	0.913332	19.6881	1.1653	13	1.10492	11.174	346.98	10.41	4	8	0.998068	1.00193	1.01706	0.899408
Q8TCG1				1	0.852207	14	Protein CIP2A	14.14	1	13	13	24	0.799023	14	0.954232	0.789736	7.1431	0.712767	14	0.82335	11.3486	0.608294	14	0.641584	29.1045	0.826979	14	0.849316	29.4648	0.729557	14	0.725542	29.4688	0.835468	14	0.790934	27.3934	0.841511	14	0.797908	32.5799	328.7	9.39	8	10	1.07862	1.05082	0.88808	1.09536
Q9HA77		0.90468	3		0.94515	7	Probable cysteine--tRNA ligase, mitochondrial	12.41	1	6	6	14	0.882842	7	0.954232	0.872581	7.22707	0.874695	7	1.0104	10.1355	0.91133	7	0.961205	7.27227	0.820665	7	0.842831	9.30273	0.908957	7	0.903954	6.17554	0.681786	7	0.645444	6.28709	0.95915	7	0.909453	7.29763	198.77	11.17	5	6	1.03722	0.99819	1.04801	0.934071
Q14137	1	0.794017	9		0.909106	13	Ribosome biogenesis protein BOP1	20.11	1	14	14	24	0.946341	13	0.954232	0.935341	14.3351	0.805532	13	0.930507	10.4244	0.866009	13	0.913403	26.9287	0.792784	13	0.814197	16.9493	0.888153	13	0.883265	21.676	0.895089	13	0.847377	25.909	0.901521	13	0.854809	20.8215	285.45	15.01	11	11	1.05445	1.08754	0.981174	0.946681
Q9UNQ2	1	0.816898	2	1	0.928509	12	Probable dimethyladenosine transferase	35.46	1	9	9	25	0.988527	12	0.954232	0.977037	9.402	0.858912	12	0.992169	7.94791	0.927978	12	0.978763	17.2553	0.829454	12	0.851858	15.4985	0.915022	12	0.909986	15.238	0.94825	12	0.897704	16.9999	0.959123	12	0.909427	19.3289	458.58	35.46	9	15	1.02619	1.06265	1.01815	0.919131
Q66K14				1	1.14741	7	TBC1 domain family member 9B	10	1	9	9	16	1.07533	7	0.954232	1.06284	11.8711	0.90994	7	1.05111	5.73858	1.10685	7	1.16743	26.6195	1.0371	7	1.06512	11.0295	1.24861	7	1.24174	17.9605	1.26263	7	1.19532	1.66356	1.25141	7	1.18657	11.635	317.36	7.04	5	6	0.929751	0.877717	0.977275	0.879602
Q15051					0.788511	3	IQ calmodulin-binding motif-containing protein 1	11.87	1	6	6	11	0.88658	3	0.954232	0.876274	11.4015	0.440782	3	0.509168	0.0105507	0.793161	3	0.836568	2.16293	0.661937	3	0.679816	15.4045	0.882983	3	0.878124	10.2818	0.674812	3	0.638841	35.5124	0.762554	3	0.723043	10.8847	253.77	7.69	3	4	1.08158	1.1852	0.550704	0.918423
Q99615	1	0.782448	8	1	0.889751	21	DnaJ homolog subfamily C member 7	36.23	1	21	21	40	0.921098	21	0.954232	0.910391	8.62796	0.812556	21	0.938621	13.3523	0.857182	21	0.904093	11.4736	0.884593	21	0.908487	12.9288	0.857443	21	0.852724	13.735	0.882101	21	0.835082	15.4843	0.911952	21	0.8647	9.23828	517.331	26.72	14	17	1.04042	1.04151	0.976557	1.02344
Q9UMY1				1	0.833928	2	Nucleolar protein 7	8.95	1	2	2	2	0.887819	2	0.954232	0.877499	1.52979	0.686886	2	0.793454	11.1276	0.927428	2	0.978183	8.30575	0.784414	2	0.805602	9.80975	0.801347	2	0.796937	14.3243	0.794695	2	0.752335	3.333	0.864873	2	0.82006	9.359	82.91	8.95	2	2	1.06887	1.15391	0.848101	1.05937
Q2TAL8				1	0.85446	5	Glutamine-rich protein 1	9.28	1	5	5	11	0.828976	5	0.954232	0.81934	13.4804	0.834839	5	0.964361	16.8778	0.693307	5	0.731249	18.6427	0.813335	5	0.835304	35.6627	0.811456	5	0.80699	18.4664	0.799921	5	0.757282	21.886	0.868068	5	0.82309	25.8257	211.544	9.28	5	6	1.05672	1.04416	1.01906	0.980941
Q969S9				1	0.875959	8	Ribosome-releasing factor 2, mitochondrial	15.53	1	9	9	16	1.05494	8	0.954232	1.04268	28.9133	0.880095	8	1.01664	5.6021	0.964786	8	1.01759	15.1537	0.957812	8	0.983683	22.4001	0.857044	8	0.852328	26.9974	0.902741	8	0.854621	19.3372	0.967593	8	0.917458	16.0817	245.573	11.3	5	6	1.00413	1.0556	1.02084	0.99587
P22830		1.2582	3		1.07663	7	Ferrochelatase, mitochondrial	25.3	1	8	8	20	1.06723	7	0.954232	1.05483	21.6447	1.08593	7	1.25441	15.3905	1.06769	7	1.12612	24.4185	1.07538	7	1.10443	20.7655	1.07809	7	1.07215	8.24358	1.43802	7	1.36136	22.9041	1.38495	7	1.31319	32.7893	418.47	19.86	5	8	0.913397	0.816909	1.14577	0.85532
P49642				1	0.831341	5	DNA primase small subunit	8.81	1	3	3	10	1.08456	5	0.954232	1.07195	35.6303	0.616768	5	0.712457	8.01014	0.804347	5	0.848366	6.14259	0.956442	5	0.982276	19.3833	0.80472	5	0.800291	10.7392	0.855857	5	0.810237	6.71181	0.954681	5	0.905215	1.42769	162.5	8.81	3	5	1.02551	1.16482	0.730632	1.06738
Q9UKU7				1	1.14663	5	Isobutyryl-CoA dehydrogenase, mitochondrial	14.94	1	6	6	11	0.977178	5	0.954232	0.96582	8.12693	0.912064	5	1.05357	6.29673	0.815227	5	0.859842	10.3857	1.13005	5	1.16057	14.7549	1.27346	5	1.26646	13.9426	1.28732	5	1.2187	17.8194	1.41147	5	1.33833	32.2999	165.74	12.77	5	5	0.922393	0.748855	0.971803	0.899857
P55212					0.832471	5	Caspase-6	16.72	1	4	4	13	0.954436	5	0.954232	0.943342	10.1297	0.650378	5	0.751282	6.57114	0.814748	5	0.859337	9.34247	0.910557	5	0.935152	5.46186	0.760456	5	0.756271	14.9201	0.76597	5	0.725141	7.25454	1.09435	5	1.03765	5.90854	287.26	16.72	4	7	1.01704	1.02147	0.764084	0.982959
Q9BTE3	1	0.847915	2	1	0.812231	6	Mini-chromosome maintenance complex-binding protein	19	1	9	9	19	1.08199	6	0.954232	1.06941	5.09014	0.891	6	1.02924	10.047	0.988128	6	1.04221	11.2915	0.742629	6	0.762688	10.2009	0.99968	6	0.994179	9.92781	0.919365	6	0.870359	2.00476	0.929688	6	0.881517	6.64284	324.52	14.8	6	8	1.00146	1.0741	1.03074	0.766032
Q9NQ55					0.919669	11	Suppressor of SWI4 1 homolog	23.89	1	11	11	23	0.774006	11	0.954232	0.765009	33.5523	0.750191	11	0.86658	26.9735	0.784656	11	0.827597	27.6789	0.65476	11	0.672445	29.9418	0.708703	11	0.704802	24.5932	0.751674	11	0.711607	31.1806	0.716794	11	0.679654	48.1994	293	20.72	9	11	1.16363	1.20572	1.00838	0.991619
Q92797	1	0.83546	9	1	0.846068	28	Symplekin	21.74	1	26	26	63	0.918253	28	0.954232	0.907579	18.2974	0.735127	28	0.849179	9.77469	0.840188	28	0.886169	14.7483	0.899178	27	0.923466	15.3521	0.857513	28	0.852794	13.0204	0.821629	28	0.777833	15.6304	0.878701	28	0.833171	12.7526	978.09	16.88	18	27	1.04137	1.07378	0.884308	1.0828
Q14571		1.35908	8		1.14866	17	Inositol 1,4,5-trisphosphate receptor type 2	13.07	1	21	29	75	0.774858	17	0.954232	0.765851	9.57695	0.603421	17	0.697039	23.9778	0.675	17	0.71194	12.2422	1.52685	17	1.56809	28.6944	0.819453	17	0.814944	14.9753	0.883139	17	0.836064	10.408	1.12889	17	1.0704	21.3502	1323.76	11.07	23	39	1.05949	0.883857	0.738503	1.80971
O75791		1.51821	2		0.622492	9	GRB2-related adapter protein 2	22.42	1	7	7	16	2.95542	9	0.954232	2.92107	31.6515	1.10576	9	1.27731	28.5055	1.26046	9	1.32944	16.8487	0.464918	9	0.477476	11.5861	3.26896	9	3.25097	28.1758	1.00452	9	0.950976	10.9563	2.32758	9	2.20698	32.4069	220.76	14.24	4	6	0.721622	1.20995	0.921738	0.23328
Q9H936	1	0.708425	2		1.01228	6	Mitochondrial glutamate carrier 1	21.98	1	6	6	14	1.07345	6	0.954232	1.06097	8.28777	0.970275	6	1.12081	6.70312	0.936719	7	0.987983	5.34625	0.943491	6	0.968975	17.3376	0.899406	6	0.894456	11.3769	1.13072	7	1.07045	11.7569	1.08272	6	1.02662	12.4908	286.319	19.81	5	6	0.989398	1.00568	1.10893	0.938489
P41223	1	0.836656	5		0.997325	11	Protein BUD31 homolog	54.86	1	9	9	16	0.962849	11	0.954232	0.951657	8.13896	0.72017	11	0.831902	16.9094	0.890934	11	0.939692	17.6924	0.774235	11	0.795148	10.628	0.819351	11	0.814842	6.62136	0.85053	11	0.805193	16.6115	0.896017	11	0.84959	8.09744	197.45	40.28	6	6	1.07382	1.21548	0.893311	1.01558
Q13303	1	0.751051	5		0.95305	13	Voltage-gated potassium channel subunit beta-2	52.32	1	15	15	51	0.960606	13	0.954232	0.949441	8.82628	0.78086	13	0.902007	9.82838	0.794323	13	0.837794	15.7838	0.846151	13	0.869006	9.79444	0.825988	13	0.821442	14.9225	0.921167	13	0.872065	18.6234	1.0799	13	1.02395	13.9589	889.367	35.42	9	21	1.04505	1.07183	0.942646	0.954946
O75822	1	0.846674	7	1	0.934795	7	Eukaryotic translation initiation factor 3 subunit J	26.74	1	6	6	17	0.875397	7	0.954232	0.865221	9.44018	0.825858	7	0.953986	9.76104	0.977911	7	1.03143	4.94293	0.799724	7	0.821325	9.19718	0.86467	7	0.859912	20.9822	0.924127	7	0.874867	6.59318	0.890084	7	0.843965	7.85885	368.37	26.74	6	9	1.06188	1.056	1.01302	0.953769
Q9NVI1		0.659084	2		0.8888	15	Fanconi anemia group I protein	12.8	1	16	16	32	0.903872	15	0.954232	0.893366	8.14332	0.545223	15	0.629812	23.9628	0.728936	15	0.768829	13.8017	0.81171	15	0.833635	13.559	0.841432	15	0.836802	9.30459	0.831584	15	0.787257	14.3388	1.04821	15	0.993899	4.42651	500.804	9.49	12	16	1.04672	1.08094	0.659238	0.953278
Q15020	1	1.20169	22		1.14509	38	Squamous cell carcinoma antigen recognized by T-cells 3	39.36	1	32	32	87	0.883699	38	0.954232	0.873427	11.982	0.782392	38	0.903778	11.8413	0.897325	38	0.946432	20.8877	1.08987	38	1.1193	16.2408	1.03679	38	1.03109	16.9961	1.01931	38	0.964972	13.2901	1.11305	38	1.05538	14.3406	1075.73	25.86	21	36	0.992406	0.853528	0.896914	1.0938
P62847					0.945387	8	40S ribosomal protein S24	39.1	1	6	6	49	0.900386	8	0.954232	0.88992	6.67029	1.17857	8	1.36142	27.6607	0.831148	8	0.876634	23.2012	0.794032	8	0.815479	15.5616	0.781543	8	0.777241	16.6466	0.9375	8	0.887527	7.39177	0.925451	8	0.877499	38.4327	814.866	39.1	6	26	1.03071	1.0321	1.40322	0.890606
Q13573		0.854027	6	1	0.835979	16	SNW domain-containing protein 1	33.02	1	15	15	36	0.867718	16	0.954232	0.857632	7.99537	0.751445	16	0.868029	15.6223	0.812552	16	0.857021	17.2089	0.758955	16	0.779455	10.9968	0.787796	16	0.78346	19.4374	0.796424	16	0.753971	18.9077	0.766199	16	0.726499	19.9826	386.789	25.56	11	13	1.10377	1.15366	0.958105	1.0419
Q9BWF3	1	0.913387	3		0.934102	11	RNA-binding protein 4	32.97	1	11	11	24	0.886984	11	0.954232	0.876674	13.567	0.788139	11	0.910415	5.46165	0.886	11	0.934488	16.1995	0.828037	11	0.850402	22.0909	0.888239	11	0.883351	12.8493	0.828828	11	0.784648	26.3192	0.852679	11	0.808498	13.0226	360.57	24.73	8	10	1.05333	1.04934	0.95897	0.998744
P22307		1.15161	9		1.12799	17	Non-specific lipid-transfer protein	26.33	1	15	15	52	0.969877	17	0.954232	0.958603	9.82988	0.834261	17	0.963693	8.91101	0.939371	17	0.990779	6.95739	1.23988	17	1.27337	16.8861	1.11629	17	1.11015	12.2356	1.36245	17	1.28983	5.41423	1.09803	17	1.04114	15.1324	904.58	25.05	13	27	0.982101	0.875238	0.946444	1.16263
P20292					0.9636	2	Arachidonate 5-lipoxygenase-activating protein	18.63	1	3	3	4	0.918148	2	0.954232	0.907476	2.34568	0.608007	2	0.702337	0.573616	0.744416	2	0.785156	6.56508	2.29183	2	2.35374	29.4502	0.793006	2	0.788642	2.44069	0.836378	2	0.791796	7.01858	0.934353	2	0.88594	20.4604					1.03118	1.04357	0.724238	2.57392
Q9Y6Q9					0.921038	2	Nuclear receptor coactivator 3	2.32	1	3	3	5	1.05641	2	0.954232	1.04413	21.9435	0.882575	2	1.0195	9.32696	0.933423	2	0.984506	37.9527	0.862571	2	0.88587	30.7051	0.885837	2	0.880961	40.6625	0.898764	2	0.850856	27.6908	0.85331	2	0.809096	52.2659	93.54	2.32	3	3	1.0312	1.14187	1.05132	0.968797
Q8TEQ6	1	0.870961	8	1	0.891728	22	Gem-associated protein 5	16.98	1	22	22	54	0.936168	22	0.954232	0.925287	13.6038	0.868913	22	1.00372	11.7952	0.976845	21	1.0303	16.9121	0.825825	22	0.848131	14.2727	0.918903	22	0.913846	15.8178	0.928613	22	0.879114	17.8956	0.926148	22	0.87816	22.8912	932.298	14.66	16	24	1.02303	1.02939	1.02683	0.90672
Q02241					0.734846	2	Kinesin-like protein KIF23	3.23	1	2	2	4	0.798641	2	0.954232	0.789358	5.03446	0.485116	2	0.56038	33.5379	0.54011	2	0.569668	30.5098	1.1051	2	1.13495	4.83166	0.893633	2	0.888715	12.3523	0.627788	2	0.594324	25.2113	0.751078	2	0.712161	27.0807	111.45	3.23	2	2	1.04585	0.983923	0.586071	1.2976
Q8WVM7					0.918333	6	Cohesin subunit SA-1	14.55	1	11	15	33	0.878094	6	0.954232	0.867888	19.244	0.666125	6	0.769472	7.89847	0.692427	6	0.730322	26.7348	0.832675	6	0.855166	33.166	0.669687	6	0.666001	20.1334	0.824766	6	0.780802	27.7973	0.906351	6	0.859388	33.0785	572.728	12.4	12	17	1.03997	1.05284	0.800224	1.0374
Q13112					0.877515	4	Chromatin assembly factor 1 subunit B	5.19	1	3	3	7	0.979968	4	0.954232	0.968577	6.23352	0.676369	4	0.781305	7.96596	0.673076	4	0.709911	5.96423	0.816355	4	0.838405	9.84302	0.808073	4	0.803626	2.81592	0.724212	4	0.685608	9.43498	0.884123	4	0.838313	11.0796	115.97	5.19	3	4	1.05567	1.21964	0.824801	1.05573
O75925					0.957061	3	E3 SUMO-protein ligase PIAS1	5.84	1	3	3	5	0.952111	3	0.954232	0.941044	13.4306	0.748993	3	0.865196	47.9749	0.834309	3	0.879968	11.8304	0.795373	3	0.816857	9.78757	0.80261	3	0.798193	12.7281	0.72585	3	0.687159	1.7396	0.848389	3	0.80443	5.00121	40.03	4.45	2	2	1.08378	1.21267	0.937685	1.05264
Q8N8A2	1	1.23703	7		1.08998	21	Serine/threonine-protein phosphatase 6 regulatory ankyrin repeat subunit B	25.88	1	19	19	49	0.997018	21	0.954232	0.985429	4.95947	0.765569	21	0.884344	16.145	0.856121	21	0.902974	12.4059	1.04622	21	1.07447	14.053	0.986105	21	0.980678	14.8932	1.17064	21	1.10824	12.9427	1.21318	21	1.15032	17.9614	914.11	23.06	17	23	0.982366	0.933299	0.86875	1.01763
P07686		1.14498	2		1.27497	8	Beta-hexosaminidase subunit beta	12.59	1	6	6	17	1.2951	8	0.954232	1.28004	13.6502	0.89069	8	1.02888	12.3023	1.20852	8	1.27466	13.3602	0.911795	8	0.936423	3.61696	1.71917	8	1.70971	19.9939	1.40102	8	1.32634	16.0783	1.43303	8	1.35878	13.598	263.3	12.59	6	8	0.927998	0.911513	0.954796	0.737934
Q9Y4I1					0.840805	9	Unconventional myosin-Va	4.47	1	7	7	18	0.986472	9	0.954232	0.975005	14.6934	0.915193	9	1.05718	20.7822	0.874879	9	0.922758	21.6642	1.0213	9	1.04889	11.5777	0.863944	9	0.85919	15.6795	0.838603	9	0.793902	11.68	0.999342	9	0.947561	17.6121	318.51	4.47	7	9	1.00637	0.993632	1.06391	1.06229
Q9HAV7	1	0.796641	10		0.950149	12	GrpE protein homolog 1, mitochondrial	33.18	1	6	6	26	1.01862	12	0.954232	1.00678	8.02361	0.793923	12	0.917098	6.17506	0.904577	12	0.954081	8.0978	0.859743	12	0.882965	8.15981	0.964305	12	0.958998	6.71867	0.899492	12	0.851546	8.45049	0.918549	12	0.870955	8.33781	433.674	28.11	5	12	1.03025	1.10573	0.944838	0.969752
Q9NRZ9					1.00117	6	Lymphoid-specific helicase	13.6	1	10	10	18	1.05831	6	0.954232	1.04601	9.5685	0.649783	6	0.750594	7.80775	0.69947	6	0.737749	8.04589	0.771329	6	0.792163	15.4327	0.784792	6	0.780473	13.4022	0.74144	6	0.701918	11.3	0.865432	6	0.82059	13.8824	278.85	13.6	10	11	1.0693	1.38706	0.802607	1.05045
Q99828		1.22985	2		1.16056	6	Calcium and integrin-binding protein 1	40.84	1	5	5	12	0.773875	6	0.954232	0.76488	13.0681	0.76893	6	0.888226	12.582	1.03247	6	1.08897	8.41865	0.952747	6	0.978481	19.7292	1.13186	6	1.12563	16.5806	1.28005	6	1.21182	15.9712	0.855454	6	0.811129	23.0704	199.4	40.84	5	6	1.00547	0.777427	0.893083	0.994532
P49247		0.970958	5		0.800741	12	Ribose-5-phosphate isomerase	38.91	1	12	12	44	0.817453	12	0.954232	0.807951	9.74359	0.837518	12	0.967456	18.2026	0.936691	12	0.987953	14.1503	0.63863	12	0.655879	16.758	0.880058	12	0.875215	17.3591	0.903642	12	0.855474	28.1058	0.699672	12	0.663418	27.9762	657.39	26.05	7	19	1.052	0.982232	1.01777	0.762885
P49903		0.8196	2		1.01294	5	Selenide, water dikinase 1	32.91	1	8	9	33	1.11123	5	0.954232	1.09831	5.00196	0.900658	5	1.04039	2.83348	1.17307	5	1.23726	5.31205	1.08458	5	1.11387	12.0529	1.09685	5	1.09082	9.59884	0.923818	5	0.874574	23.4769	1.07226	5	1.0167	6.45755	765.46	31.38	8	17	0.965677	0.995317	1.00468	1.03872
Q9UHQ9				1	1.19567	4	NADH-cytochrome b5 reductase 1	33.77	1	7	8	14	1.10454	4	0.954232	1.0917	7.52081	0.746503	4	0.86232	10.1407	0.946868	4	0.998687	3.31451	1.25128	4	1.28508	6.816	1.14256	4	1.13627	12.157	1.21984	4	1.15482	1.73148	1.2785	4	1.21225	8.8863	190.01	19.67	6	7	0.95618	0.911234	0.824533	1.07265
O15031		1.43826	2		1.08087	13	Plexin-B2	12.24	1	16	16	31	0.981189	13	0.954232	0.969784	15.6766	0.709292	12	0.819336	23.0827	1.0631	13	1.12128	23.5965	1.35742	13	1.39409	27.7859	1.04489	13	1.03914	28.1478	1.13719	13	1.07657	28.7917	0.967912	12	0.91776	10.397	608.58	10.17	12	14	0.990494	0.942128	0.811548	1.35433
Q9Y6N5		1.35924	14		1.24976	27	Sulfide:quinone oxidoreductase, mitochondrial	45.33	1	18	18	59	0.97557	27	0.954232	0.964231	14.0131	0.81482	27	0.941237	12.7075	0.739025	27	0.779469	20.5826	1.3617	27	1.39848	18.0117	0.825234	27	0.820693	11.0953	0.747869	27	0.708005	14.2627	1.47719	27	1.40065	16.8902	785.94	34.67	14	24	1.00919	0.990811	0.949886	1.4243
P00747					0.988604	2	Plasminogen	3.7	1	3	3	8	0.946664	2	0.954232	0.93566	96.7854	0.581618	2	0.671854	29.957	0.670208	2	0.706886	14.1561	0.571469	2	0.586905	93.0425	0.615693	2	0.612305	49.7311	0.538637	2	0.509926	27.6661	0.740927	2	0.702537	36.8387					1.16932	1.5921	0.785609	0.998664
O43181	1	1.13274	2		1.11699	5	NADH dehydrogenase [ubiquinone] iron-sulfur protein 4, mitochondrial	38.86	1	6	6	12	0.902207	5	0.954232	0.89172	8.78407	0.76804	5	0.887199	26.1509	0.892065	5	0.940885	7.89079	0.893087	5	0.91721	8.13421	1.04422	5	1.03848	6.88527	0.985437	5	0.932909	13.8377	1.09277	5	1.03615	8.50514	189.83	31.43	4	5	1.02182	0.942801	0.906554	0.969751
P29353				1	0.888936	2	SHC-transforming protein 1	5.49	1	2	2	4	1.22205	2	0.954232	1.20785	19.8641	0.94172	2	1.08782	8.35518	0.928468	2	0.97928	19.1288	0.986678	2	1.01333	25.7966	0.926981	2	0.92188	8.74179	0.990755	2	0.937943	0.615346	0.949227	2	0.900044	6.61481	65.31	5.49	2	2	0.996701	1.19589	1.08424	1.0033
Q6P1Q0					1.08781	5	LETM1 domain-containing protein 1	16.67	1	5	5	20	0.999869	5	0.954232	0.988247	4.48223	0.901441	5	1.0413	25.1305	0.868028	5	0.915532	15.1043	0.941048	5	0.966466	24.7765	1.33109	5	1.32377	11.6205	1.33153	5	1.26055	11.4247	1.07684	5	1.02105	11.5997	361.11	16.67	5	11	0.97977	0.938985	1.02023	0.91829
P08575		1.24989	25		1.12507	36	Receptor-type tyrosine-protein phosphatase C	25.38	1	29	29	88	0.673406	36	0.954232	0.665578	13.3445	0.627875	36	0.725287	20.1935	0.505769	36	0.533448	24.8056	0.733172	36	0.752975	15.1089	0.727127	36	0.723125	15.1103	0.963954	36	0.912571	15.7517	1.38635	36	1.31452	20.031	1362.36	20.02	23	42	1.06397	0.850361	0.771686	0.936026
Q14534		0.99065	3		1.1083	8	Squalene monooxygenase	19.34	1	9	9	21	1.06747	8	0.954232	1.05506	9.96589	0.801373	8	0.925703	5.28213	0.998213	8	1.05284	10.0182	1.26577	8	1.29996	9.80957	1.00666	8	1.00112	9.74993	1.07799	8	1.02053	10.1976	1.49943	8	1.42174	12.9471	368.29	19.16	8	10	0.990811	1.0073	0.917197	1.26451
Q9NWT6		0.956359	4	1	0.882842	2	Hypoxia-inducible factor 1-alpha inhibitor	14.33	1	3	3	8	1.06256	2	0.954232	1.05021	1.17399	1.04832	2	1.21096	9.13203	0.861176	2	0.908306	3.68163	0.946652	2	0.972221	10.5939	0.921404	2	0.916334	6.62546	0.907779	2	0.859391	2.70142	0.9479	2	0.898785	17.3271	188.85	14.33	3	4	1.00709	1.07256	1.21955	0.992908
P12277		0.984542	4	1	0.614448	11	Creatine kinase B-type	30.71	1	10	10	30	0.60875	11	0.954232	0.601674	6.23302	0.843327	11	0.974166	15.1153	0.627998	11	0.662367	15.488	0.573617	11	0.589111	7.96565	0.845503	11	0.84085	8.97648	0.516814	11	0.489266	27.7353	0.458755	11	0.434985	25.4294	702.72	28.61	9	15	1.10597	0.922599	1.0774	0.777938
Q9UQ90					1.12903	3	Paraplegin	6.16	1	3	3	6	0.925157	3	0.954232	0.914403	6.60267	0.876101	3	1.01202	22.626	1.07883	3	1.13787	22.408	0.904475	3	0.928906	4.69302	1.14713	3	1.14082	1.94069	1.15397	3	1.09246	2.24837	1.23696	3	1.17286	3.00645	157.05	6.16	3	3	0.973546	0.846016	0.985252	0.859434
Q7L775					1.15046	2	EPM2A-interacting protein 1	4.12	1	2	2	4	0.950273	2	0.954232	0.939227	18.985	0.67413	2	0.778719	23.1878	0.951199	2	1.00326	3.66032	1.29614	2	1.33115	11.6846	1.14309	2	1.1368	29.0066	1.02914	2	0.974285	17.2898	1.16072	2	1.10058	14.9552	55.85	4.12	2	2	0.972268	0.869455	0.757124	1.23226
Q99933					1.07041	2	BAG family molecular chaperone regulator 1	6.96	1	2	2	2	0.841527	2	0.954232	0.831745	9.43615	0.675707	2	0.780541	19.7101	0.941226	2	0.992736	25.4267	0.922829	2	0.947756	19.9582	1.11138	2	1.10526	29.9427	1.10154	2	1.04283	16.6551	1.01974	2	0.966902	10.3905	104.58	6.96	2	2	1.00849	0.852918	0.787164	0.971881
Q9H6E5		0.950633	2	1	0.811692	7	Speckle targeted PIP5K1A-regulated poly(A) polymerase	12.81	1	8	8	17	0.939785	7	0.954232	0.928861	17.4143	0.745465	7	0.861122	12.7532	0.912756	7	0.962708	5.79888	0.843783	7	0.866574	3.09003	0.769755	7	0.765519	15.0852	0.809691	7	0.766531	17.6848	0.83651	7	0.793167	11.6766	357.16	10.53	6	8	1.07462	1.1555	0.925379	1.07801
Q8NHG7					0.926729	3	Small VCP/p97-interacting protein	41.56	1	3	3	5	0.879965	3	0.954232	0.869736	17.7319	0.953575	3	1.10152	5.15402	1.07653	3	1.13544	15.6933	0.88963	3	0.913659	15.6719	0.804476	3	0.800048	17.0375	0.942795	3	0.89254	5.0779	0.575389	3	0.545575	19.5399	76.4855	32.47	2	2	1.03267	0.994516	1.1375	1.00548
O43464	1	0.897963	6	1	0.91854	7	Serine protease HTRA2, mitochondrial	16.81	1	5	5	13	1.04487	7	0.954232	1.03272	7.92739	0.920425	7	1.06323	18.6958	1.00591	7	1.06096	13.9846	0.870973	7	0.894498	7.58936	0.959415	7	0.954135	13.6114	1.01927	7	0.964943	10.1171	0.908175	7	0.861118	10.037	228.07	14.63	4	6	1.01058	1.06227	1.07447	0.92009
Q9HD15		0.800113	3	1	0.886676	9	Steroid receptor RNA activator 1	55.93	1	11	11	24	0.853122	9	0.954232	0.843206	14.2379	0.825123	9	0.953138	14.5884	0.870123	9	0.917742	13.5959	0.929999	9	0.955119	7.4026	0.841531	9	0.8369	16.1261	0.892438	9	0.844868	10.0298	0.846453	9	0.802594	9.22636	460.64	44.49	9	12	1.0576	0.99196	1.00804	1.06832
Q9UBV8					0.834366	4	Peflin	30.28	1	7	7	14	0.972404	4	0.954232	0.961101	21.5166	0.783911	4	0.905532	15.3138	0.794385	4	0.83786	17.1133	0.87508	4	0.898717	10.7617	0.904782	4	0.899802	18.5452	0.842506	4	0.797596	12.0857	0.804533	4	0.762847	12.9203	363.8	30.28	6	8	1.02976	1.09642	0.932477	1.02525
Q6ZRP7	1	1.23838	2		1.12034	10	Sulfhydryl oxidase 2	15.33	1	8	8	22	0.897166	10	0.954232	0.886738	23.324	0.760379	10	0.878349	17.0762	0.887392	10	0.935956	10.5557	1.06039	10	1.08903	18.9029	0.927133	10	0.922031	5.35349	1.06591	10	1.00909	11.1075	1.06055	10	1.0056	13.2711	411.85	13.75	7	11	0.998606	0.883029	0.877124	1.08448
P49748	1	1.15717	18		1.06883	54	Very long-chain specific acyl-CoA dehydrogenase, mitochondrial	52.67	1	28	28	132	0.937774	54	0.954232	0.926874	10.9506	0.845114	54	0.976231	12.9215	0.88002	54	0.928181	13.1469	0.907419	54	0.931929	16.1503	1.02744	54	1.02179	9.31129	1.1428	54	1.08189	14.2468	1.34382	54	1.27419	13.7833	2235.69	51.3	26	67	0.99464	0.91197	0.970998	0.916945
Q9NRF8		1.15472	5	1	1.14717	5	CTP synthase 2	15.19	1	7	8	21	0.937865	5	0.954232	0.926964	3.15531	0.808781	5	0.934261	12.9874	1.18391	5	1.2487	3.15461	1.09643	5	1.12605	13.4996	0.998238	5	0.992744	8.45357	1.09436	5	1.03603	1.76157	1.2126	5	1.14977	7.77076	388.07	13.82	7	10	0.99123	0.902575	0.926067	1.09642
P31153	1	0.809948	9		0.947702	23	S-adenosylmethionine synthase isoform type-2	45.82	1	14	14	53	0.995849	23	0.954232	0.984273	18.2918	0.810387	23	0.936116	16.7264	0.88309	23	0.931418	16.3212	0.846912	23	0.869788	19.7159	0.851839	23	0.847151	14.8827	0.805844	23	0.762889	22.8408	0.893876	23	0.847561	19.0411	908.647	40	12	28	1.05297	1.1478	0.985703	1.0143
P04080		0.707603	5		1.0532	12	Cystatin-B	37.76	1	4	4	19	0.703069	12	0.954232	0.694896	16.439	0.828092	12	0.956568	16.7898	1.05016	12	1.10763	20.0414	0.555462	12	0.570465	26.7468	1.09426	12	1.08824	7.10816	1.15038	12	1.08906	6.10253	0.583521	12	0.553286	14.3444	299.3	31.63	3	8	1.0222	0.72609	0.977802	0.596073
Q86W42	1	0.817616	2	1	0.860066	6	THO complex subunit 6 homolog	24.34	1	6	6	18	0.862995	6	0.954232	0.852963	19.3253	0.753738	6	0.870677	4.68601	0.765481	6	0.807373	4.98257	0.816864	6	0.838928	10.7536	0.827652	6	0.823097	23.0355	0.828366	6	0.78421	29.7377	0.832298	6	0.789173	26.0618	425.03	24.34	6	10	1.06937	1.07825	0.93108	1.04952
Q9Y266	1	0.892463	8	1	0.881282	25	Nuclear migration protein nudC	55.89	1	16	16	58	0.887453	25	0.954232	0.877138	11.8204	0.858463	25	0.99165	14.5605	0.868934	25	0.916488	12.1759	0.79418	25	0.815631	12.4452	0.837765	25	0.833155	19.9767	0.877871	25	0.831077	18.421	0.822235	25	0.779631	17.7443	888.717	45.02	13	29	1.06068	1.08795	1.05182	0.948179
P08133	1	1.30089	39		1.16368	180	Annexin A6	74.44	1	52	53	466	1.00774	180	0.954232	0.996027	15.317	0.893933	180	1.03262	16.8769	0.846043	180	0.892344	14.8976	1.32565	180	1.36146	17.6111	0.853124	180	0.848429	12.2297	1.26467	180	1.19726	17.5729	1.21773	180	1.15464	18.3608	6638.61	62.26	39	213	0.944232	0.859963	0.975037	1.17547
Q9UI26					0.909513	7	Importin-11	8.92	1	7	7	18	0.815896	7	0.954232	0.806413	26.8	0.708779	7	0.818743	13.8114	0.813589	7	0.858115	16.0225	0.755318	7	0.775719	24.5319	0.805376	7	0.800944	11.799	0.818875	7	0.775225	24.8366	0.702303	7	0.665913	20.7821	329.45	8.92	7	9	1.07555	1.07921	0.880597	1.03023
P60660		1.17146	4		1.11267	18	Myosin light polypeptide 6	66.89	1	8	11	117	0.963479	18	0.954232	0.95228	9.73384	0.826375	18	0.954584	15.6196	0.996574	18	1.05111	9.12237	1.17407	18	1.20578	10.3833	1.09311	18	1.0871	6.76122	1.13942	18	1.07869	11.5474	1.31108	18	1.24314	9.88842	1609.5	64.24	10	58	0.980487	0.862227	0.935958	1.09175
P51692	1	1.36517	4		1.08336	3	Signal transducer and activator of transcription 5B	27.32	1	2	21	54	1.05202	3	0.954232	1.03979	17.8251	1.11164	3	1.28411	11.6276	1.05337	3	1.11102	17.431	1.09442	3	1.12399	2.61987	1.1573	3	1.15093	6.97341	1.19288	3	1.1293	14.9076	1.0401	3	0.986211	0.821819	802.73	23	16	25	0.961058	0.886971	1.23411	0.958792
Q9BRU9					0.881064	4	rRNA-processing protein UTP23 homolog	16.87	1	5	5	7	0.925752	4	0.954232	0.914991	6.94224	0.786562	4	0.908594	1.27275	0.748024	4	0.788961	15.2935	0.613074	4	0.629634	12.7735	0.733743	4	0.729705	16.5698	0.783417	4	0.741657	10.4469	0.857454	4	0.813025	13.9095	45.5042	7.63	2	2	1.09025	1.15887	0.990597	0.797458
Q96EK9				1	0.894368	6	Protein KTI12 homolog	20.34	1	5	5	13	0.915501	6	0.954232	0.904859	9.10869	0.80404	6	0.928784	4.0706	0.836003	6	0.881755	28.1054	0.817901	6	0.839993	38.2283	0.826342	6	0.821795	52.9794	0.838714	6	0.794007	33.6403	0.846269	6	0.80242	61.3582	162.04	17.51	4	5	1.06463	1.10421	0.988812	1.01119
Q8TEQ8					1.09121	2	GPI ethanolamine phosphate transferase 3	2.75	1	2	2	5	1.35133	2	0.954232	1.33562	4.96891	1.08981	2	1.2589	87.6184	0.947904	2	0.99978	3.49944	1.32924	2	1.36514	50.1648	1.28043	2	1.27338	5.93642	1.70377	2	1.61295	26.2382	1.52297	2	1.44405	24.9837	163.69	2.75	2	3	0.871964	0.862432	1.09771	0.902288
P61088	1	1.16491	4		1.10108	29	Ubiquitin-conjugating enzyme E2 N	57.89	1	10	10	88	0.911165	29	0.954232	0.900574	8.10928	0.77566	29	0.896001	11.3458	0.843352	29	0.889506	9.52447	1.01817	29	1.04567	12.1908	1.03696	29	1.03125	13.34	1.0829	29	1.02518	17.5149	1.01242	29	0.959957	17.2752	1260.54	52.63	7	41	0.992155	0.882401	0.888972	1.02457
Q8NHQ9					0.925102	2	ATP-dependent RNA helicase DDX55	8.17	1	4	4	4	0.932687	2	0.954232	0.921845	7.70615	0.757775	2	0.875341	7.94672	0.764503	2	0.806342	35.7827	0.665345	2	0.683316	14.9824	0.740909	2	0.736831	33.0114	0.745955	2	0.706193	38.5658	0.711739	2	0.674861	63.7639	124.71	8.17	4	4	1.15566	1.32162	1.0116	0.97965
Q13492				1	0.874589	4	Phosphatidylinositol-binding clathrin assembly protein	11.2	1	5	5	9	0.815123	4	0.954232	0.805648	6.49665	0.609905	4	0.704529	24.8673	0.733878	4	0.77404	11.1767	0.809361	4	0.831223	19.102	0.80949	4	0.805035	20.599	0.846652	4	0.801522	20.433	0.868016	4	0.82304	13.162	155.67	9.51	4	4	1.06513	1.05376	0.750416	1.0704
P52732					0.849352	10	Kinesin-like protein KIF11	12.59	1	10	10	25	0.964442	10	0.954232	0.953232	9.31527	0.643829	10	0.743717	5.60856	0.626816	10	0.661119	7.28075	0.938012	10	0.963349	5.98641	0.814137	10	0.809657	8.15067	0.804004	10	0.761148	2.66013	0.949991	10	0.900767	12.4687	427.055	11.84	9	12	1.0268	1.05586	0.763651	1.06127
Q8NE62		0.809157	2	1	0.792246	4	Choline dehydrogenase, mitochondrial	13.3	1	6	6	12	0.896471	4	0.954232	0.88605	2.47405	0.896838	4	1.03598	7.73299	1.77718	4	1.87444	10.7209	2.05486	4	2.11036	9.96346	0.76714	4	0.762918	7.11926	0.732877	4	0.693812	5.96102	0.874759	4	0.829434	7.09721	304.02	11.95	5	6	1.03115	0.96885	1.06825	2.24388
Q13620		0.892175	5	1	0.848075	10	Cullin-4B	21.8	1	11	19	46	0.919291	10	0.954232	0.908606	14.8634	0.781503	10	0.902751	7.01811	0.818155	10	0.86293	22.8898	0.863491	10	0.886814	28.1437	0.842927	10	0.838288	25.7808	0.797062	10	0.754575	27.5408	0.866473	10	0.821577	27.1443	830.51	18.18	15	22	1.05605	1.07237	0.953352	1.04665
P13284		1.00934	3	1	0.496751	3	Gamma-interferon-inducible lysosomal thiol reductase	18.4	1	3	3	44	0.861584	3	0.954232	0.851569	9.67169	0.732576	3	0.846233	28.4209	0.569759	3	0.60094	37.6566	1.11073	3	1.14074	12.2431	0.519039	3	0.516183	0.585333	0.533991	3	0.505527	23.2716	0.300466	3	0.284898	1.40303	728.42	18.4	3	22	1.08329	1.08669	0.916713	1.33867
P22695	1	1.17577	13		1.04888	37	Cytochrome b-c1 complex subunit 2, mitochondrial	46.58	1	17	17	94	1.00755	37	0.954232	0.995834	19.4492	0.847279	37	0.978731	15.967	0.928756	37	0.979584	22.3354	1.06507	37	1.09384	16.5126	1.07471	37	1.0688	22.3698	1.18183	37	1.11883	11.8596	1.28345	37	1.21695	22.6036	1656.28	36.42	14	44	0.980833	0.903292	0.959972	0.99219
Q99961	1	0.77329	3		0.956554	8	Endophilin-A2	15.49	1	6	6	16	0.905784	8	0.954232	0.895255	12.96	0.894336	8	1.03309	3.76882	0.963585	8	1.01632	9.28071	0.954695	8	0.980481	14.3116	0.931453	8	0.926327	19.8015	0.97589	8	0.923871	16.6983	0.879703	8	0.834122	16.6917	203.242	15.49	6	8	1.02278	0.960396	1.05662	1.04487
O75995		0.913714	7		0.940154	5	SAM and SH3 domain-containing protein 3	15	1	5	5	16	0.977328	5	0.954232	0.965968	11.3922	0.877375	5	1.0135	3.44939	1.05341	5	1.11106	3.2902	0.946392	5	0.971955	12.0302	0.791877	5	0.787519	8.99874	0.985363	5	0.932839	12.9385	0.918749	5	0.871144	16.6988	308.04	10	3	7	1.00794	1.00483	1.02155	0.995169
P39687		0.865385	7	1	0.837949	18	Acidic leucine-rich nuclear phosphoprotein 32 family member A	37.35	1	7	11	56	0.853677	18	0.954232	0.843754	5.78888	0.749652	18	0.865958	16.0092	0.849	18	0.895463	14.9477	0.837926	18	0.860559	11.5547	0.831665	18	0.827088	18.3053	0.843419	18	0.798461	14.569	0.756893	17	0.717675	13.6688	807.81	27.31	7	25	1.06307	1.05258	0.92057	1.05974
O75376				1	0.84725	5	Nuclear receptor corepressor 1	3.28	1	5	6	11	1.04081	5	0.954232	1.02871	11.4761	0.857867	5	0.990961	17.9372	0.849643	5	0.896142	12.5147	0.809615	5	0.831483	17.5192	0.91796	5	0.912908	18.6941	0.921101	5	0.872002	36.1171	0.858166	5	0.813701	17.7486	214.568	3.28	6	6	1.02566	1.10838	1.01639	0.895879
Q9UGN4	1	0.815042	3		0.969405	2	CMRF35-like molecule 8	12.37	1	3	3	3	0.983234	2	0.954232	0.971805	8.16948	0.795684	2	0.919132	0.345351	0.849001	2	0.895464	32.4312	0.815785	2	0.83782	25.9492	0.922801	2	0.917723	35.6763	1.02947	2	0.974599	61.3762	0.712434	2	0.67552	23.9303					1.01563	1.04392	0.933498	0.898664
Q8IWB7		0.903566	4		0.883044	11	WD repeat and FYVE domain-containing protein 1	30	1	9	9	29	1.04973	11	0.954232	1.03753	14.5723	0.982781	11	1.13526	14.7248	0.571545	11	0.602823	33.2682	0.692255	11	0.710953	16.3795	0.860649	11	0.855912	13.0509	1.08046	11	1.02287	14.3376	0.990409	11	0.939092	25.0727	472.484	30	9	13	0.99438	1.02004	1.12887	0.698965
Q8IY67	1	0.871348	10		0.879282	10	Ribonucleoprotein PTB-binding 1	21.95	1	9	9	24	1.0336	10	0.954232	1.02158	14.4081	0.878952	10	1.01532	9.96708	0.941428	10	0.992949	17.8052	0.815276	10	0.837297	23.2802	0.954584	10	0.949331	8.72699	1.04357	10	0.987947	18.4955	0.923464	10	0.875615	10.3982	517.89	18.98	7	11	1.00304	1.0309	1.01841	0.844935
Q92673	1	1.5525	4		1.18239	12	Sortilin-related receptor	7.32	1	13	13	24	1.25106	12	0.954232	1.23652	18.6172	0.882023	12	1.01887	9.14782	1.18943	12	1.25452	19.1112	1.45813	12	1.49751	20.245	1.13971	12	1.13344	17.1672	1.43885	12	1.36216	9.34461	1.22337	12	1.15998	31.7468	347.17	5.6	9	11	0.956776	0.987333	0.974826	1.24947
Q9H267	1	1.18161	2		1.03725	11	Vacuolar protein sorting-associated protein 33B	22.2	1	12	12	24	0.936709	11	0.954232	0.925821	10.3913	0.77427	11	0.894396	3.73545	0.89714	11	0.946238	5.76981	0.960267	11	0.986205	13.7428	1.00156	11	0.996047	4.61502	1.09563	11	1.03722	10.4957	1.1417	11	1.08254	13.0125	427.87	17.99	9	11	1.00099	0.928573	0.895282	0.989137
P61604	1	0.833495	8	1	0.878427	45	10 kDa heat shock protein, mitochondrial	75.49	1	9	9	81	0.862275	45	0.954232	0.852252	9.52562	0.788002	45	0.910257	9.19581	0.869501	45	0.917086	10.9597	0.817676	45	0.839762	9.86585	0.85408	45	0.84938	9.93164	0.85183	45	0.806424	17.881	0.807812	45	0.765956	16.9319	915.812	68.63	7	37	1.07212	1.07393	0.975903	1.02331
Q8IZ83		1.15251	8		1.0679	9	Aldehyde dehydrogenase family 16 member A1	15.59	1	10	10	27	1.03989	9	0.954232	1.02781	5.36868	0.841288	9	0.971811	9.8968	0.963222	9	1.01594	11.4017	1.21878	9	1.2517	13.4143	1.16888	9	1.16245	10.0704	1.16461	9	1.10253	15.9197	1.1177	9	1.05979	12.7741	527.738	15.59	10	14	0.977654	0.929407	0.950095	1.13186
Q7L5Y1					1.05781	2	Mitochondrial enolase superfamily member 1	8.35	1	3	3	5	0.831025	2	0.954232	0.821365	0.526073	0.797684	2	0.921442	17.9243	0.789326	2	0.832524	3.1995	0.930106	2	0.955229	17.7126	1.09457	2	1.08855	20.7519	1.41223	2	1.33695	9.27477	1.10664	2	1.0493	5.32356	141.08	8.35	3	3	0.988115	0.792078	0.91049	0.921169
O14925					0.929233	2	Mitochondrial import inner membrane translocase subunit Tim23	22.01	1	1	4	10	1.0747	2	0.954232	1.06221	12.2894	0.846934	2	0.978332	3.81599	0.986388	2	1.04037	10.1568	0.814253	2	0.836246	9.85282	0.873309	2	0.868503	29.0941	0.821865	2	0.778056	42.9965	0.85402	2	0.80977	4.4612	217.33	17.22	3	5	1.05244	1.21063	1.02964	0.95309
Q9BPX5	1	1.20114	7		0.99597	6	Actin-related protein 2/3 complex subunit 5-like protein	26.14	1	3	4	14	1.0916	6	0.954232	1.07891	3.68534	0.934795	6	1.07982	11.8415	0.978004	6	1.03153	7.61618	1.20708	6	1.23969	8.86366	1.13867	6	1.1324	7.48827	1.33613	6	1.26491	9.86036	1.20092	6	1.1387	9.31252	189.13	21.57	3	6	0.939597	0.892733	1.0146	1.02577
Q9UIG0		0.79973	3	1	0.878076	15	Tyrosine-protein kinase BAZ1B	10.25	1	14	14	32	0.975675	15	0.954232	0.964334	9.89606	0.675677	15	0.780505	11.0319	0.825148	15	0.870305	16.3486	0.899227	15	0.923515	11.5864	0.81277	15	0.808297	9.63524	0.928727	15	0.879222	7.79817	0.937359	15	0.888791	5.31934	594.32	8.7	11	15	1.03574	1.10224	0.8084	1.05558
O00571		0.946593	7	1	0.794272	20	ATP-dependent RNA helicase DDX3X	50	1	10	33	139	0.936389	20	0.954232	0.925505	10.3662	0.693077	20	0.800605	13.5079	1.08508	20	1.14446	14.21	1.03712	20	1.06514	15.5805	0.782024	20	0.77772	14.5355	0.808893	20	0.765776	11.436	0.865603	20	0.820752	18.2756	2130.25	40.48	24	61	1.06087	1.12451	0.849336	1.24121
P07919	1	1.31252	3	1	1.14532	9	Cytochrome b-c1 complex subunit 6, mitochondrial	46.15	1	5	5	13	0.838404	9	0.954232	0.828658	33.9031	0.69149	9	0.798772	39.171	0.73615	9	0.776437	46.5828	0.782666	9	0.803806	14.306	0.924356	9	0.919269	8.15746	0.946806	9	0.896337	25.5681	1.02445	9	0.971366	34.5606	200.83	36.26	3	5	1.02489	0.935536	0.818652	0.899315
Q9Y5V3					0.841439	2	Melanoma-associated antigen D1	3.86	1	2	3	3	1.04919	2	0.954232	1.037	6.21712	0.917084	2	1.05937	7.18194	0.945492	2	0.997236	7.97396	0.782497	2	0.803632	7.8054	1.0268	2	1.02115	11.7252	1.04355	2	0.987923	7.99555	0.867495	2	0.822547	5.4859					0.994796	1.02081	1.05385	0.791085
Q9BV40		1.2036	4		0.977778	2	Vesicle-associated membrane protein 8	27	1	3	3	6	0.97148	2	0.954232	0.960188	11.6753	0.637578	2	0.736495	1.57241	0.726766	2	0.76654	18.6346	0.912598	2	0.937248	9.63099	0.885385	2	0.880513	10.8919	1.07183	2	1.0147	6.81077	1.17642	2	1.11547	16.7904	88.6507	19	2	2	1.01026	0.989741	0.744051	0.956578
Q9UJ41	1	1.28462	2	1	1.0873	5	Rab5 GDP/GTP exchange factor	15.4	1	7	7	19	1.09411	5	0.954232	1.08139	9.74487	0.935906	5	1.08111	5.89287	1.15152	5	1.21454	6.00502	1.24016	5	1.27366	1.9877	1.31699	5	1.30974	20.9249	1.33554	5	1.26435	12.5308	1.28713	5	1.22044	12.6286	364.93	15.4	7	10	0.91702	0.798179	0.991399	0.940095
P78346				1	0.849299	8	Ribonuclease P protein subunit p30	29.48	1	7	7	13	0.952939	8	0.954232	0.941862	27.9657	0.879609	8	1.01608	19.4996	0.789449	8	0.832653	28.5637	0.749159	8	0.769394	24.7249	0.989409	8	0.983964	41.0709	0.949676	8	0.899055	34.2182	0.886378	8	0.84045	39.7196	225.203	20.52	5	7	1.01105	0.988948	1.02731	0.792922
O75676					0.926226	3	Ribosomal protein S6 kinase alpha-4	4.02	1	3	3	5	0.93549	3	0.954232	0.924616	26.5288	0.800512	3	0.924708	15.3409	0.748599	3	0.789568	7.35956	0.909726	3	0.934298	1.51436	0.69251	3	0.688699	23.7632	0.862092	3	0.816139	12.0474	0.944037	3	0.895122	4.51975	55.31	2.98	2	2	1.03621	1.03616	0.958191	1.04155
O95816	1	0.827273	3	1	0.863842	16	BAG family molecular chaperone regulator 2	55.45	1	11	11	25	0.901363	16	0.954232	0.890885	16.8655	0.807537	16	0.932823	16.0384	0.828862	16	0.874223	19.2125	0.712086	16	0.73132	15.5352	0.829097	16	0.824534	18.7534	0.871091	16	0.824658	31.382	1.01379	16	0.961259	23.8678	445.491	44.55	8	12	1.04722	1.02313	0.976866	0.808676
Q14126					0.925413	3	Desmoglein-2	2.59	1	3	3	5	0.779477	3	0.954232	0.770417	31.4115	1.24115	3	1.43371	11.8718	1.14399	3	1.2066	38.2067	1.43087	3	1.46952	33.588	1.24329	3	1.23645	34.0471	1.61558	3	1.52946	37.1117	1.75696	3	1.66592	34.4635	55.59	1.7	2	2	0.883825	0.469073	1.26715	0.894726
O94832					1.19745	3	Unconventional myosin-Id	8.95	1	6	8	16	1.0707	3	0.954232	1.05826	6.41962	0.647849	3	0.74836	17.61	0.718722	3	0.758056	1.35403	0.319613	3	0.328246	14.3737	1.38581	3	1.37818	7.98124	1.35398	3	1.2818	1.15515	0.7509	3	0.711992	2.47158	262.785	8.05	7	8	0.986046	1.01395	0.737917	0.319149
P59998	1	1.21556	6		1.02937	54	Actin-related protein 2/3 complex subunit 4	42.86	1	7	7	89	0.983348	54	0.954232	0.971918	13.0091	0.910256	54	1.05148	17.1615	0.932243	54	0.983262	8.09795	1.09901	54	1.1287	14.895	1.0443	54	1.03855	17.448	1.20927	54	1.14481	24.8796	1.16397	54	1.10366	19.2636	1400.92	32.74	5	37	0.95287	0.859444	1.00192	0.998078
P48634	1	0.808909	5		1.02659	3	Protein PRRC2A	3.66	1	4	7	11	1.00312	3	0.954232	0.991459	6.10354	0.832578	3	0.961749	3.83552	0.674224	3	0.711122	22.688	0.913956	3	0.938642	5.0673	1.07314	3	1.06724	9.57686	1.08135	3	1.0237	6.56713	0.869706	3	0.824642	24.1519	106.11	2.13	4	6	1.00215	0.997851	0.963816	0.942681
Q16181	1	1.23757	15		1.01829	35	Septin-7	47.6	1	19	21	113	1.12674	35	0.954232	1.11364	25.2041	0.97771	35	1.1294	22.3701	1.14078	35	1.20321	18.0548	1.23479	35	1.26814	20.9616	1.09771	35	1.09167	16.4744	1.23182	35	1.16616	28.845	1.297	35	1.2298	27.4219	1893.14	41.42	16	48	0.930773	0.903093	1.05121	1.02838
Q9UBL3		0.91999	3	1	0.866291	2	Set1/Ash2 histone methyltransferase complex subunit ASH2	3.66	1	2	2	4	0.936309	2	0.954232	0.925425	18.8774	0.781021	2	0.902194	4.80086	0.952459	2	1.00458	25.8523	0.859137	2	0.882343	11.1961	0.838579	2	0.833964	6.36947	0.851231	2	0.805857	4.822	0.88467	2	0.838831	5.87427					1.0576	1.0969	0.954162	1.04584
Q99973					1.10226	4	Telomerase protein component 1	2.55	1	5	5	11	1.03988	4	0.954232	1.02779	15.94	0.836098	4	0.965815	5.41012	1.01591	4	1.07151	4.78515	1.23615	4	1.26954	7.02993	1.09216	4	1.08615	5.59194	1.15178	4	1.09038	12.8764	1.31044	4	1.24254	13.9987	218.01	2.06	4	5	0.978839	0.924448	0.945377	1.14188
Q92619	1	1.10483	17		1.11055	27	Minor histocompatibility protein HA-1	22.54	1	23	23	53	0.915764	27	0.954232	0.905119	10.4878	0.786325	28	0.908321	10.453	0.911318	28	0.961191	16.5561	1.09958	27	1.12928	26.5761	1.14595	28	1.13965	24.7766	1.18773	28	1.12442	22.0578	1.18391	27	1.12257	11.9692	901.76	17.69	16	23	0.963212	0.775989	0.874905	0.968174
P17927					1.1274	4	Complement receptor type 1	4.12	1	3	3	8	0.993976	4	0.954232	0.982422	3.35873	0.4804	4	0.554933	23.6534	1.12721	4	1.1889	3.95593	1.13292	4	1.16353	9.85298	1.12606	4	1.11987	7.6873	1.3591	4	1.28665	5.202	0.993068	4	0.941612	4.08513	197.35	4.12	3	4	0.967263	0.896528	0.536766	1.0618
Q15555	1	0.758357	2		0.955038	3	Microtubule-associated protein RP/EB family member 2	15.9	1	4	4	7	0.868007	3	0.954232	0.857918	0.165193	0.725315	3	0.837844	6.1725	0.877318	3	0.925331	18.8386	0.717307	3	0.736681	36.2684	0.81821	3	0.813708	7.52491	0.831671	3	0.787339	23.9018	0.900423	3	0.853768	6.06391	103.88	13.46	3	3	1.06124	1.07643	0.889152	0.924318
O75347	1	0.855202	7	1	0.86044	15	Tubulin-specific chaperone A	42.59	1	7	7	24	0.930423	15	0.954232	0.919608	10.154	0.888696	15	1.02657	12.5695	0.927781	15	0.978556	14.3594	0.814849	15	0.836858	13.7882	0.958985	15	0.953708	22.2546	0.942593	15	0.892348	12.4389	0.847127	15	0.803233	9.59876	251.49	27.78	4	8	1.01663	0.998124	1.04365	0.879125
Q9Y3D7		0.890186	2		0.871828	4	Mitochondrial import inner membrane translocase subunit TIM16	20	1	4	4	5	0.771184	4	0.954232	0.762219	8.84245	0.742069	4	0.857198	13.7066	0.698529	4	0.736758	4.76654	0.697482	4	0.716321	14.2657	0.716714	4	0.71277	16.8571	0.681027	4	0.644726	25.0058	0.773316	4	0.733247	17.2868					1.13767	1.15971	0.975209	1.02479
Q9UK58					0.987451	2	Cyclin-L1	3.99	1	2	2	2	0.975227	2	0.954232	0.963891	42.9514	0.687135	2	0.793741	14.1148	0.79761	2	0.841261	47.8176	0.768607	2	0.789368	21.2904	0.822666	2	0.818139	53.7773	0.844525	2	0.799508	70.1708	0.74001	2	0.701666	65.6341	65.19	3.99	2	2	1.05933	1.26243	0.840833	1.03385
P26010		0.893385	2		0.88743	8	Integrin beta-7	10.53	1	7	8	12	0.916645	8	0.954232	0.90599	17.4334	0.706968	8	0.816651	18.1664	0.879819	8	0.927969	27.0005	0.767193	8	0.787916	17.5627	0.816573	8	0.812079	12.683	0.711168	8	0.67326	11.2994	0.847115	8	0.803222	8.83811	109.38	5.26	4	4	1.06506	1.18489	0.869779	1.03046
P62910	1	0.846263	4		0.950459	17	60S ribosomal protein L32	44.44	1	6	6	47	0.896302	17	0.954232	0.885884	7.14602	0.773973	17	0.894052	10.8094	0.704235	17	0.742776	7.24836	0.706	17	0.725069	9.79004	0.838914	17	0.834297	12.3364	0.858214	17	0.812468	12.7896	0.90754	17	0.860516	14.1262	742.82	37.78	5	27	1.06169	1.07712	0.949209	0.877483
Q92556		1.11164	10		1.15722	22	Engulfment and cell motility protein 1	41.95	1	22	26	69	0.859964	22	0.954232	0.849968	13.6399	0.714317	22	0.825141	21.726	0.8766	22	0.924573	21.9662	1.03292	22	1.06082	28.1956	0.819121	22	0.814613	22.3044	1.08985	22	1.03175	34.2907	0.99596	22	0.944355	33.4511	977.748	34.25	20	33	1.01452	0.886985	0.83712	1.10702
Q9C0J8	1	0.902988	4		0.948914	3	pre-mRNA 3' end processing protein WDR33	5.31	1	5	5	12	0.953833	3	0.954232	0.942746	0.0167102	0.750991	3	0.867505	0.424455	0.742026	3	0.782634	6.7089	0.795086	3	0.816562	2.20666	0.816299	3	0.811807	10.7802	0.852672	3	0.807221	7.29514	1.08141	3	1.02538	4.9676	171.4	5.31	5	6	1.06695	1.1113	0.925587	0.933046
Q9UBV2		0.554293	2		0.860753	5	Protein sel-1 homolog 1	12.09	1	7	7	15	0.964175	5	0.954232	0.952968	18.8583	0.734414	5	0.848356	10.0718	0.674246	5	0.711146	16.5222	0.815256	5	0.837277	7.01501	0.813273	5	0.808798	4.01768	0.829986	5	0.785744	9.80032	0.91309	5	0.865778	10.3857	326.06	12.09	7	8	1.04685	1.16399	0.888105	1.02268
Q9NVU7				1	0.895788	5	Protein SDA1 homolog	7.28	1	5	5	13	0.92898	5	0.954232	0.918182	21.1962	0.848958	5	0.98067	6.51144	0.843454	5	0.889614	13.3136	0.838507	5	0.861156	6.52289	0.72458	5	0.720592	34.82	0.856326	5	0.81068	4.54536	0.920924	5	0.873207	10.5318	247.5	4.8	3	7	1.04728	1.07358	1.02704	0.97296
Q12979		1.28874	2	1	1.14256	3	Active breakpoint cluster region-related protein	4.42	1	3	3	8	0.909215	3	0.954232	0.898647	3.82066	0.775111	3	0.895367	3.82835	1.08166	3	1.14086	6.92013	1.01059	3	1.03788	2.47039	1.19576	3	1.18918	1.31181	1.21129	3	1.14672	1.28411	1.1285	3	1.07003	4.69023	222.65	4.42	3	5	0.983367	0.838461	0.880474	0.968372
P14550	1	1.26526	13		1.10745	34	Alcohol dehydrogenase [NADP(+)]	60.62	1	17	17	77	0.963232	34	0.954232	0.952035	13.993	0.862034	38	0.995776	20.001	0.959241	38	1.01174	19.11	0.902422	38	0.926797	15.8325	1.15457	38	1.14822	13.531	1.25158	38	1.18487	19.7635	0.913884	38	0.866532	14.9153	1125.58	52	14	35	1.00212	0.95607	0.997883	0.930724
Q6P1X6					0.80281	2	UPF0598 protein C8orf82	19.91	1	3	3	10	0.694022	2	0.954232	0.685955	27.8439	0.671736	2	0.775953	1.99821	0.549372	2	0.579437	37.8667	0.813639	2	0.835616	70.7108	0.817178	2	0.812681	71.6034	0.629994	2	0.596413	45.2839	0.666798	2	0.632248	55.1793	229.06	10.65	2	5	1.09098	0.942147	0.846549	1.10616
Q9UG63	1	0.784153	5		0.908443	5	ATP-binding cassette sub-family F member 2	20.06	1	12	12	38	0.900172	5	0.954232	0.889709	27.0023	0.781954	5	0.903271	10.1805	0.720238	5	0.759654	40.5413	0.793651	5	0.815088	4.95784	0.812966	5	0.808492	19.6078	0.847328	5	0.802162	15.385	0.992411	5	0.940989	6.56834	540.84	16.69	9	18	1.05502	1.04704	0.952965	0.932548
P21283	1	0.785336	2		0.954876	8	V-type proton ATPase subunit C 1	20.94	1	8	8	13	0.806213	8	0.954232	0.796841	11.2792	0.7844	9	0.906097	20.9063	0.666473	9	0.702947	24.2027	0.759054	9	0.779557	3.10463	0.864232	9	0.859476	13.5076	0.878795	9	0.831952	24.0012	0.803923	9	0.762268	20.9798	289.412	18.59	7	8	1.08207	1.01954	0.98046	0.955538
Q9H4I3					1.07465	5	TraB domain-containing protein	25.27	1	6	6	11	0.947428	5	0.954232	0.936416	1.55791	0.728813	5	0.841886	10.9182	0.897685	5	0.946813	1.65653	0.951746	5	0.977453	9.40478	0.98131	5	0.97591	9.70382	1.24431	5	1.17798	5.75467	1.29335	5	1.22634	6.01434	223.84	21.81	5	6	1.00573	0.952523	0.846713	0.994266
Q8IUX1				1	1.15719	2	Transmembrane protein 126B	18.26	1	3	3	5	0.864871	2	0.954232	0.854818	47.5389	0.794387	2	0.917633	27.5431	0.906202	2	0.955795	43.4596	0.890662	2	0.914719	19.43	1.05773	2	1.05191	30.1522	1.11182	2	1.05256	40.9777	1.06611	2	1.01087	25.2709	86.02	13.91	2	2	0.997305	0.847908	0.91516	0.907325
O14949	1	1.19113	5		1.04346	6	Cytochrome b-c1 complex subunit 8	30.49	1	4	4	9	0.925046	6	0.954232	0.914293	8.93586	0.822554	6	0.95017	15.7211	0.764028	6	0.805841	17.2545	0.902871	6	0.927258	8.81395	1.00624	6	1.0007	21.7351	1.0251	6	0.970456	14.6162	1.13276	6	1.07406	16.8806	84.04	30.49	3	4	1.00755	0.935012	0.957347	0.94827
Q15637	1	0.880152	6	1	0.897231	20	Splicing factor 1	22.54	1	10	10	78	0.928103	20	0.954232	0.917315	12.7643	0.886069	20	1.02354	10.3171	0.938353	20	0.989706	16.5382	0.9	20	0.924309	23.7049	0.898325	20	0.893381	20.834	0.933779	20	0.884005	23.9498	0.924042	20	0.876163	29.2731	1165.28	14.71	7	36	1.02105	1.01717	1.04509	0.982828
P51571	1	0.808262	4		0.912979	9	Translocon-associated protein subunit delta	25.43	1	4	4	19	1.03137	9	0.954232	1.01938	10.4182	0.791552	9	0.914358	8.49165	0.685561	9	0.72308	10.7779	0.828802	9	0.851189	12.4968	0.790341	9	0.785992	19.3876	0.807672	9	0.76462	17.916	0.993921	9	0.942421	11.7762	237.32	25.43	4	7	1.04338	1.14564	0.954024	0.956619
P20591		1.02882	29		0.855846	85	Interferon-induced GTP-binding protein Mx1	62.84	1	34	37	261	0.8921	85	0.954232	0.881731	14.2745	0.954602	85	1.10271	12.5834	1.13931	85	1.20167	14.1303	1.32291	85	1.35865	16.0036	0.739672	85	0.735601	14.8441	0.714273	85	0.676199	17.2445	1.30231	85	1.23483	18.2459	4989.87	58.76	32	123	0.951156	0.797699	1.04884	1.22916
Q9Y6K1					0.924463	2	DNA (cytosine-5)-methyltransferase 3A	3.62	1	2	2	2	0.858875	2	0.954232	0.848892	9.81024	0.812924	2	0.939046	2.6822	0.718037	2	0.757333	0.704813	0.894424	2	0.918583	53.7882	0.822291	2	0.817766	26.5196	0.879673	2	0.832783	33.8064	0.526933	2	0.49963	43.5472					1.05284	1.01133	0.988669	1.04125
P53609				1	0.837688	5	Geranylgeranyl transferase type-1 subunit beta	9.55	1	4	4	6	1.01087	5	0.954232	0.999119	11.6964	0.918469	5	1.06097	6.50678	0.921506	5	0.971937	18.9096	0.909876	5	0.934453	13.2113	1.11492	5	1.10879	34.4605	0.895665	5	0.847922	30.2417	0.823493	5	0.780825	44.8943	45.23	4.51	2	2	1.00022	0.99978	1.0612	0.934865
Q53H12		1.11226	10		1.03825	20	Acylglycerol kinase, mitochondrial	31.99	1	13	13	36	0.834956	20	0.954232	0.82525	7.49705	0.828791	20	0.957375	14.9862	0.889397	20	0.938071	6.60938	0.98138	20	1.00789	5.9563	0.988535	20	0.983095	6.62399	1.1531	20	1.09163	6.38014	1.23099	20	1.1672	10.2894	505.7	25.36	10	17	0.99804	0.820397	0.955498	1.00196
P43007		1.14858	4		1.08523	8	Neutral amino acid transporter A	6.58	1	3	3	13	1.16795	8	0.954232	1.15437	19.5359	1.07762	8	1.24481	17.4788	0.974827	8	1.02818	8.71852	1.40232	8	1.4402	24.4896	0.819828	8	0.815317	11.5056	1.52656	8	1.44519	22.1921	1.24758	8	1.18294	7.47048	213.617	4.51	2	5	0.914725	0.86989	1.13866	1.08527
Q9H0W9	1	0.767208	3		0.912501	8	Ester hydrolase C11orf54	12.7	1	3	3	18	0.951061	8	0.954232	0.940006	25.053	0.694308	8	0.802028	6.54178	1.0016	8	1.05641	3.58489	0.848396	8	0.871312	7.92219	1.00209	8	0.996576	21.2699	0.943685	8	0.893383	17.4453	0.852603	8	0.808425	35.5505	281.04	12.7	3	9	1.03647	1.06283	0.831282	0.955675
Q9Y4D8				1	1.16755	5	Probable E3 ubiquitin-protein ligase C12orf51	1.53	1	5	5	8	1.21744	5	0.954232	1.20329	5.28262	0.979487	5	1.13145	6.19547	1.20236	5	1.26816	11.3906	1.27018	5	1.30449	11.1104	1.43311	5	1.42523	7.17473	1.37279	5	1.29961	3.61223	1.34753	5	1.27771	10.923	164.46	1.53	5	5	0.88715	0.828379	1.00377	0.898049
P30511		0.699222	8		1.18067	8	HLA class I histocompatibility antigen, alpha chain F	31.21	1	6	9	24	0.793892	8	0.954232	0.784664	8.4934	0.513343	8	0.592986	23.7889	1.18268	8	1.24741	22.506	0.613647	8	0.630222	22.8732	1.03713	8	1.03142	12.5271	0.756198	8	0.71589	19.5527	1.30816	8	1.24038	8.12348	448.03	24.86	6	10	1.0642	0.935797	0.631058	0.713744
O15347	1	0.866715	2	1	0.829788	4	High mobility group protein B3	27.5	1	5	5	15	0.873183	4	0.954232	0.863033	7.92023	0.694072	4	0.801754	18.5417	0.70653	4	0.745196	6.85896	0.795795	4	0.81729	15.2361	0.772397	4	0.768146	12.4284	0.769306	4	0.728299	11.6158	0.868022	4	0.823046	14.7282	183.33	19	3	6	1.05781	1.11309	0.8481	1.05409
O94913				1	0.869033	4	Pre-mRNA cleavage complex 2 protein Pcf11	3.54	1	5	5	8	0.963415	4	0.954232	0.952216	8.72546	0.80955	4	0.935149	4.2145	0.800973	4	0.844808	14.3615	0.895968	4	0.920169	11.0807	0.840371	4	0.835746	8.31756	0.861316	4	0.815405	7.17378	0.924179	4	0.876293	12.2079	112.24	2.7	4	4	1.03784	1.06532	0.970537	1.02946
O14974	1	0.858476	5		0.913556	8	Protein phosphatase 1 regulatory subunit 12A	9.32	1	10	10	12	0.981465	8	0.954232	0.970057	19.7914	0.960689	8	1.10974	20.5054	0.83806	8	0.883925	13.201	0.861785	8	0.885062	24.027	0.959478	8	0.954198	29.1347	0.887858	8	0.840531	34.5769	0.944147	8	0.895227	21.7405	127.13	3.11	3	3	1.01186	1.0202	1.1229	0.916547
P23142		1.45101	3		1.01286	3	Fibulin-1	2.7	1	2	2	3	1.36598	3	0.954232	1.3501	2.62964	0.730465	3	0.843794	5.80342	0.730369	3	0.77034	0.293243	0.861026	3	0.884283	14.7276	1.01861	3	1.01301	1.83016	0.924432	3	0.875156	3.04198	1.46779	3	1.39173	0.681214					0.996779	1.33706	0.841077	0.875739
Q9H4B7					0.92421	3	Tubulin beta-1 chain	11.75	1	2	7	193	1.10888	3	0.954232	1.09599	4.66652	0.79508	3	0.918433	3.69463	1.09469	3	1.15459	1.4552	0.73648	3	0.756372	4.13894	0.850106	3	0.845427	8.83557	0.811769	3	0.768498	3.27354	1.01958	3	0.966754	4.28302	1870.6	11.75	7	77	1.04252	1.21217	0.957483	0.836555
A2A288					0.972443	4	Probable ribonuclease ZC3H12D	5.69	1	3	3	4	0.939027	4	0.954232	0.928112	7.6768	0.453169	4	0.523476	11.5338	1.6855	4	1.77774	5.40149	2.27589	4	2.33736	6.3182	0.792579	4	0.788218	7.64715	0.681424	4	0.645101	1.6706	0.983672	4	0.932703	11.486	106.01	5.69	3	4	1.01836	1.01585	0.533086	2.4663
Q14C86	1	0.840486	3		0.927399	9	GTPase-activating protein and VPS9 domain-containing protein 1	7.71	1	10	10	18	1.1469	9	0.954232	1.13357	14.9975	0.950544	9	1.09802	2.44943	0.951266	9	1.00333	14.4066	0.924244	9	0.949208	15.2208	1.01393	9	1.00835	5.24355	1.06585	9	1.00904	14.6687	1.03984	9	0.985959	17.2319	229.68	6.16	7	8	0.997756	1.12127	1.09555	0.938915
P78344	1	0.784815	11		0.933148	27	Eukaryotic translation initiation factor 4 gamma 2	36.05	1	31	31	81	0.911354	27	0.954232	0.900761	9.84125	0.772069	27	0.891853	14.8304	0.783651	27	0.826538	14.9078	0.795616	27	0.817106	17.6678	0.811012	27	0.806548	16.3085	0.878651	27	0.831815	14.2165	0.899715	27	0.853097	15.6339	1140.63	26.68	21	34	1.07493	1.10978	0.958678	1.00671
P48637	1	1.24089	12		0.973021	42	Glutathione synthetase	65.61	1	26	26	80	0.897697	42	0.954232	0.887262	17.6838	0.997278	42	1.152	15.7952	0.98867	42	1.04278	17.9446	1.10276	42	1.13255	22.8858	1.1579	42	1.15153	30.4634	1.31718	42	1.24697	17.9903	1.19879	42	1.13667	20.4906	1232.16	56.33	21	39	0.967476	0.750287	1.11453	0.957704
Q9GZZ1	1	0.876932	4		0.952481	16	N-alpha-acetyltransferase 50	60.36	1	10	10	34	0.970538	16	0.954232	0.959256	6.71186	0.791828	16	0.914677	10.8192	0.91295	16	0.962912	13.3566	0.885287	16	0.9092	13.7678	0.903703	16	0.89873	11.8747	0.976951	16	0.924875	14.6436	0.933629	16	0.885253	14.7998	551.804	55.62	8	16	1.02672	1.07079	0.939115	1.01491
P13798	1	1.16511	17		1.13456	29	Acylamino-acid-releasing enzyme	35.52	1	19	19	69	0.947541	29	0.954232	0.936527	10.9522	0.864468	29	0.998587	16.3166	0.898956	29	0.948153	15.4263	1.16163	29	1.19301	16.7933	1.12181	29	1.11563	11.2317	1.18847	29	1.12512	18.89	1.0619	29	1.00688	17.1523	1399.93	32.1	15	33	0.975021	0.860425	0.973643	1.09606
Q9UJS0		1.13104	4		1.24914	14	Calcium-binding mitochondrial carrier protein Aralar2	26.96	1	10	15	45	0.756789	14	0.954232	0.747992	10.8569	0.694111	14	0.8018	12.5781	0.918672	14	0.968948	9.10801	1.00778	14	1.03501	9.26024	0.889597	14	0.884701	12.5196	0.837026	14	0.792409	6.10331	1.23203	14	1.1682	9.53987	753.362	23.7	13	20	1.03155	0.818797	0.827099	1.13298
Q9UFG5					0.878192	3	UPF0449 protein C19orf25	31.36	1	3	3	3	0.997012	3	0.954232	0.985423	0.330523	0.826628	3	0.954877	8.87722	0.834442	3	0.880109	4.74383	0.910086	3	0.934668	11.4646	0.811549	3	0.807083	17.7217	0.830834	3	0.786547	20.183	0.970029	3	0.919768	0.24897					1.02871	1.07297	0.982291	1.01771
Q9NX08	1	1.12979	3		1.09555	4	COMM domain-containing protein 8	40.98	1	4	5	12	1.00777	4	0.954232	0.99606	13.8659	0.683562	4	0.789614	11.8327	0.934621	4	0.98577	3.66385	1.1175	4	1.14768	10.124	1.06139	4	1.05555	5.32175	1.18742	4	1.12413	9.97999	1.19484	4	1.13293	5.26762	274.58	40.98	5	7	0.973593	0.889817	0.768763	1.02526
Q7Z4V5					0.929203	12	Hepatoma-derived growth factor-related protein 2	14.61	1	8	11	19	0.927334	12	0.954232	0.916555	9.72278	0.776558	12	0.897039	13.5551	0.733322	12	0.773454	18.5604	0.917611	12	0.942396	8.50542	0.871138	12	0.866344	24.9977	0.891806	12	0.844269	24.2364	0.715238	12	0.678178	22.8613	170.33	7.9	5	6	1.04528	1.05653	0.937656	1.07105
P30405	1	0.878316	4	1	0.794722	17	Peptidyl-prolyl cis-trans isomerase F, mitochondrial	22.71	1	6	7	28	0.865413	17	0.954232	0.855354	7.83291	0.916308	17	1.05847	16.4176	0.842948	17	0.88908	10.0221	0.805924	17	0.827692	13.7846	0.902557	17	0.89759	14.7528	0.803438	17	0.760611	11.0859	0.75613	17	0.716952	15.2633	271.67	9.18	3	10	1.03407	1.00916	1.09453	0.913685
Q9NWZ3					0.850842	2	Interleukin-1 receptor-associated kinase 4	11.3	1	4	4	10	0.987723	2	0.954232	0.976242	9.7077	0.803459	2	0.928112	6.17035	0.813144	2	0.857645	1.70283	0.996398	2	1.02331	6.30367	0.805122	2	0.800691	2.17856	1.00888	2	0.955102	0.865231	0.839819	2	0.796304	6.70887	219.48	11.3	4	5	1.01162	1.02269	0.938893	1.05897
P07311		1.05948	2		1.19164	3	Acylphosphatase-1	20.2	1	3	3	4	1.11799	3	0.954232	1.105	3.0517	1.03178	3	1.19186	16.6377	1.32378	3	1.39623	1.2358	0.990129	3	1.01687	0.011584	1.40602	3	1.39828	10.7825	1.4463	3	1.36921	10.0055	1.20513	3	1.14268	1.87905					0.920386	0.871285	1.09697	0.801799
Q9NRC1				1	0.896948	2	Suppressor of tumorigenicity 7 protein	3.93	1	2	2	2	0.98975	2	0.954232	0.978245	22.7751	0.823785	2	0.951593	2.39357	0.802903	2	0.846843	16.1341	0.894348	2	0.918505	3.66028	0.849651	2	0.844975	17.6883	0.916384	2	0.867537	12.0946	0.877539	2	0.83207	16.9271	66.57	3.93	2	2	1.03418	1.08196	0.984118	1.01588
Q8WXG6					1.12393	2	MAP kinase-activating death domain protein	1.46	1	2	2	4	0.986431	2	0.954232	0.974965	12.5591	0.849422	2	0.981207	40.648	0.98087	2	1.03455	16.8999	1.15931	2	1.19062	0.850902	1.02513	2	1.01948	19.9835	1.34651	2	1.27474	0.0632026	1.24686	2	1.18225	2.72427	60.85	1.46	2	2	0.960831	0.850943	0.942774	1.03917
Q9H3P7	1	0.837982	4	1	0.814528	5	Golgi resident protein GCP60	21.4	1	8	8	17	1.2109	5	0.954232	1.19683	6.94954	0.910079	5	1.05127	24.488	1.05486	5	1.11259	18.2112	1.16254	5	1.19394	25.805	0.875593	5	0.870774	30.5719	1.00726	5	0.953569	37.0223	1.05696	5	1.00219	21.6434	378.02	21.4	8	9	0.975004	1.13653	1.025	1.13379
Q7Z4H8					1.1992	4	KDEL motif-containing protein 2	17.36	1	6	6	13	1.48894	4	0.954232	1.47163	12.7544	0.930915	4	1.07534	25.0666	1.30557	4	1.37702	20.2225	1.46468	4	1.50424	20.2588	1.20096	4	1.19435	12.86	1.63464	4	1.54751	16.6172	1.4166	4	1.3432	16.7545	298.8	8.88	3	5	0.884592	0.924953	0.95124	1.04876
O15247		1.15497	6		0.897186	10	Chloride intracellular channel protein 2	27.53	1	6	6	17	2.6272	10	0.954232	2.59666	27.2092	1.20368	10	1.39042	20.5748	1.0177	10	1.07339	15.4351	1.05405	10	1.08252	14.8443	2.41522	10	2.40193	26.5245	1.67806	10	1.58861	21.895	1.54419	10	1.46418	27.7342	334.95	23.89	4	7	0.820908	1.39651	1.14141	0.582191
Q7Z3D6					1.07101	6	UPF0317 protein C14orf159, mitochondrial	16.72	1	8	8	13	0.676971	6	0.954232	0.669102	22.0323	0.350845	6	0.405277	29.9266	0.571326	6	0.602593	21.6355	1.03797	6	1.06601	17.4584	0.652044	6	0.648455	20.9933	0.858893	6	0.81311	31.5669	1.046	6	0.991805	32.2617	181.06	11.69	5	5	1.05208	0.780035	0.426384	1.24275
P52272		0.921249	16	1	0.858056	65	Heterogeneous nuclear ribonucleoprotein M	63.7	1	46	46	304	0.931887	65	0.954232	0.921055	11.4232	0.731205	65	0.844649	10.2011	0.84562	65	0.891898	15.1744	0.8655	65	0.888878	20.5121	0.844166	65	0.839521	17.5394	0.838964	65	0.794244	21.1197	0.903111	65	0.856317	20.7594	4612.98	46.16	28	132	1.05014	1.10846	0.887003	1.06974
P31350		0.708038	3		0.931191	10	Ribonucleoside-diphosphate reductase subunit M2	44.73	1	14	16	40	1.01269	10	0.954232	1.00092	9.29946	0.607358	10	0.701587	10.8117	0.635515	10	0.670294	11.2324	0.719308	10	0.738737	13.3539	0.708919	10	0.705017	5.87122	0.784143	10	0.742344	12.8783	0.813961	10	0.771786	8.62669	621.49	32.13	10	17	1.09336	1.44553	0.767085	1.06689
Q7Z2W4	1	0.741622	9	1	0.89448	21	Zinc finger CCCH-type antiviral protein 1	24.06	1	20	20	39	0.932676	21	0.954232	0.921834	13.5855	0.836758	21	0.966578	11.869	0.871103	21	0.918776	12.1337	0.780765	21	0.801854	13.8835	0.848599	21	0.843928	19.7657	0.89638	21	0.848599	17.2285	0.958716	21	0.909041	20.8411	667.38	18.96	15	19	1.03311	1.04033	0.998582	0.883339
Q9H9S4					1.05764	12	Calcium-binding protein 39-like	16.32	1	4	5	25	0.966054	12	0.954232	0.954825	17.0516	0.942295	12	1.08849	14.9713	1.01247	12	1.06788	14.1249	1.20815	12	1.24078	8.41874	2.24685	12	2.23449	82.6514	1.21198	12	1.14737	14.0454	1.39393	12	1.3217	47.466	270	11.57	3	11	0.940025	0.751676	1.02321	0.976793
P14174					1.14564	33	Macrophage migration inhibitory factor	36.52	1	4	4	60	0.983812	33	0.954232	0.972377	9.25529	0.932937	33	1.07768	8.40549	1.1717	33	1.23582	7.45394	1.06548	33	1.09426	6.19553	1.35085	33	1.34342	10.5684	1.36412	33	1.29141	12.3077	1.0365	33	0.982798	6.82216	587.342	36.52	4	20	0.959088	0.858767	1.03359	0.966411
Q9NZD8					0.927606	2	Maspardin	15.58	1	3	3	4	1.002	2	0.954232	0.990351	7.47334	0.796153	2	0.919673	15.2571	0.821471	2	0.866427	4.41194	0.746481	2	0.766644	3.6032	0.722118	2	0.718144	29.777	0.805891	2	0.762934	7.61308	0.837212	2	0.793832	18.4465	122.95	9.74	2	2	1.10223	1.27411	1.01369	0.986306
Q9NRY4					1.0773	2	Rho GTPase-activating protein 35	1.52	1	2	2	3	0.976652	2	0.954232	0.9653	2.80942	0.841897	2	0.972514	3.19488	1.07343	2	1.13217	4.3818	1.24891	2	1.28264	6.25184	1.34921	2	1.34178	6.74516	1.31158	2	1.24167	1.03939	1.25411	2	1.18913	0.108851					0.927869	0.736938	0.902365	0.979209
Q96GG9					1.12259	6	DCN1-like protein 1	25.87	1	5	5	15	0.945455	6	0.954232	0.934465	10.7719	0.8168	6	0.943523	14.6318	1.01082	6	1.06614	9.45572	0.974799	6	1.00113	22.4318	1.16314	6	1.15674	5.13647	1.21744	6	1.15255	8.98049	1.10408	6	1.04687	10.127	345.96	22.01	4	8	0.98868	0.902234	0.932843	0.966599
O94768					0.934672	4	Serine/threonine-protein kinase 17B	15.32	1	6	6	9	1.24413	4	0.954232	1.22967	19.072	0.924188	4	1.06757	29.3197	0.820631	4	0.865542	20.6497	0.888946	4	0.912957	9.877	0.942389	4	0.937202	25.5012	0.940235	4	0.890117	34.9467	0.802147	4	0.760584	33.4961	132.6	11.02	4	4	1.01785	1.2922	1.08663	0.95938
Q8WU90	1	0.828717	5		0.94245	13	Zinc finger CCCH domain-containing protein 15	22.54	1	9	9	24	0.897214	13	0.954232	0.886785	19.0889	0.828682	13	0.957249	15.4873	0.934445	13	0.985584	14.2343	0.894946	13	0.919119	12.1136	0.788925	13	0.784584	23.4123	0.919502	13	0.870488	32.0654	0.932334	13	0.884026	18.9014	358.48	22.54	9	13	1.03256	1.01408	0.98842	1.01158
P46087	1	0.844937	19	1	0.896633	30	Putative ribosomal RNA methyltransferase NOP2	30.54	1	22	22	59	0.926485	30	0.954232	0.915716	12.7977	0.763353	30	0.881785	14.1916	0.839248	30	0.885177	16.2758	0.813987	30	0.835973	20.7027	0.856299	30	0.851586	12.2125	0.870869	30	0.824448	9.25852	0.902117	30	0.855374	17.2673	853.091	25.25	18	27	1.06046	1.11801	0.935101	1.02065
Q9H0J9					0.932444	3	Poly [ADP-ribose] polymerase 12	3.85	1	3	3	6	0.760777	3	0.954232	0.751934	17.7021	0.633513	3	0.7318	13.7459	0.609844	3	0.643218	16.7991	0.953426	3	0.979178	7.68225	0.503745	3	0.500973	15.9759	0.740343	3	0.700879	20.5326	0.896314	3	0.849872	5.95791	68.11	3.85	3	3	1.0587	0.993968	0.774757	1.1591
Q7Z6B0					1.00885	2	Coiled-coil domain-containing protein 91	4.54	1	2	2	2	1.06509	2	0.954232	1.05271	30.0341	0.877224	2	1.01332	5.70697	0.935681	2	0.986887	61.688	1.21991	2	1.25286	72.9352	0.956464	2	0.951201	69.2137	0.95346	2	0.902637	64.1627	0.514663	2	0.487996	28.5322	63.38	4.54	2	2	0.993383	1.03882	1.00662	1.23633
O94901		1.06262	2		1.19098	6	SUN domain-containing protein 1	9.98	1	6	6	14	0.892282	6	0.954232	0.88191	3.9458	0.727689	6	0.840587	5.76532	0.867197	6	0.914656	25.4073	1.0923	6	1.12181	6.42923	0.885815	6	0.88094	9.41731	0.972939	6	0.921077	4.91182	1.19699	6	1.13497	6.61297	337.19	9.98	6	7	1.02097	0.937397	0.858216	1.19239
P41250	1	0.832648	17		0.934264	45	Glycine--tRNA ligase	45.2	1	28	28	104	0.969078	45	0.954232	0.957814	21.3786	0.819329	45	0.946445	13.0424	0.799358	45	0.843104	25.6341	0.817119	45	0.83919	27.9711	0.818307	45	0.813804	25.6505	0.866769	45	0.820566	22.7617	0.941967	45	0.893159	24.4079	1618.89	39.11	22	50	1.04852	1.09185	0.992368	0.956628
P31146	1	1.15023	21		0.995366	99	Coronin-1A	61.17	1	23	26	180	0.937761	99	0.954232	0.926861	16.2977	0.804828	98	0.929694	17.0001	0.831359	99	0.876857	18.3974	1.00811	99	1.03534	17.6628	0.887899	99	0.883013	25.4869	1.14668	99	1.08556	26.6071	0.951231	99	0.901943	32.0887	2417.28	51.84	20	77	1.02008	0.979919	0.948363	1.07734
Q15306		0.873467	17		0.90881	24	Interferon regulatory factor 4	39.25	1	15	15	54	1.05336	24	0.954232	1.04112	13.4714	0.820202	24	0.947454	14.2831	1.05472	24	1.11244	9.9966	0.872494	24	0.896061	18.9325	0.946986	24	0.941774	13.1701	0.857115	24	0.811427	10.5827	0.868102	24	0.823122	14.2093	845.28	32.59	12	26	1.02986	1.13508	0.975748	0.976929
O95639	1	0.894108	2		0.946369	3	Cleavage and polyadenylation specificity factor subunit 4	7.43	1	2	2	3	1.00559	3	0.954232	0.993901	7.34813	0.694653	3	0.802425	8.4296	0.872913	3	0.920685	4.49854	0.935037	3	0.960293	5.36009	0.857371	3	0.852653	1.13502	0.925664	3	0.876322	4.68802	1.00971	3	0.957391	0.433937	85.64	7.43	2	3	1.011	1.04797	0.811255	1.01253
P47985	1	1.24693	2		1.06369	20	Cytochrome b-c1 complex subunit Rieske, mitochondrial	39.42	1	10	10	50	0.978783	20	0.954232	0.967406	14.6164	0.7971	20	0.920767	15.7457	0.89762	20	0.946744	18.3979	1.02904	20	1.05684	20.8226	1.01886	20	1.01325	20.0375	1.09783	20	1.03931	26.4219	1.17269	20	1.11193	28.002	1085.25	32.85	7	23	0.988109	0.931422	0.909818	1.01753
O14734				1	1.1478	4	Acyl-coenzyme A thioesterase 8	21	1	4	4	7	1.17015	4	0.954232	1.15655	12.8654	0.880319	4	1.0169	13.9129	0.839412	4	0.88535	13.9684	1.36376	4	1.4006	11.1154	1.20317	4	1.19655	11.8133	1.29323	4	1.22429	9.13551	1.27659	4	1.21045	4.49884	125.4	18.18	3	3	0.934687	0.898225	0.950481	1.08777
P30084		1.26046	10		1.13714	30	Enoyl-CoA hydratase, mitochondrial	56.55	1	16	16	80	0.973432	30	0.954232	0.962117	10.6608	0.873875	29	1.00945	14.7417	0.942107	30	0.993665	13.2133	0.946585	29	0.972153	14.6232	1.18067	30	1.17417	17.4144	1.30954	30	1.23973	19.6549	1.14791	28	1.08843	14.2928	1631.08	56.55	16	44	0.976992	0.896122	0.986228	0.905469
Q6IAA8	1	1.1701	5		1.04655	10	Ragulator complex protein LAMTOR1	22.98	1	3	3	17	0.990155	10	0.954232	0.978646	13.0895	0.835208	10	0.964788	13.589	0.970234	10	1.02333	3.93879	1.07816	10	1.10728	8.20643	1.16027	10	1.15388	11.3712	1.11768	10	1.05811	9.6711	1.169	10	1.10843	4.06426	309.98	22.98	3	9	0.980526	0.886297	0.946	1.0028
Q5T653				1	0.90436	7	39S ribosomal protein L2, mitochondrial	22.95	1	5	5	14	0.953834	7	0.954232	0.942747	10.6147	0.886265	7	1.02377	13.343	0.872552	7	0.920304	15.8703	0.873455	7	0.897048	23.9065	0.803561	7	0.799139	21.7452	0.938033	7	0.888031	12.3453	0.921893	7	0.874126	20.1856	192.98	16.72	3	5	1.02789	1.05342	1.05232	0.972108
Q9Y333				1	0.870274	4	U6 snRNA-associated Sm-like protein LSm2	27.37	1	2	2	7	0.845438	4	0.954232	0.835611	12.9966	0.80618	4	0.931256	12.6804	0.816632	4	0.861323	21.9937	0.707858	4	0.726978	19.874	0.842237	4	0.837602	14.7642	0.865333	4	0.819207	9.84889	0.847555	4	0.803639	14.2582	175.02	27.37	2	4	1.06479	1.06352	0.991589	0.875228
Q01130				1	0.868713	13	Serine/arginine-rich splicing factor 2	23.98	1	6	6	23	0.866072	13	0.954232	0.856005	19.8567	0.71542	13	0.826414	9.79061	0.76276	13	0.804504	26.6225	0.804017	13	0.825734	14.6038	0.850321	13	0.845641	18.4453	0.843848	13	0.798867	28.0925	0.863517	13	0.818775	27.1446	309.56	18.55	4	9	1.04701	1.07203	0.865261	1.03412
Q8N884				1	0.89301	4	Protein MB21D1	11.11	1	4	4	6	1.0195	4	0.954232	1.00765	1.91598	0.883667	4	1.02076	15.0084	0.920425	4	0.970797	7.92168	0.871676	4	0.89522	37.4386	0.813654	4	0.809176	36.8068	0.90468	4	0.856457	37.8867	0.949765	4	0.900554	49.1769	79	7.09	2	2	1.02983	1.09201	1.05122	0.970167
Q8IYS1					0.923147	5	Peptidase M20 domain-containing protein 2	21.33	1	6	7	13	0.864863	5	0.954232	0.85481	7.54301	0.784847	5	0.906613	18.8828	0.806742	5	0.850892	8.72395	0.477492	5	0.49039	47.4192	0.698708	5	0.694863	9.10561	0.911946	5	0.863336	4.84838	0.907865	5	0.860824	15.2282	254.67	19.95	6	6	1.05805	1.04913	0.959244	0.586297
Q99575		0.699361	11		0.851288	16	Ribonucleases P/MRP protein subunit POP1	16.41	1	12	12	38	0.867026	16	0.954232	0.856948	13.2193	0.699815	16	0.808389	14.4238	0.948668	16	1.00059	12.3949	0.959813	16	0.985738	12.57	0.76122	16	0.75703	14.054	0.811085	16	0.767851	14.2257	0.94062	16	0.891882	13.6987	664.07	15.04	11	19	1.03469	1.01403	0.836435	1.08973
P48059		0.938265	4		1.10674	8	LIM and senescent cell antigen-like-containing domain protein 1	26.77	1	8	8	16	0.998511	8	0.954232	0.986905	10.5931	0.687482	8	0.794143	7.89854	0.806672	8	0.850819	9.0528	0.705699	8	0.72476	15.0755	0.926788	8	0.921687	16.9787	0.896797	8	0.848994	14.9426	0.998507	8	0.94677	12.688	208.63	18.46	5	6	1.0173	1.07466	0.807882	0.789206
[truncated: 3,186 more rows]
[truncated: 34 more columns]
