# Supplementary material for: In-depth phenotyping of lymphoblastoid cells suggests selective cellular vulnerability in Marinesco-Sjögren syndrome
Source: Oncotarget. 2017 Jul 28;8(40):68493–516. doi: 10.18632/oncotarget.19663 (PMC5620273; doi:10.18632/oncotarget.19663)
Supplement: Supplementary file 3 [file oncotarget-08-68493-s003.xlsx]

## Sheet: regulated proteins
		** outliers (white) removed, ratio and T test re-calculated		proteins do not pass p<0.05 criteria!
ratio median	Accession	Description	ΣCoverage	Σ# Unique Peptides	Σ# Peptides	Σ# PSMs	Ctrl 1	Ctrl 2	Ctrl 3	Ctrl 4	Ctrl 1	Ctrl 2	Ctrl 3	Ctrl 4	MSS1	MSS2	MSS3	MSS4	MSS1	MSS2	MSS3	MSS4	T test	median ratio
2.66	Q9NZI8	Insulin-like growth factor 2 mRNA-binding protein 1	28.08	13	15	52	0.527319	0.476669	0.506698	5.38578	0.920737	0.611398	0.900115	1.0419	1.17807	5.19859	2.32554	0.82193	1.0419	3.50116	2.10919	0.958096	0.033	2.66	**
2.44	Q15417	Calponin-3	32.83	7	9	26	0.415074	0.591733	0.422521	1.74508	0.853492	0.494673	0.558868	2.59714	4.04048	1.63189	0.891366	1.10863	2.59714	1.02277	0.977228	1.46238	0.019	2.44	**
2.30135	P08631	Tyrosine-protein kinase HCK	19.96	5	9	29	0.588058	0.875465	0.510039	1.00283	0.48128	0.482456	1.03744	1.88278	3.11854	1.4853	5.56584	0.99717	1.88278	1.3438	3.93926	0.804043	0.0369515	2.30135
2.28871	P40121	Macrophage-capping protein	31.32	9	9	24	1.24608	0.24828	0.291662	0.581909	1.04314	0.336058	0.395494	1.32767	1.57723	1.16502	1.16557	0.834982	1.32767	1.07198	0.956855	0.687655	0.0476305	2.28871
2.2767	P04083	Annexin A1	55.49	16	17	45	1.91893	0.810839	0.873345	0.644383	1.10415	0.51692	0.531808	4.4382	8.86629	0.786851	1.12665	5.03343	4.4382	0.580355	0.895847	2.70772	0.164579	2.2767
1.95609	P37840	Alpha-synuclein	17.14	2	2	2					1.01626	0.808867	0.76553	0.812342					0.812342	2.1875	4.57686	0.983736	0.23412	1.95609
1.87396	P35580	Myosin-10	39.07	48	70	237	0.35294	0.466421	0.516618	1.56558	0.827291	0.543849	1.02812	0.850793	1.06279	2.03004	0.937214	1.50667	0.850793	1.78156	0.971884	1.7925	0.0152608	1.87396
1.79205	Q53G44	Interferon-induced protein 44-like	24.56	8	8	18	0.696888	0.393181	0.280468	1.09311	0.875947	0.524197	0.614392	0.694527	0.906885	1.2124	1.18099	1.16466	0.694527	1.12405	1.55881	1.5205	0.00184967	1.79205
1.78856	Q8TCB0	Interferon-induced protein 44	25	11	11	31	0.651325	0.607567	0.393713	1.35207	0.907663	0.650646	0.799337	0.753211	0.811592	1.18841	1.40102	1.44395	0.753211	1.09234	1.35412	1.32369	0.0101629	1.78856
1.77	P16070	CD44 antigen	11.73	9	9	41	0.953157	0.490419	0.307315	1.11963	1.00169	0.568474	0.378203	1.29892	1.30367	0.989772	1.01023	1.07481	1.29892	0.954322	1.00724	0.998313	0.019	1.77	**
1.74096	Q14005	Pro-interleukin-16	13.44	14	14	50	0.794279	0.984426	0.379175	0.858514	0.938211	0.837735	0.615228	1.05047	1.57649	1.59027	2.00373	1.01557	1.05047	1.37661	1.5896	0.949526	0.00235281	1.74096
1.69	Q9NQ48	Leucine zipper transcription factor-like protein 1	8.7	2	2	4					0.924983	0.84999	0.693113	0.55765					0.55765	1.07502	1.30999	1.42753	0.016	1.69	**
1.65743	Q6WKZ4	Rab11 family-interacting protein 1	11.38	9	9	20	0.68319	0.698246	0.857691	1.00363	0.880862	0.580203	0.991057	1.00894	1.86095	1.70762	1.87474	0.996366	1.00894	1.32383	1.55769	0.939426	0.00408526	1.65743
1.62262	Q8IZQ5	Selenoprotein H	24.59	3	3	7	0.813887	0.471349	0.44929	0.772097	0.966435	0.662107	0.731058	1.25293	2.18709	1.18611	1.39853	1.44079	1.25293	0.988077	1.1218	1.01192	0.00516291	1.62262
1.62145	Q13576	Ras GTPase-activating-like protein IQGAP2	28.76	33	35	87	1.08926	0.563593	0.178598	0.743172	1.00157	0.70586	0.512281	1.17302	1.56458	0.910737	1.17652	1.4614	1.17302	0.924364	0.998433	1.18743	0.0113277	1.62145
1.6174	P06340	HLA class II histocompatibility antigen, DO alpha chain	8	2	2	3	0.73169	0.772398	0.765622	0.90567	0.922877	0.672422	0.844989	1.41829	1.65274	1.71762	1.24181	1.09433	1.41829	1.37415	0.977131	1.02287	0.00478404	1.6174
1.59054	P51159	Ras-related protein Rab-27A	30.77	7	7	25	0.979005	0.696109	0.683798	0.457061	0.994938	0.797044	0.767854	0.906901	1.13413	1.02099	2.1961	1.63361	0.906901	1.00506	1.90167	1.35489	0.00771002	1.59054
1.59	Q9Y4K1	Absent in melanoma 1 protein	9.63	11	11	29	0.664173	0.832522	1.1	0.899998	0.840137	0.656219	1.04652	0.585417	0.780353	2.17557	1.33414	3.39049	0.585417	1.1842	0.953483	1.88504	0.048	1.59	**
1.59	Q9ULZ3	Apoptosis-associated speck-like protein containing a CARD	46.15	7	7	24	0.978225	0.764449	0.701895	1.02177	0.98933	0.71001	0.718001	1.34234	1.95819	1.20712	1.48848	0.627097	1.34234	1.01067	1.23077	0.756455	0.049	1.59	**
1.58	Q8WZA0	Protein LZIC	21.58	3	3	9					0.930746	0.776698	0.846072	0.795169					0.795169	1.06925	1.4077	1.30244	0.039	1.58	**
1.57	Q9H6A0	DENN domain-containing protein 2D	7.22	2	2	6					0.947906	0.719001	0.647793	1.26858					1.26858	1.00802	0.991975	1.25925	0.034	1.57	**
1.56728	P06239	Tyrosine-protein kinase Lck	37.52	12	14	49	0.739404	0.461007	0.651036	0.946698	0.922599	0.399836	0.697787	1.32102	1.6205	1.0533	1.17002	1.08246	1.32102	0.926701	1.20903	1.0733	0.00684062	1.56728
1.56427	P28068	HLA class II histocompatibility antigen, DM beta chain	28.9	4	4	9	0.469971	0.568263	0.948078	0.461261	0.902987	0.632711	0.879609	1.2299	2.23069	1.496	1.58454	1.05192	1.2299	1.13578	1.09701	0.863701	0.0079259	1.56427
1.55714	Q96AC1	Fermitin family homolog 2	7.5	4	4	10					0.775501	0.382965	0.78743	0.933755					0.933755	1.06625	1.36745	2.17738	0.0919456	1.55714
1.49518	P07203	Glutathione peroxidase 1	56.16	9	9	37	0.845854	0.703281	0.65722	0.966696	0.916929	0.550772	0.732848	1.07044	1.17843	1.22322	1.61373	1.0333	1.07044	1.18201	1.50749	0.929558	0.00154041	1.49518
1.47553	P36969	Phospholipid hydroperoxide glutathione peroxidase, mitochondrial	32.99	7	7	21	0.865954	0.478287	0.503622	0.981815	0.926236	0.482997	0.560317	1.03503	1.26079	1.12269	1.01818	1.05152	1.03503	1.08783	0.964968	1.05299	0.00470011	1.47553
1.47	P02774	Vitamin D-binding protein	8.02	4	4	6					0.857746	0.732193	0.785121	1.14225					1.14225	0.819766	1.16729	1.28276	0.045	1.47	**
1.45631	P09917	Arachidonate 5-lipoxygenase	25.96	12	12	39	0.977834	0.654742	0.738141	0.866591	0.970846	0.488991	0.696071	1.52271	1.54923	1.05812	1.27886	1.02217	1.52271	0.841202	1.36358	1.02915	0.0318646	1.45631
1.44981	O95571	Protein ETHE1, mitochondrial	53.54	9	9	33	0.917889	0.723913	0.913314	0.716204	0.95599	0.712073	0.982684	1.00082	1.22312	1.60822	1.67199	1.08211	1.00082	1.43178	1.52376	0.999181	0.00184785	1.44981
1.43764	Q99536	Synaptic vesicle membrane protein VAT-1 homolog	18.58	8	8	21	0.817323	0.498127	0.897857	1.1042	0.973222	0.764513	0.972243	0.761366	0.782938	1.70539	2.49351	1.10214	0.761366	1.36367	1.61403	1.02678	0.0439676	1.43764
1.42177	Q15080	Neutrophil cytosol factor 4	25.37	7	7	20	0.824618	0.902509	0.620297	1.09749	0.940339	0.885838	0.779618	0.816246	0.850747	1.13226	1.44034	1.86348	0.816246	1.05966	1.29962	1.56678	0.0178171	1.42177
1.40905	P09382	Galectin-1	97.78	13	13	107	0.904728	0.745554	0.857736	1.08459	0.945804	0.66973	0.846074	0.828285	0.915411	1.51502	1.55152	1.48306	0.828285	1.20376	1.19699	1.0542	0.00799006	1.40905
1.40721	Q6NVY1	3-hydroxyisobutyryl-CoA hydrolase, mitochondrial	38.86	14	14	45	1.26892	0.679154	0.803935	0.681204	1.05068	0.629305	0.663607	0.90914	0.982916	1.30928	1.01708	1.30095	0.90914	1.12417	0.949322	1.07282	0.0247253	1.40721
1.38174	P00387	NADH-cytochrome b5 reductase 3	59.8	14	14	66	0.866235	0.799763	0.806351	0.997362	0.978631	0.80741	0.79319	1.26635	1.3278	1.26264	1.00264	1.06385	1.26635	1.2487	0.972015	1.02137	0.00971655	1.38174
1.37	P19823	Inter-alpha-trypsin inhibitor heavy chain H2	4.23	4	4	12	0.673783	1.06469	0.582532	0.622495	0.938741	0.964245	0.800923	0.943656	1.04375	1.1631	0.956249	1.75228	0.943656	1.20744	1.03575	1.74067	0.0112691	1.37	**
1.37	P99999	Cytochrome c	43.81	7	7	47	0.855326	0.869492	0.916993	0.988303	0.948023	0.700214	0.807776	0.984444	1.02358	1.35086	1.22859	1.0117	0.984444	1.58475	1.4176	1.01556	0.005	1.37	**
1.36806	Q8WYJ6	Septin-1	58.04	18	18	93	0.814658	0.900916	0.70998	0.872508	0.892863	0.748315	0.902073	1.09793	1.90488	1.09908	1.53626	1.39706	1.09793	0.880601	1.2575	1.15762	0.00652892	1.36806
1.36	Q12965	Unconventional myosin-Ie	37.18	30	31	102	0.927609	0.560183	0.805116	1.00735	0.930917	0.555958	0.745635	1.08697	1.40672	0.992652	1.27428	1.3566	1.08697	0.870709	1.06908	1.10439	0.002	1.36	**
1.35906	Q9BYC5	Alpha-(1,6)-fucosyltransferase	8	4	4	7	1.09688	0.697257	0.752289	0.903119	0.980676	0.668882	0.840136	1.2462	1.66769	0.844824	1.45199	1.71914	1.2462	0.681643	1.01932	1.12299	0.02	1.35906	**
1.35283	Q99829	Copine-1	24.02	12	12	54	0.945563	0.792083	0.633024	0.799364	0.958012	0.788014	0.745631	1.09823	1.29918	1.05444	1.21048	1.21439	1.09823	0.911838	1.05473	1.04199	0.00160999	1.35283
1.35226	P02751	Fibronectin	3.56	6	6	11	0.856136	0.866864	0.84543	0.848603	0.98596	0.738154	0.790963	1.07814	1.64994	1.13314	1.63566	2.038	1.07814	1.01404	0.984361	1.17212	0.0113641	1.35226
1.34524	Q9UBB4	Ataxin-10	45.47	18	18	66	0.858046	0.806147	0.881274	0.916372	0.946228	0.684158	0.878334	1.26444	1.59359	1.08363	1.10265	1.45673	1.26444	0.945632	1.05377	1.45843	0.00540415	1.34524
1.34279	P46952	3-hydroxyanthranilate 3,4-dioxygenase	20.63	5	5	11	1.13991	0.375708	0.831944	0.772391	0.954098	0.748193	0.925927	1.12738	1.25981	0.860092	1.63319	1.46314	1.12738	0.906533	1.23308	1.0459	0.0209887	1.34279
1.33582	P41218	Myeloid cell nuclear differentiation antigen	40.29	20	20	42	0.88113	0.557619	0.842657	0.802965	0.972174	0.631717	0.927033	1.47936	2.26403	1.1838	1.11887	1.24569	1.47936	0.965552	1.08089	1.02783	0.0407862	1.33582
1.33373	Q5R372	Rab GTPase-activating protein 1-like	28.47	19	20	61	0.932071	0.833726	0.722475	0.651263	0.983815	0.771047	0.77657	1.01618	1.13264	1.66112	1.06793	1.24342	1.01618	1.07977	0.91665	1.04712	0.00656999	1.33373
1.32117	P13765	HLA class II histocompatibility antigen, DO beta chain	38.46	11	11	19	0.626574	0.845135	0.803776	0.915552	0.873867	0.641553	1.07088	1.02314	1.52293	1.45083	1.18665	1.08445	1.02314	1.22257	0.976859	0.932056	0.00470753	1.32117
1.31427	Q13393	Phospholipase D1	1.86	2	2	2					0.88607	0.776192	0.836692	1.11393					1.11393	1.20187	1.15025	0.797545	0.035	1.31427	**
1.31371	B0I1T2	Unconventional myosin-Ig	50.69	38	40	170	0.960915	0.806865	0.887817	0.865847	0.968277	0.753872	0.890886	1.19706	1.45506	1.03909	1.13964	1.3892	1.19706	0.916765	1.03172	1.20486	0.00718442	1.31371
1.31307	Q99439	Calponin-2	48.54	10	12	45	0.905101	0.733785	0.899952	0.997178	1.00369	0.749643	0.827122	1.25616	1.60723	1.14424	1.41098	1.00282	1.25616	0.973181	1.22593	0.99631	0.0140103	1.31307
1.31152	O00151	PDZ and LIM domain protein 1	61.4	18	18	107	0.859486	0.766528	0.936506	0.809794	0.982795	0.747051	0.912111	1.0172	1.15653	1.16696	1.6036	1.06349	1.0172	1.23078	1.4435	0.974775	0.00309129	1.31152
1.31002	O43491	Band 4.1-like protein 2	23.98	19	19	47	0.693817	0.641154	0.989797	0.728395	0.900478	0.633485	1.0358	0.876718	1.0102	1.09515	1.1545	1.13168	0.876718	0.98003	1.08276	1.01997	0.0041994	1.31002
1.30212	Q8N6F7	Germinal center B-cell-expressed transcript 2 protein	43.82	5	5	16	0.849618	1.00769	0.882276	0.992308	0.932857	0.853428	0.885313	0.834639	0.775304	1.14423	1.25077	1.35876	0.834639	1.22978	1.15738	1.06714	0.0294366	1.30212
1.30105	Q53QZ3	Rho GTPase-activating protein 15	22.95	9	10	22	0.884563	0.792338	0.856596	0.863379	0.948953	0.675203	0.883667	0.941356	1.14954	1.13654	1.18141	1.11544	0.941356	1.05105	1.1542	1.13644	2.99172e-05	1.30105
1.30021	P45954	Short/branched chain specific acyl-CoA dehydrogenase, mitochondrial	32.87	10	10	26	0.85124	0.856642	1.01462	0.891242	0.875116	0.759899	1.05878	0.806431	0.985375	1.47491	1.36137	1.23735	0.806431	1.14481	1.10685	0.941225	0.0186763	1.30021
1.29979	Q8IV04	Carabin	18.83	5	5	16	0.98135	0.907218	0.642847	0.609262	0.965186	0.952056	0.96725	1.03275	1.28055	1.01865	1.65786	1.45135	1.03275	0.944983	1.27664	1.21538	0.00466597	1.29979
1.297	Q9UJ70	N-acetyl-D-glucosamine kinase	52.62	16	16	55	0.969289	0.82995	0.897177	1.03071	0.968032	0.743657	0.921712	1.03197	1.1955	1.2739	1.47589	0.829762	1.03197	1.18681	1.33244	0.80876	0.011	1.297	**
1.29062	P08134	Rho-related GTP-binding protein RhoC	54.92	3	10	62	0.753457	0.788509	0.81878	0.944338	0.927335	0.685792	0.919279	0.951323	1.10617	1.20757	1.26683	1.05566	0.951323	1.137	1.38223	1.04868	0.000288587	1.29062
1.29	O75131	Copine-3	36.5	16	16	63	0.995641	0.812255	0.838749	0.879577	0.985385	0.769838	0.805458	1.12408	1.30042	1.00436	1.0546	1.29338	1.12408	0.94589	1.01461	1.19068	0.00489322	1.29	**
1.28816	Q9UI08	Ena/VASP-like protein	38.7	17	17	72	0.660967	0.86198	0.787864	0.899071	0.912094	0.794037	0.963138	0.934763	1.1482	1.12031	1.10093	1.44384	0.934763	1.03686	1.18478	1.23872	0.000496581	1.28816
0.772893	Q86UK7	Zinc finger protein 598	7.85	7	7	15	1.1449	1.3746	1.11623	1.03314	1.10552	1.1277	1.02806	0.886786	0.480152	0.904676	0.682816	0.966862	0.886786	0.971943	0.83039	0.750391	0.00196399	0.772893
0.772682	Q9Y5M8	Signal recognition particle receptor subunit beta	39.48	10	10	39	1.29567	1.47187	1.27141	1.06242	1.04736	1.22353	1.09783	0.880383	0.84409	0.927754	0.93758	0.913288	0.880383	0.87513	0.952644	0.859463	0.00394996	0.772682
0.772486	P09326	CD48 antigen	28.81	9	9	34	1.12784	1.19482	1.34423	0.965943	1.03121	1.14447	1.13595	0.867138	0.848998	0.959895	0.789795	1.03406	0.867138	0.968789	0.779113	0.88161	0.004873	0.772486
0.771428	Q13485	Mothers against decapentaplegic homolog 4	7.43	3	3	7	1.33776	1.11115	1.16244	1.24132	0.991808	1.06611	1.17369	0.865058	0.674248	0.669538	0.888854	0.788353	0.865058	1.00203	0.997971	0.906646	0.00166723	0.771428
0.771261	Q8NCA5	Protein FAM98A	15.41	5	8	21	1.21639	1.21043	1.35744	1.01628	1.0362	1.12595	1.21461	0.894579	0.71247	0.983718	0.821364	0.86368	0.894579	0.922066	0.907377	0.963802	0.00146759	0.771261
0.77095	Q13488	V-type proton ATPase 116 kDa subunit a isoform 3	3.37	3	3	5					1.05186	1.14591	1.08227	0.826464					0.826464	0.818841	0.948137	0.764762	0.003	0.77095	**
0.770882	Q16555	Dihydropyrimidinase-related protein 2	46.5	17	17	64	1.08756	0.977884	1.02212	1.7671	1.06002	0.99762	1.00238	0.727539	0.609277	1.0585	0.379586	0.833109	0.727539	1.08185	0.545691	0.94459	0.0432967	0.770882
0.770444	P29966	Myristoylated alanine-rich C-kinase substrate	20.78	4	4	9	1.011	1.45347	1.22025	0.989004	1.10233	1.40435	0.953573	1.04643	0.805133	0.913483	1.13485	0.850365	1.04643	0.70604	0.765032	0.65913	0.00639781	0.770444
0.77	P61916	Epididymal secretory protein E1	38.41	4	4	16	0.956842	1.10155	1.536	1.40313	1.0414	1.07514	1.18863	0.946746	0.874866	1.04316	0.809103	0.777633	0.946746	0.958601	0.851238	0.803492	0.005	0.77	**
0.769426	P46977	Dolichyl-diphosphooligosaccharide--protein glycosyltransferase subunit STT3A	20.43	14	15	42	1.14602	1.28961	1.17036	0.909705	1.0419	1.18675	0.958096	0.789836	0.817281	0.817102	0.864904	1.09029	0.789836	0.818538	0.886409	1.05741	0.035973	0.769426
0.767741	Q8TB72	Pumilio homolog 2	5.72	2	6	7					1.11539	1.20636	1.072	0.928					0.928	0.842047	0.799006	0.837304	0.021005	0.767741
0.762782	Q9H0S4	Probable ATP-dependent RNA helicase DDX47	39.34	16	16	67	1.05977	1.40858	1.16138	1.2052	1.02586	1.21082	1.09338	0.850721	0.734479	0.94023	0.813218	0.828408	0.850721	0.974144	0.86917	0.885273	0.00195846	0.762782
0.762198	Q8NHV4	Protein NEDD1	13.79	7	7	20					1.02344	1.19578	1.16537	0.914633					0.914633	0.976556	0.753675	0.747601	0.0411086	0.762198
0.761223	Q8IUX4	DNA dC->dU-editing enzyme APOBEC-3F	18.23	4	6	15					1.08683	1.09404	1.04708	0.952924					0.952924	0.743374	0.881007	0.729541	0.0186362	0.761223
0.760808	Q13422	DNA-binding protein Ikaros	15.8	5	9	15	1.03494	1.37044	0.654001	1.05512	1.05463	1.33546	0.945368	1.0944	1.39905	0.965059	0.726493	0.806969	1.0944	0.798146	0.670629	0.723476	0.028	0.760808	**
0.760721	Q8NI35	InaD-like protein	1.55	2	2	5					0.975363	1.02464	1.1032	1.08677					1.08677	0.7872	0.801576	0.804615	0.002	0.760721	**
0.760426	Q9Y3U8	60S ribosomal protein L36	46.67	9	9	68					1.08081	1.13406	1.12683	0.919194					0.919194	0.831325	0.847419	0.600351	0.0234724	0.760426
0.760338	P12235	ADP/ATP translocase 1	64.09	5	22	197	0.978323	1.37089	1.34351	1.08347	0.967461	1.27197	1.26074	0.738843	0.679506	0.935009	0.863132	1.02168	0.738843	0.919264	0.799846	1.03254	0.0172202	0.760338
0.760257	P19793	Retinoic acid receptor RXR-alpha	4.33	2	2	8					0.996053	1.04945	1.00395	1.08849					1.08849	0.790328	0.770782	0.695575	0.001	0.760257	**
0.76	Q9UHD1	Cysteine and histidine-rich domain-containing protein 1	38.25	8	8	21	1.05583	1.11641	1.23615	1.12842	1.04137	1.0785	0.999444	1.00056	0.893365	0.806434	0.815364	0.944171	1.00056	0.754833	0.783594	0.868811	7.99314e-05	0.76	**
0.759893	Q8NEW0	Zinc transporter 7	9.57	3	3	8	1.13768	1.11952	1.11863	0.950987	1.06786	1.12452	1.12259	0.901089	0.969471	0.640254	0.757333	1.03053	0.901089	0.740119	0.799662	0.93214	0.00200998	0.759893
0.759144	Q9BWU0	Kanadaptin	7.66	5	5	11	1.20612	1.24016	1.11764	0.940041	1.08734	1.13122	0.994788	1.00521	0.81683	0.749675	0.701923	1.05996	1.00521	0.852545	0.821354	0.908824	0.00145114	0.759144
0.758034	Q8N543	2-oxoglutarate and iron-dependent oxygenase domain-containing protein 1	2.95	2	2	2					1.08703	1.24054	1.12656	0.907965					0.907965	0.770013	0.752443	0.912972	0.0257489	0.758034
0.75683	Q16222	UDP-N-acetylhexosamine pyrophosphorylase	17.24	6	8	19					1.02865	1.18354	1.03287	0.622501					0.622501	0.971346	0.703049	0.857172	0.026	0.75683	**
0.756273	O60869	Endothelial differentiation-related factor 1	24.32	6	6	17	1.15876	1.12623	1.10374	1.06961	1.12083	1.19682	1.00715	0.992854	0.93039	0.837497	0.809543	0.89163	0.992854	0.844882	0.780901	0.750847	1.72918e-05	0.756273
0.755104	Q14978	Nucleolar and coiled-body phosphoprotein 1	20.17	14	14	34	1.1203	1.21378	1.21233	1.13982	1.09245	1.1347	0.960027	0.813809	0.749	0.871683	0.786954	0.879701	0.813809	1.03997	0.899456	0.831074	0.00187066	0.755104
0.753259	Q92896	Golgi apparatus protein 1	29.01	26	26	55	1.22353	1.36357	1.13514	1.05282	1.08184	1.26753	1.01627	0.835057	0.745083	0.804749	0.947182	0.878516	0.835057	0.834905	0.983729	0.782727	0.00184557	0.753259
0.752814	Q6ZVM7	TOM1-like protein 2	3.16	2	2	2					1.03939	1.04693	1.08339	0.960612					0.960612	0.713188	0.857421	0.643425	0.0373596	0.752814
0.751464	Q9Y221	60S ribosome subunit biogenesis protein NIP7 homolog	27.22	5	5	15					1.1294	1.27725	1.04183	0.958168					0.958168	0.800906	0.716385	0.830696	0.0196943	0.751464
0.750797	Q8N4Q1	Mitochondrial intermembrane space import and assembly protein 40	10.56	2	2	2	1.08031	1.11371	1.06175	0.959905	1.04342	1.06427	0.982078	0.846985	0.583171	1.04009	0.788576	0.650495	0.846985	1.01792	0.791981	0.747914	0.00754273	0.750797
0.75002	P08243	Asparagine synthetase [glutamine-hydrolyzing]	34.76	17	17	55	1.20794	1.47357	1.53719	0.95027	1.02509	1.17738	1.1777	0.974914	1.04151	0.958489	0.854779	0.785183	0.974914	0.911581	0.737468	0.731177	0.00421366	0.75002
0.75	P52306	Rap1 GTPase-GDP dissociation stimulator 1	36.74	17	17	51	1.08565	1.38055	1.20173	0.78861	0.960749	1.18848	1.07312	0.514309	0.551686	0.859952	0.914351	1.24512	0.514309	0.765793	0.789635	1.03925	0.034	0.75	**
0.749793	Q96EB1	Elongator complex protein 4	7.78	4	4	5					1.01177	1.0173	1.20413	0.988227					0.988227	0.764274	0.754759	0.757115	0.0205002	0.749793
0.748142	P14625	Endoplasmin	58.78	47	49	344	1.236	1.28246	0.949555	0.715826	1.05814	1.18881	0.829256	1.14958	1.15179	0.709828	0.663147	1.05044	1.14958	0.669969	0.629369	0.941861	0.042	0.748142	**
0.747591	Q96AQ6	Pre-B-cell leukemia transcription factor-interacting protein 1	15.05	9	9	14	1.01796	1.3512	1.78637	0.963913	0.989712	1.18487	1.55259	0.626444	0.591739	0.783957	1.22433	0.982041	0.626444	0.778558	1.01029	0.862861	0.01	0.747591	**
0.747031	P35908	Keratin, type II cytoskeletal 2 epidermal	23.32	10	14	26	2.05773	1.29927	0.8886	0.904788	1.26443	2.02701	0.378732	1.24012	1.00567	0.876647	1.08093	0.994332	1.24012	0.561077	0.759879	0.631634	0.038	0.747031	**
0.746824	P83876	Thioredoxin-like protein 4A	32.39	4	4	17					1.11205	1.23851	1.2053	0.88795					0.88795	0.869155	0.785944	0.861496	0.0413328	0.746824
0.746808	Q3KQU3	MAP7 domain-containing protein 1	6.66	6	7	11					1.05627	1.0765	1.06997	0.841185					0.841185	0.943725	0.746711	0.667774	0.0427365	0.746808
0.746282	Q14145	Kelch-like ECH-associated protein 1	4.65	2	2	4					1.0677	1.12351	0.940356	1.05964					1.05964	0.735343	0.753572	0.834024	0.002	0.746282	**
0.745425	P31483	Nucleolysin TIA-1 isoform p40	16.06	3	5	14					1.08883	1.23808	1.14337	0.845022					0.845022	0.911166	0.767264	0.818916	0.044	0.745425	**
0.743752	Q9NYL4	Peptidyl-prolyl cis-trans isomerase FKBP11	23.38	4	4	10	1.67817	1.77867	1.21361	0.999861	1.20227	1.82801	0.890857	0.934642	0.631714	0.667316	0.671051	1.00014	0.934642	0.913592	0.883225	1.06536	0.0111213	0.743752
0.740568	Q9NRP2	COX assembly mitochondrial protein 2 homolog	29.11	3	3	3					1.13191	1.00354	1.10444	0.75559					0.75559	0.996461	0.805511	0.623126	0.027	0.740568	**
0.74	O43819	Protein SCO2 homolog, mitochondrial	22.18	4	4	9					1.08496	0.999036	1.00096	0.769201					0.769201	1.03302	0.699304	0.741969	0.039	0.74	**
0.738936	P55145	Mesencephalic astrocyte-derived neurotrophic factor	22.53	5	5	9	1.65223	1.85852	1.18912	0.915709	1.21033	1.72238	0.906672	1.08067	0.992385	0.730373	0.767945	1.00761	1.08067	0.771487	0.85371	0.919334	0.0146065	0.738936
0.73715	P11021	78 kDa glucose-regulated protein	51.83	31	34	338	1.49843	1.47727	1.0389	0.757489	1.10732	1.40251	0.833008	1.15005	1.10196	0.722684	0.756182	0.961102	1.15005	0.728523	0.771349	0.892676	0.0386991	0.73715
0.73623	P61927	60S ribosomal protein L37	22.68	3	3	9					1.20628	1.2298	0.876528	1.12222					1.12222	0.877782	0.836524	0.68235	0.037	0.73623	**
0.731646	Q5T6F2	Ubiquitin-associated protein 2	6.17	6	6	14					1.20494	1.33081	0.96419	1.03581					1.03581	0.830086	0.770821	0.809351	0.0405503	0.731646
0.73	Q96LR5	Ubiquitin-conjugating enzyme E2 E2	32.34	3	4	4					1.04454	1.10581	1.0909	0.774753					0.774753	0.955457	0.817627	0.786643	0.005	0.73	**
0.73	P25325	3-mercaptopyruvate sulfurtransferase	12.79	3	3	9	0.956052	1.09301	1.12192	1.09662	0.969573	1.03043	1.12022	0.587331	0.708896	0.682204	1.04395	0.817554	0.587331	0.784254	1.15398	0.826063	0.01	0.73	**
0.72912	P61457	Pterin-4-alpha-carbinolamine dehydratase	35.58	4	4	10	1.86812	0.798045	1.70639	1.73793	1.11542	0.909312	1.09069	1.1115	1.16919	0.447242	0.519232	0.83081	1.1115	0.675557	0.793337	0.830355	0.014139	0.72912
0.726194	Q8WV28	B-cell linker protein	13.6	9	9	15	1.21491	0.848416	1.06845	1.5504	1.07891	1.02379	1.01141	0.988592	1.2738	0.658593	0.931548	0.824484	0.988592	0.605426	0.69489	0.611261	0.0265025	0.726194
0.724499	Q9BZK7	F-box-like/WD repeat-containing protein TBL1XR1	12.65	4	4	11	0.937588	1.50858	1.3691	1.42782	1.00529	1.24681	1.27755	0.856737	0.728558	0.94674	1.05326	0.88216	0.856737	0.994714	0.968145	0.876593	0.0113973	0.724499
0.724184	P15056	Serine/threonine-protein kinase B-raf	9.53	4	7	12					1.06103	0.938971	1.06279	1.07618					1.07618	0.752105	0.785931	0.710003	0.0008	0.724184	**
0.72256	P13598	Intercellular adhesion molecule 2	12.36	3	3	10	1.38891	1.24644	0.912576	1.184	1.08575	1.32653	0.874881	1.06865	1.08742	0.710639	0.504888	0.784518	1.06865	0.931351	0.754714	0.855511	0.00699999	0.72256
0.721916	Q9Y617	Phosphoserine aminotransferase	40.81	13	13	44	1.42595	1.10473	1.38261	1.11326	1.11807	1.16894	1.05316	0.845873	0.849179	0.895269	0.72126	0.6839	0.845873	0.94684	0.744281	0.76496	0.000724544	0.721916
0.721147	Q9HCD5	Nuclear receptor coactivator 5	25.56	12	12	21					1.11321	1.16081	0.948896	1.0511					1.0511	0.759304	0.801481	0.656473	0.0497769	0.721147
0.717886	Q8NFC6	Biorientation of chromosomes in cell division protein 1-like 1	1.25	3	3	5					1.1145	1.15808	0.974102	1.0259					1.0259	0.79262	0.743942	0.594352	0.0443975	0.717886
0.715407	Q9P0J7	E3 ubiquitin-protein ligase KCMF1	8.92	4	4	14					1.10717	1.14642	1.15868	0.892832					0.892832	0.774155	0.838079	0.593574	0.0154096	0.715407
0.715186	P20749	B-cell lymphoma 3 protein	4.19	2	2	3					1.10684	0.903926	1.09607	1.17991					1.17991	0.729289	0.846199	0.590438	0.019	0.715186	**
0.714806	P57088	Transmembrane protein 33	34.82	9	9	36	1.23699	1.23953	1.62601	0.93642	1.03714	1.14595	1.33514	0.962855	0.850924	0.719535	0.788996	1.06358	0.962855	0.809269	0.85242	0.92325	0.00481893	0.714806
0.714586	Q9H1K1	Iron-sulfur cluster assembly enzyme ISCU, mitochondrial	14.37	3	3	5					1.14026	1.12663	0.987015	1.01299					1.01299	0.804201	0.704835	0.724737	0.0272747	0.714586
0.714211	Q5VTL8	Pre-mRNA-splicing factor 38B	6.59	4	4	8					1.16771	1.23888	0.938865	1.06113					1.06113	0.836001	0.755868	0.65552	0.0472001	0.714211
0.713561	Q9NW64	Pre-mRNA-splicing factor RBM22	23.33	8	8	14					1.08872	1.19561	1.1061	0.911277					0.911277	0.802757	0.743505	0.763386	0.0118502	0.713561
0.711647	Q9Y2X7	ARF GTPase-activating protein GIT1	17.48	6	10	22	1.19625	1.78225	1.37403	0.984025	1.06383	1.0433	1.14096	0.493226	0.627745	0.836761	0.962466	1.01598	0.493226	0.956697	0.732274	0.667054	0.0358845	0.711647
0.710321	Q9HCN8	Stromal cell-derived factor 2-like protein 1	20.81	5	5	17	1.39174	1.93083	1.07614	0.844458	1.18302	1.64218	0.925654	1.07435	1.09808	0.569305	0.686247	0.923856	1.07435	0.714923	0.759519	0.84521	0.0159304	0.710321
0.707068	P84101	Small EDRK-rich factor 2	32.2	3	3	9					1.08963	1.0998	1.05043	0.782458					0.782458	0.949569	0.706163	0.73071	0.01	0.707068	**
0.700743	P00734	Prothrombin	7.88	5	5	27	1.17873	1.87324	1.01985	0.980149	1.08074	1.70743	0.919257	0.663985	0.63262	0.725727	0.611558	1.10945	0.663985	0.830739	0.74625	1.22264	0.025	0.700743	**
0.697242	Q9BYX4	Interferon-induced helicase C domain-containing protein 1	18.44	14	14	37	1.03464	0.965359	1.31335	1.51835	1.02274	0.977262	1.16072	1.04861	1.26006	0.47881	0.308998	0.716218	1.04861	0.673659	0.736308	0.861427	0.0129658	0.697242
0.694238	O75794	Cell division cycle protein 123 homolog	10.71	3	3	7	1.47946	1.40637	1.13375	0.988375	1.04054	1.31486	1.13853	0.959459	0.639389	0.412327	0.452524	1.01163	0.959459	0.80264	0.774868	0.899988	0.000986767	0.694238
0.692025	Q5JTD0	Tight junction-associated protein 1	8.26	4	4	9					1.0531	1.00844	1.04811	0.991561					0.991561	0.722943	0.700238	0.619947	0.0432342	0.692025
0.688617	Q01650	Large neutral amino acids transporter small subunit 1	6.31	3	3	10	1.85679	1.39671	2.04902	0.961542	1.12152	1.20546	1.11793	0.80077	0.791598	1.03846	0.883454	0.801628	0.80077	0.882073	0.748898	0.689491	0.0158046	0.688617
0.684022	P56378	6.8 kDa mitochondrial proteolipid	48.28	3	3	9					1.13411	1.17973	1.05035	0.949651					0.949651	0.769204	0.725016	0.538474	0.0201945	0.684022
0.679362	Q9P0B6	Coiled-coil domain-containing protein 167	15.46	2	2	2					1.10359	1.1425	0.967369	1.03263					1.03263	0.756673	0.686229	0.694594	0.0373537	0.679362
0.678597	P62158	Calmodulin	38.26	6	6	16	1.57305	1.11378	1.01834	0.982398	1.21094	1.45984	0.789058	1.2331	0.802626	1.0176	0.774926	0.846052	1.2331	0.62836	0.469539	0.527653	0.00909973	0.678597
0.677866	P28908	Tumor necrosis factor receptor superfamily member 8	5.04	3	3	4					1.18653	1.38219	1.13721	0.862786					0.862786	0.722066	0.630303	0.853121	0.0305686	0.677866
0.670009	Q9BY50	Signal peptidase complex catalytic subunit SEC11C	19.79	5	5	14	1.34678	1.56072	1.16	0.706166	1.03257	1.18008	0.967431	0.717643	0.84	0.637917	0.751398	1.3018	0.717643	0.593938	0.657566	1.03686	0.016	0.670009	**
0.669345	P51397	Death-associated protein 1	15.69	2	2	4					1.14766	1.26139	1.23175	0.852338					0.852338	0.826042	0.766602	0.534451	0.0202142	0.669345
0.669115	P28074	Proteasome subunit beta type-5	42.21	9	10	29					1.07631	1.28101	1.28553	0.923688					0.923688	0.85359	0.723727	0.656063	0.0192696	0.669115
0.662436	Q9UKE5	TRAF2 and NCK-interacting protein kinase	12.5	7	12	28	1.09207	1.52848	1.61926	0.736082	1.08058	1.27999	1.37751	0.711628	0.597553	0.532997	0.907926	1.18958	0.711628	0.634976	0.919421	0.859715	0.0191054	0.662436
0.660419	O75369	Filamin-B	23.83	44	49	111	1.07207	1.40937	1.579	0.651596	1.01515	1.18381	1.23133	0.984847	0.999361	1.00064	0.366864	0.20861	0.984847	0.961465	0.528357	0.384752	0.0107433	0.660419
0.65238	P63218	Guanine nucleotide-binding protein G(I)/G(S)/G(O) subunit gamma-5	23.53	2	2	5					1.0492	1.21077	1.27903	0.842132					0.842132	0.950802	0.630303	0.63223	0.0400989	0.65238
0.652085	Q969H8	UPF0556 protein C19orf10	21.39	4	4	10	1.68357	1.42998	1.44716	0.835655	1.20196	1.4214	1.03686	0.891263	0.784658	0.724115	0.871498	1.1285	0.891263	0.807311	0.839161	0.963138	0.0106349	0.652085
0.647818	P05204	Non-histone chromosomal protein HMG-17	28.89	3	3	12					1.22161	1.19166	0.765399	1.31105					1.31105	0.755025	0.808337	0.545819	0.03	0.647818	**
0.646994	O75326	Semaphorin-7A	19.97	12	12	26	1.22106	0.725673	1.67682	1.13563	1.09195	0.882389	1.28566	1.1506	1.13613	0.363418	0.864367	0.482242	1.1506	0.396872	0.90805	0.614811	0.017316	0.646994
0.642631	Q10589	Bone marrow stromal antigen 2	15.56	3	3	4	1.02208	1.16568	1.3007	0.977916	0.972045	1.03086	1.22355	1.02796	1.24096	0.523238	0.623027	0.852002	1.02796	0.555229	0.565548	0.700032	0.00878252	0.642631
0.639874	Q8NBS9	Thioredoxin domain-containing protein 5	46.06	20	20	60	1.91251	1.94723	1.25535	0.669638	1.19048	1.73145	0.777633	0.557067	0.406742	0.662321	0.75428	1.24572	0.557067	0.810739	0.891262	1.10874	0.04	0.639874	**
0.63301	Q9NNW7	Thioredoxin reductase 2, mitochondrial	11.64	4	5	11					1.08275	1.17795	1.16066	0.917247					0.917247	0.787185	0.632919	0.629282	0.00978773	0.63301
0.63	O00193	Small acidic protein	16.94	3	3	3					1.11103	1.16454	0.971336	1.02866					1.02866	0.716516	0.677109	0.488597	0.008	0.63	**
0.628464	P27701	CD82 antigen	20.6	5	5	25	1.16935	1.1989	1.19158	1.27565	1.08135	1.22136	1.10779	0.918646	0.830648	0.493183	0.652934	0.716512	0.918646	0.609582	0.767246	0.840002	1.44824e-05	0.628464
0.607812	O43175	D-3-phosphoglycerate dehydrogenase	40.9	17	17	64	1.13943	1.51555	1.14497	1.26112	1.10661	1.68935	1.06947	0.884849	0.80958	0.860571	0.404199	0.508841	0.884849	0.930531	0.371625	0.578904	0.000450775	0.607812
0.6	O00625	Pirin	25.17	6	6	15	0.722762	1.09347	1.60549	1.37519	0.968682	1.02839	1.5707	1.46002	1.6653	0.665742	0.658687	0.906532	1.46002	0.750473	0.709428	0.971612	0.041	0.6	**
0.58	P21333	Filamin-A	32.98	66	71	201	1.09162	1.21354	1.22463	0.908383	0.998895	1.0011	1.03528	1.2444	1.60758	0.514855	0.612812	0.639705	1.2444	0.551135	0.634423	0.620277	0.04	0.58	**
0.576333	Q13885	Tubulin beta-2A chain	61.12	3	27	671	1.03786	1.43332	1.20903	0.962137	0.964353	1.17744	1.20508	1.03565	1.29057	0.661178	0.53249	0.323929	1.03565	0.736206	0.615578	0.560815	0.00692878	0.576333
0.57	Q9UJY5	ADP-ribosylation factor-binding protein GGA1	6.26	3	3	9					1.33407	1.31668	0.553275	1.14781					1.14781	0.852191	0.647025	0.655084	0.025	0.57	**
0.564544	P50416	Carnitine O-palmitoyltransferase 1, liver isoform	21.73	12	12	28	1.42899	2.3453	1.44687	1.02071	1.15147	2.01252	1.01073	0.989266	0.979285	0.481309	0.425147	0.767691	0.989266	0.68909	0.57605	0.810894	0.00484212	0.564544
0.55	P09601	Heme oxygenase 1	45.49	9	9	20					1.03179	1.50821	1.47512	0.798932					0.798932	0.968205	0.844735	0.569355	0.049	0.55	**
0.519142	Q9UGC7	Peptide chain release factor 1-like, mitochondrial	5.79	2	2	3					1.01543	1.0354	1.06001	0.984575					0.984575	0.548981	0.493777	0.515692	0.0436455	0.519142
0.45658	P04732	Metallothionein-1E	34.43	3	3	4					1.23778	1.82912	1.26204	0.762221					0.762221	0.480529	0.492516	0.648852	0.0478281	0.45658
0.449904	P09936	Ubiquitin carboxyl-terminal hydrolase isozyme L1	47.53	8	8	25	2.01265	0.977522	1.61181	2.0393	1.28351	1.28729	1.02222	0.937461	0.842151	0.110332	0.0619341	1.02248	0.937461	0.314464	0.256769	0.977779	0.00176538	0.449904
0.441005	P02792	Ferritin light chain	20.57	4	4	5					1.09611	1.67752	1.34695	0.903889					0.903889	0.463952	0.486744	0.590657	0.0219016	0.441005
0.430208	P21266	Glutathione S-transferase Mu 3	33.78	5	7	18	1.04008	4.37109	1.25829	1.34242	1.07889	2.67336	0.921107	1.18854	0.959922	0.275367	0.228781	0.2735	1.18854	0.457447	0.714927	0.595198	0.0312371	0.430208
0.4	P68431	Histone H3.1	62.5	3	12	293					1.35365	1.38797	0.68978	1.31022					1.31022	0.541438	0.554856	0.462968	0.048	0.4	**
0.358962	Q9H173	Nucleotide exchange factor SIL1	6.07	3	3	10					1.30177	2.72279	1.31192	0.698232					0.698232	0.467785	0.470431	0.391865	0.100476	0.358962
